# Supplementary material for: Mastitis-related Staphylococcus aureus-derived extracellular vesicles induce a pro-inflammatory response in bovine monocyte-derived macrophages
Source: Sci Rep. 2025 Feb 19;15:6059. doi: 10.1038/s41598-025-90466-6 (PMC11840098; doi:10.1038/s41598-025-90466-6)
Supplement: Supplementary file 1 — Supplementary Material 1 [file 41598_2025_90466_MOESM1_ESM.xlsx]

## Sheet: Supplementary Table 1
Supplementary Table 1. Identified proteins (Protein Threshold:1, Min Peptides 2, Peptide Threshold 0.1%FDR)
Gene name	Accession Number	Mol weight	Fold cHange data		SaEVs		Non-secreted Evs		Description
			FC Probability	Fold change	Probability	Count	Probability	Count
SAOUHSC_01043	Q2G2A3	49 kDa	0.95	240	1	237	0.06	1	Dihydrolipoyl dehydrogenase OS=Staphylococcus aureus (strain NCTC 8325 / PS 47) OX=93061 GN=SAOUHSC_01043 PE=3 SV=1
SAOUHSC_01041	Q2G2A5	35 kDa	0.95	190	1	191	0.25	1	Pyruvate dehydrogenase complex, E1 component, pyruvate dehydrogenase beta subunit, putative OS=Staphylococcus aureus (strain NCTC 8325 / PS 47) OX=93061 GN=SAOUHSC_01041 PE=4 SV=1
SAOUHSC_02699	Q2FVL2	29 kDa	0.95	52	1	52	0.58	1	Uncharacterized protein OS=Staphylococcus aureus (strain NCTC 8325 / PS 47) OX=93061 GN=SAOUHSC_02699 PE=4 SV=1
rpsE	Q2FW23	18 kDa	0.95	43	1	43	0.49	1	30S ribosomal protein S5 OS=Staphylococcus aureus (strain NCTC 8325 / PS 47) OX=93061 GN=rpsE PE=1 SV=1
rplV	Q2FW11	13 kDa	0.95	41	1	41	0.16	1	50S ribosomal protein L22 OS=Staphylococcus aureus (strain NCTC 8325 / PS 47) OX=93061 GN=rplV PE=1 SV=1
rpsL	P0A0H0	15 kDa	0.95	39	1	77	0.89	2	30S ribosomal protein S12 OS=Staphylococcus aureus (strain NCTC 8325 / PS 47) OX=93061 GN=rpsL PE=1 SV=1
rplB	P60430	30 kDa	0.95	39	1	118	0.95	3	50S ribosomal protein L2 OS=Staphylococcus aureus (strain NCTC 8325 / PS 47) OX=93061 GN=rplB PE=1 SV=1
rpsG	P48940	18 kDa	0.95	36	1	36	0.19	1	30S ribosomal protein S7 OS=Staphylococcus aureus (strain NCTC 8325 / PS 47) OX=93061 GN=rpsG PE=1 SV=2
rplU	Q2FXS8	11 kDa	0.95	36	1	71	0.99	2	50S ribosomal protein L21 OS=Staphylococcus aureus (strain NCTC 8325 / PS 47) OX=93061 GN=rplU PE=1 SV=1
ssaA2	Q2G2J2	29 kDa	0.95	35	1	176	1	5	Staphylococcal secretory antigen ssaA2 OS=Staphylococcus aureus (strain NCTC 8325 / PS 47) OX=93061 GN=ssaA2 PE=1 SV=1
atl	Q2FZK7	137 kDa	0.95	33	1	195	1	6	Bifunctional autolysin OS=Staphylococcus aureus (strain NCTC 8325 / PS 47) OX=93061 GN=atl PE=1 SV=1
prsA	Q2G2S6	36 kDa	0.95	29	1	29	0.32	1	Foldase protein PrsA OS=Staphylococcus aureus (strain NCTC 8325 / PS 47) OX=93061 GN=prsA PE=3 SV=1
rplO	P0A0F8	16 kDa	0.95	26	1	77	0.99	3	50S ribosomal protein L15 OS=Staphylococcus aureus (strain NCTC 8325 / PS 47) OX=93061 GN=rplO PE=1 SV=1
rnr	Q2G024	90 kDa	0.95	22	1	22	0.15	1	Ribonuclease R OS=Staphylococcus aureus (strain NCTC 8325 / PS 47) OX=93061 GN=rnr PE=3 SV=1
SAOUHSC_00795	Q2G032	36 kDa	0.95	22	1	66	1	3	Glyceraldehyde-3-phosphate dehydrogenase OS=Staphylococcus aureus (strain NCTC 8325 / PS 47) OX=93061 GN=SAOUHSC_00795 PE=3 SV=1
SAOUHSC_00192	Q2G1D3	72 kDa	0.95	22	1	43	0.09	2	Coagulase OS=Staphylococcus aureus (strain NCTC 8325 / PS 47) OX=93061 GN=SAOUHSC_00192 PE=4 SV=1
SAOUHSC_02849	Q2FV86	64 kDa	0.95	21	1	21	0.06	1	Pyruvate oxidase, putative OS=Staphylococcus aureus (strain NCTC 8325 / PS 47) OX=93061 GN=SAOUHSC_02849 PE=3 SV=1
recA	Q2FZ09	35 kDa	0.95	21	1	21	0.3	1	Protein RecA OS=Staphylococcus aureus (strain NCTC 8325 / PS 47) OX=93061 GN=recA PE=3 SV=1
sspP	Q2G2R8	44 kDa	0.95	17	1	17	0.3	1	Staphopain A OS=Staphylococcus aureus (strain NCTC 8325 / PS 47) OX=93061 GN=sspP PE=1 SV=1
SAOUHSC_01029	Q2FZH5	63 kDa	0.95	17	1	17	0.83	1	Phosphoenolpyruvate-protein phosphotransferase OS=Staphylococcus aureus (strain NCTC 8325 / PS 47) OX=93061 GN=SAOUHSC_01029 PE=3 SV=1
uvrA	Q2G046	105 kDa	0.95	16	1	16	0.36	1	UvrABC system protein A OS=Staphylococcus aureus (strain NCTC 8325 / PS 47) OX=93061 GN=uvrA PE=3 SV=1
psmA4	P0C818	2 kDa	0.95	15	0.98	15	0.58	1	Phenol-soluble modulin alpha 4 peptide OS=Staphylococcus aureus (strain NCTC 8325 / PS 47) OX=93061 GN=psmA4 PE=3 SV=1
rplF	Q2FW21	20 kDa	0.95	15	1	29	0.99	2	50S ribosomal protein L6 OS=Staphylococcus aureus (strain NCTC 8325 / PS 47) OX=93061 GN=rplF PE=1 SV=1
SAOUHSC_01698	Q2FXY2	11 kDa	0.95	14	1	14	0.49	1	CRM domain-containing protein OS=Staphylococcus aureus (strain NCTC 8325 / PS 47) OX=93061 GN=SAOUHSC_01698 PE=4 SV=1
sbi	Q2FVK5	50 kDa	0.95	13	1	586	1	45	Immunoglobulin-binding protein Sbi OS=Staphylococcus aureus (strain NCTC 8325 / PS 47) OX=93061 GN=sbi PE=1 SV=1
thrS	Q2FXP7	74 kDa	0.95	13	1	13	0.06	1	Threonine--tRNA ligase OS=Staphylococcus aureus (strain NCTC 8325 / PS 47) OX=93061 GN=thrS PE=3 SV=1
dnaK	Q2FXZ2	66 kDa	0.95	13	1	52	0.93	4	Chaperone protein DnaK OS=Staphylococcus aureus (strain NCTC 8325 / PS 47) OX=93061 GN=dnaK PE=3 SV=1
tuf	Q2G0N0	43 kDa	0.95	13	1	167	1	13	Elongation factor Tu OS=Staphylococcus aureus (strain NCTC 8325 / PS 47) OX=93061 GN=tuf PE=3 SV=1
ftsZ	Q2FZ89	41 kDa	0.95	12	1	37	0.37	3	Cell division protein FtsZ OS=Staphylococcus aureus (strain NCTC 8325 / PS 47) OX=93061 GN=ftsZ PE=1 SV=1
traP	Q2G2F3	20 kDa	0.95	12	1	12	0.79	1	Signal transduction protein TRAP OS=Staphylococcus aureus (strain NCTC 8325 / PS 47) OX=93061 GN=traP PE=1 SV=1
SAOUHSC_02582	Q2FVV9	111 kDa	0.95	11	1	11	0.12	1	Putative formate dehydrogenase SAOUHSC_02582 OS=Staphylococcus aureus (strain NCTC 8325 / PS 47) OX=93061 GN=SAOUHSC_02582 PE=3 SV=1
rplM	Q2FW38	16 kDa	0.95	11	1	42	1	4	50S ribosomal protein L13 OS=Staphylococcus aureus (strain NCTC 8325 / PS 47) OX=93061 GN=rplM PE=1 SV=1
rpmA	Q2FXT0	10 kDa	0.95	11	1	11	0.83	1	50S ribosomal protein L27 OS=Staphylococcus aureus (strain NCTC 8325 / PS 47) OX=93061 GN=rpmA PE=1 SV=1
SAOUHSC_01287	Q2FYY6	51 kDa	0.95	10	1	10	0.26	1	Glutamine synthetase OS=Staphylococcus aureus (strain NCTC 8325 / PS 47) OX=93061 GN=SAOUHSC_01287 PE=3 SV=1
rplR	Q2FW22	13 kDa	0.95	9	1	9	0.26	1	50S ribosomal protein L18 OS=Staphylococcus aureus (strain NCTC 8325 / PS 47) OX=93061 GN=rplR PE=1 SV=1
sucC	Q2FZ37	42 kDa	0.95	9	1	9	0.13	1	Succinate--CoA ligase [ADP-forming] subunit beta OS=Staphylococcus aureus (strain NCTC 8325 / PS 47) OX=93061 GN=sucC PE=3 SV=1
fusA	Q2G0N1	77 kDa	0.95	8.5	1	51	1	6	Elongation factor G OS=Staphylococcus aureus (strain NCTC 8325 / PS 47) OX=93061 GN=fusA PE=1 SV=3
SAOUHSC_00617	Q2G0F2	19 kDa	0.95	8	1	24	1	3	Uncharacterized protein OS=Staphylococcus aureus (strain NCTC 8325 / PS 47) OX=93061 GN=SAOUHSC_00617 PE=4 SV=1
rpsO	Q2G2Q1	11 kDa	0.95	7.5	1	15	0.8	2	30S ribosomal protein S15 OS=Staphylococcus aureus (strain NCTC 8325 / PS 47) OX=93061 GN=rpsO PE=1 SV=1
SAOUHSC_01039	Q2FZG5	24 kDa	0.95	7.5	1	15	0.54	2	Uncharacterized protein OS=Staphylococcus aureus (strain NCTC 8325 / PS 47) OX=93061 GN=SAOUHSC_01039 PE=4 SV=1
rpsF	Q2G113	12 kDa	0.95	7.2	1	72	1	10	30S ribosomal protein S6 OS=Staphylococcus aureus (strain NCTC 8325 / PS 47) OX=93061 GN=rpsF PE=1 SV=1
psmA1	P0C7Y1	2 kDa	0.95	7	0.9	14	0.6	2	Phenol-soluble modulin alpha 1 peptide OS=Staphylococcus aureus (strain NCTC 8325 / PS 47) OX=93061 GN=psmA1 PE=1 SV=1
rpsI	Q2FW39	15 kDa	0.95	7	1	21	1	3	30S ribosomal protein S9 OS=Staphylococcus aureus (strain NCTC 8325 / PS 47) OX=93061 GN=rpsI PE=1 SV=1
SAOUHSC_00785	Q2G041	34 kDa	0.95	7	1	7	0.41	1	Thioredoxin reductase OS=Staphylococcus aureus (strain NCTC 8325 / PS 47) OX=93061 GN=SAOUHSC_00785 PE=3 SV=1
SAOUHSC_00488	Q2G0Q8	33 kDa	0.95	6.8	1	34	1	5	Cysteine synthase OS=Staphylococcus aureus (strain NCTC 8325 / PS 47) OX=93061 GN=SAOUHSC_00488 PE=3 SV=1
fda	Q2FV17	33 kDa	0.95	6.5	1	26	1	4	Fructose-bisphosphate aldolase class 1 OS=Staphylococcus aureus (strain NCTC 8325 / PS 47) OX=93061 GN=fda PE=3 SV=1
tig	Q2FXQ6	49 kDa	0.95	6.5	1	13	0.97	2	Trigger factor OS=Staphylococcus aureus (strain NCTC 8325 / PS 47) OX=93061 GN=tig PE=3 SV=1
ahpC	P0A0B7	21 kDa	0.95	6	1	12	0.55	2	Alkyl hydroperoxide reductase C OS=Staphylococcus aureus (strain NCTC 8325 / PS 47) OX=93061 GN=ahpC PE=1 SV=1
acpP	Q2FZ51	9 kDa	0.95	6	0.97	6	0.65	1	Acyl carrier protein OS=Staphylococcus aureus (strain NCTC 8325 / PS 47) OX=93061 GN=acpP PE=2 SV=1
menB	Q2FZL5	30 kDa	0.95	5.5	1	11	0.93	2	1,4-dihydroxy-2-naphthoyl-CoA synthase OS=Staphylococcus aureus (strain NCTC 8325 / PS 47) OX=93061 GN=menB PE=3 SV=1
rpsS	Q2FW10	11 kDa	0.95	5.2	1	21	0.99	4	30S ribosomal protein S19 OS=Staphylococcus aureus (strain NCTC 8325 / PS 47) OX=93061 GN=rpsS PE=1 SV=1
SAOUHSC_02150	Q2FWX1	22 kDa	0.95	5	0.96	5	0.76	1	Uncharacterized protein OS=Staphylococcus aureus (strain NCTC 8325 / PS 47) OX=93061 GN=SAOUHSC_02150 PE=4 SV=1
SAOUHSC_01028	Q2FZH6	9 kDa	0.95	5	0.99	5	0.65	1	Histidine-containing protein OS=Staphylococcus aureus (strain NCTC 8325 / PS 47) OX=93061 GN=SAOUHSC_01028 PE=4 SV=1
rpmC	Q2FW14	8 kDa	0.95	4.8	1	24	1	5	50S ribosomal protein L29 OS=Staphylococcus aureus (strain NCTC 8325 / PS 47) OX=93061 GN=rpmC PE=1 SV=1
tpiA	Q2G030	27 kDa	0.95	4.8	1	19	1	4	Triosephosphate isomerase OS=Staphylococcus aureus (strain NCTC 8325 / PS 47) OX=93061 GN=tpiA PE=3 SV=1
gpmA	Q2FVK8	27 kDa	0.95	4	0.69	4	0.09	1	2,3-bisphosphoglycerate-dependent phosphoglycerate mutase OS=Staphylococcus aureus (strain NCTC 8325 / PS 47) OX=93061 GN=gpmA PE=3 SV=1
SAOUHSC_01873	Q2FXH4	238 kDa	0.95	4	0.96	4	0.09	1	Uncharacterized protein OS=Staphylococcus aureus (strain NCTC 8325 / PS 47) OX=93061 GN=SAOUHSC_01873 PE=4 SV=1
SAOUHSC_01158	Q2FZ83	24 kDa	0.95	4	0.66	4	0.84	1	Uncharacterized protein OS=Staphylococcus aureus (strain NCTC 8325 / PS 47) OX=93061 GN=SAOUHSC_01158 PE=4 SV=1
gpmI	Q2G029	56 kDa	0.95	4	0.98	8	0.72	2	2,3-bisphosphoglycerate-independent phosphoglycerate mutase OS=Staphylococcus aureus (strain NCTC 8325 / PS 47) OX=93061 GN=gpmI PE=1 SV=1
SAOUHSC_01605	Q2FY60	52 kDa	0.95	3.7	1	11	1	3	6-phosphogluconate dehydrogenase, decarboxylating OS=Staphylococcus aureus (strain NCTC 8325 / PS 47) OX=93061 GN=SAOUHSC_01605 PE=3 SV=1
valS	Q2FXR8	102 kDa	0.95	3.3	1	10	0.95	3	Valine--tRNA ligase OS=Staphylococcus aureus (strain NCTC 8325 / PS 47) OX=93061 GN=valS PE=3 SV=1
rpsH	Q2FW20	15 kDa	0.95	3	1	21	0.99	7	30S ribosomal protein S8 OS=Staphylococcus aureus (strain NCTC 8325 / PS 47) OX=93061 GN=rpsH PE=1 SV=1
gpsB	Q2FYI5	13 kDa	0.95	3	0.75	3	0.25	1	Cell cycle protein GpsB OS=Staphylococcus aureus (strain NCTC 8325 / PS 47) OX=93061 GN=gpsB PE=3 SV=1
SAOUHSC_01858	Q2FXI8	22 kDa	0.95	3	0.68	3	0.12	1	tRNA-binding domain-containing protein OS=Staphylococcus aureus (strain NCTC 8325 / PS 47) OX=93061 GN=SAOUHSC_01858 PE=4 SV=1
SAOUHSC_01114	Q2FZB8	19 kDa	0.95	3	1	9	1	3	Fibrinogen-binding protein OS=Staphylococcus aureus (strain NCTC 8325 / PS 47) OX=93061 GN=SAOUHSC_01114 PE=4 SV=1
SAOUHSC_00485	Q2G0R1	20 kDa	0.95	3	0.99	3	0.73	1	Hypoxanthine phosphoribosyltransferase OS=Staphylococcus aureus (strain NCTC 8325 / PS 47) OX=93061 GN=SAOUHSC_00485 PE=3 SV=1
tsf	Q2FZ23	32 kDa	0.95	2.8	1	28	1	10	Elongation factor Ts OS=Staphylococcus aureus (strain NCTC 8325 / PS 47) OX=93061 GN=tsf PE=3 SV=1
sodA	P0A0J3	23 kDa	0.95	2.5	0.94	5	0.9	2	Superoxide dismutase [Mn] 1 OS=Staphylococcus aureus (strain NCTC 8325 / PS 47) OX=93061 GN=sodA PE=1 SV=1
SAOUHSC_01490	Q2FYG2	10 kDa	0.95	2.5	1	45	1	18	DNA-binding protein HU, putative OS=Staphylococcus aureus (strain NCTC 8325 / PS 47) OX=93061 GN=SAOUHSC_01490 PE=3 SV=1
isaA	Q2FV52	24 kDa	0.95	2.2	1	24	1	11	Probable transglycosylase IsaA OS=Staphylococcus aureus (strain NCTC 8325 / PS 47) OX=93061 GN=isaA PE=1 SV=1
clfB	Q2FUY2	94 kDa	0.95	2	0.94	6	0.98	3	Clumping factor B OS=Staphylococcus aureus (strain NCTC 8325 / PS 47) OX=93061 GN=clfB PE=1 SV=1
isdA	Q2FZE9	39 kDa	0.95	2	0.46	2	0.47	1	Iron-regulated surface determinant protein A OS=Staphylococcus aureus (strain NCTC 8325 / PS 47) OX=93061 GN=isdA PE=1 SV=1
SAOUHSC_00760	Q2G061	40 kDa	0.95	2	0.66	2	0.66	1	Uncharacterized membrane protein SAOUHSC_00760 OS=Staphylococcus aureus (strain NCTC 8325 / PS 47) OX=93061 GN=SAOUHSC_00760 PE=4 SV=1
sdrC	Q2G0L5	108 kDa	0.95	2	0.43	2	0.08	1	Serine-aspartate repeat-containing protein C OS=Staphylococcus aureus (strain NCTC 8325 / PS 47) OX=93061 GN=sdrC PE=3 SV=1
rplI	Q2G2T3	17 kDa	0.95	2	1	4	0.99	2	50S ribosomal protein L9 OS=Staphylococcus aureus (strain NCTC 8325 / PS 47) OX=93061 GN=rplI PE=3 SV=1
SAOUHSC_01799	Q2FXN7	64 kDa	0.95	2	0.49	2	0.11	1	Sensor protein kinase WalK OS=Staphylococcus aureus (strain NCTC 8325 / PS 47) OX=93061 GN=SAOUHSC_01799 PE=4 SV=1
def	Q2FZG6	21 kDa	0.95	2	1	6	0.98	3	Peptide deformylase OS=Staphylococcus aureus (strain NCTC 8325 / PS 47) OX=93061 GN=def PE=3 SV=1
hlb	Q2FWP1	37 kDa	0	1.9	1	15	0.99	8	Phospholipase C OS=Staphylococcus aureus (strain NCTC 8325 / PS 47) OX=93061 GN=hlb PE=1 SV=2
rpsT	Q2FXY6	9 kDa	0	1.7	0.81	5	0.95	3	30S ribosomal protein S20 OS=Staphylococcus aureus (strain NCTC 8325 / PS 47) OX=93061 GN=rpsT PE=1 SV=1
SAOUHSC_02366	Q2FWD3	31 kDa	0	1.4	1	13	1	9	Fructose-1,6-bisphosphate aldolase OS=Staphylococcus aureus (strain NCTC 8325 / PS 47) OX=93061 GN=SAOUHSC_02366 PE=3 SV=1
hchA	Q2G0M7	32 kDa	0	1.2	1	6	1	5	Protein/nucleic acid deglycase HchA OS=Staphylococcus aureus (strain NCTC 8325 / PS 47) OX=93061 GN=hchA PE=1 SV=1
frr	Q2FZ21	20 kDa	0	1.1	1	29	1	27	Ribosome-recycling factor OS=Staphylococcus aureus (strain NCTC 8325 / PS 47) OX=93061 GN=frr PE=3 SV=1
rplX	Q2FW17	12 kDa	0	1	0.94	3	0.99	3	50S ribosomal protein L24 OS=Staphylococcus aureus (strain NCTC 8325 / PS 47) OX=93061 GN=rplX PE=1 SV=1
rplQ	Q2FW33	14 kDa	0	1	1	9	1	9	50S ribosomal protein L17 OS=Staphylococcus aureus (strain NCTC 8325 / PS 47) OX=93061 GN=rplQ PE=1 SV=1
SAOUHSC_00675	Q2G0D0	26 kDa	0	1	0.55	3	0.99	3	Probable transcriptional regulatory protein SAOUHSC_00675 OS=Staphylococcus aureus (strain NCTC 8325 / PS 47) OX=93061 GN=SAOUHSC_00675 PE=3 SV=1
sl11	Q2G0X4	25 kDa	0	1	0.97	3	0.99	3	Staphylococcal superantigen-like 11 OS=Staphylococcus aureus (strain NCTC 8325 / PS 47) OX=93061 GN=sl11 PE=3 SV=1
SAOUHSC_00818	Q2G010	25 kDa	0	1	1	24	1	23	Micrococcal nuclease OS=Staphylococcus aureus (strain NCTC 8325 / PS 47) OX=93061 GN=SAOUHSC_00818 PE=4 SV=1
rplK	P0A0F4	15 kDa	0	0.9	0.99	7	1	8	50S ribosomal protein L11 OS=Staphylococcus aureus (strain NCTC 8325 / PS 47) OX=93061 GN=rplK PE=3 SV=2
rpmE2	Q2FWD8	10 kDa	0	0.9	0.99	7	0.99	8	50S ribosomal protein L31 type B OS=Staphylococcus aureus (strain NCTC 8325 / PS 47) OX=93061 GN=rpmE2 PE=1 SV=1
lytM	O33599	34 kDa	0	0.7	0.6	2	0.99	3	Glycyl-glycine endopeptidase LytM OS=Staphylococcus aureus (strain NCTC 8325 / PS 47) OX=93061 GN=lytM PE=1 SV=3
rpmD	P0A0G2	7 kDa	0	0.5	1	9	1	17	50S ribosomal protein L30 OS=Staphylococcus aureus (strain NCTC 8325 / PS 47) OX=93061 GN=rpmD PE=1 SV=1
SAOUHSC_00444	Q2G0T4	12 kDa	0.95	0.3	0.83	2	1	6	Nucleoid-associated protein SAOUHSC_00444 OS=Staphylococcus aureus (strain NCTC 8325 / PS 47) OX=93061 GN=SAOUHSC_00444 PE=3 SV=1
rplL	P48860	13 kDa	0.95	0.2	0.39	1	0.99	4	50S ribosomal protein L7/L12 OS=Staphylococcus aureus (strain NCTC 8325 / PS 47) OX=93061 GN=rplL PE=3 SV=2
efp	Q2FY41	21 kDa	0.95	0.2	0.84	2	1	9	Elongation factor P OS=Staphylococcus aureus (strain NCTC 8325 / PS 47) OX=93061 GN=efp PE=1 SV=1
ftsL	Q2FZ95	15 kDa	0.95	0.2	0.06	1	1	4	Cell division protein FtsL OS=Staphylococcus aureus (strain NCTC 8325 / PS 47) OX=93061 GN=ftsL PE=3 SV=1
SAOUHSC_01336	Q2FYT9	9 kDa	0.95	0.2	0.11	1	1	5	UPF0291 protein SAOUHSC_01336 OS=Staphylococcus aureus (strain NCTC 8325 / PS 47) OX=93061 GN=SAOUHSC_01336 PE=3 SV=1
groS	Q2FWN3	10 kDa	0.95	0	-1	((0))	1	5	10 kDa chaperonin OS=Staphylococcus aureus (strain NCTC 8325 / PS 47) OX=93061 GN=groS PE=3 SV=1
splB	Q2FXC3	26 kDa	0.95	0	-1	((0))	0.96	2	Serine protease SplB OS=Staphylococcus aureus (strain NCTC 8325 / PS 47) OX=93061 GN=splB PE=1 SV=1
SAOUHSC_02396	Q2FWA2	32 kDa	0.95	0	0.02	((0))	0.79	2	Uncharacterized protein OS=Staphylococcus aureus (strain NCTC 8325 / PS 47) OX=93061 GN=SAOUHSC_02396 PE=4 SV=1
SAOUHSC_01525	Q2FYC8	226 kDa	0.95	0	-1	((0))	0.74	3	Lysostaphin OS=Staphylococcus aureus (strain NCTC 8325 / PS 47) OX=93061 GN=SAOUHSC_01525 PE=3 SV=1
ahpF	O05204	55 kDa	0.95	(INF)	1	6	-1	((0))	Alkyl hydroperoxide reductase subunit F OS=Staphylococcus aureus (strain NCTC 8325 / PS 47) OX=93061 GN=ahpF PE=3 SV=1
secA1	O06446	96 kDa	0.95	(INF)	1	44	-1	((0))	Protein translocase subunit SecA 1 OS=Staphylococcus aureus (strain NCTC 8325 / PS 47) OX=93061 GN=secA1 PE=1 SV=2
ftsA	O07325	53 kDa	0.95	(INF)	1	24	-1	((0))	Cell division protein FtsA OS=Staphylococcus aureus (strain NCTC 8325 / PS 47) OX=93061 GN=ftsA PE=1 SV=2
secY	O08387	47 kDa	0.95	(INF)	0.51	3	-1	((0))	Protein translocase subunit SecY OS=Staphylococcus aureus (strain NCTC 8325 / PS 47) OX=93061 GN=secY PE=3 SV=2
cdr	O52582	49 kDa	0.95	(INF)	1	9	-1	((0))	Coenzyme A disulfide reductase OS=Staphylococcus aureus (strain NCTC 8325 / PS 47) OX=93061 GN=cdr PE=1 SV=3
lacD	P0A011	37 kDa	0.95	(INF)	0.88	2	-1	((0))	Tagatose 1,6-diphosphate aldolase OS=Staphylococcus aureus (strain NCTC 8325 / PS 47) OX=93061 GN=lacD PE=1 SV=1
glmM	P0C0V7	49 kDa	0.95	(INF)	1	8	0.04	((0))	Phosphoglucosamine mutase OS=Staphylococcus aureus (strain NCTC 8325 / PS 47) OX=93061 GN=glmM PE=1 SV=1
psmA2	P0C7Z3	2 kDa	0.95	(INF)	0.72	5	-1	((0))	Phenol-soluble modulin alpha 2 peptide OS=Staphylococcus aureus (strain NCTC 8325 / PS 47) OX=93061 GN=psmA2 PE=3 SV=1
rpoB	P47768	133 kDa	0.95	(INF)	1	130	-1	((0))	DNA-directed RNA polymerase subunit beta OS=Staphylococcus aureus (strain NCTC 8325 / PS 47) OX=93061 GN=rpoB PE=3 SV=2
SAOUHSC_00997	P52078	46 kDa	0.95	(INF)	1	13	-1	((0))	Uncharacterized protein SAOUHSC_00997 OS=Staphylococcus aureus (strain NCTC 8325 / PS 47) OX=93061 GN=SAOUHSC_00997 PE=3 SV=2
rsmH	P60393	36 kDa	0.95	(INF)	0.91	2	-1	((0))	Ribosomal RNA small subunit methyltransferase H OS=Staphylococcus aureus (strain NCTC 8325 / PS 47) OX=93061 GN=rsmH PE=3 SV=1
serS	P95689	49 kDa	0.95	(INF)	1	7	-1	((0))	Serine--tRNA ligase OS=Staphylococcus aureus (strain NCTC 8325 / PS 47) OX=93061 GN=serS PE=3 SV=1
aroA	Q05615	47 kDa	0.95	(INF)	0.96	3	-1	((0))	3-phosphoshikimate 1-carboxyvinyltransferase OS=Staphylococcus aureus (strain NCTC 8325 / PS 47) OX=93061 GN=aroA PE=3 SV=2
mnmE	Q2FUQ2	51 kDa	0.95	(INF)	1	6	-1	((0))	tRNA modification GTPase MnmE OS=Staphylococcus aureus (strain NCTC 8325 / PS 47) OX=93061 GN=mnmE PE=3 SV=1
mnmG	Q2FUQ3	70 kDa	0.95	(INF)	1	12	-1	((0))	tRNA uridine 5-carboxymethylaminomethyl modification enzyme MnmG OS=Staphylococcus aureus (strain NCTC 8325 / PS 47) OX=93061 GN=mnmG PE=3 SV=2
arcA	Q2FUX7	47 kDa	0.95	(INF)	1	5	-1	((0))	Arginine deiminase OS=Staphylococcus aureus (strain NCTC 8325 / PS 47) OX=93061 GN=arcA PE=3 SV=1
panB	Q2FV21	29 kDa	0.95	(INF)	1	7	-1	((0))	3-methyl-2-oxobutanoate hydroxymethyltransferase OS=Staphylococcus aureus (strain NCTC 8325 / PS 47) OX=93061 GN=panB PE=3 SV=2
panC	Q2FV22	32 kDa	0.95	(INF)	0.95	3	-1	((0))	Pantothenate synthetase OS=Staphylococcus aureus (strain NCTC 8325 / PS 47) OX=93061 GN=panC PE=1 SV=1
oatA	Q2FV54	69 kDa	0.95	(INF)	0.99	5	-1	((0))	O-acetyltransferase OatA OS=Staphylococcus aureus (strain NCTC 8325 / PS 47) OX=93061 GN=oatA PE=1 SV=1
ssaA	Q2FV55	28 kDa	0.95	(INF)	0.94	4	-1	((0))	Staphylococcal secretory antigen SsaA OS=Staphylococcus aureus (strain NCTC 8325 / PS 47) OX=93061 GN=ssaA PE=2 SV=1
crtP	Q2FV57	57 kDa	0.95	(INF)	0.83	3	-1	((0))	4,4'-diaponeurosporene oxygenase OS=Staphylococcus aureus (strain NCTC 8325 / PS 47) OX=93061 GN=crtP PE=1 SV=1
copA	Q2FV64	87 kDa	0.95	(INF)	1	9	-1	((0))	Copper-exporting P-type ATPase OS=Staphylococcus aureus (strain NCTC 8325 / PS 47) OX=93061 GN=copA PE=1 SV=1
rocA	Q2FV67	57 kDa	0.95	(INF)	1	20	-1	((0))	1-pyrroline-5-carboxylate dehydrogenase OS=Staphylococcus aureus (strain NCTC 8325 / PS 47) OX=93061 GN=rocA PE=3 SV=1
glcB	Q2FV87	74 kDa	0.95	(INF)	1	12	-1	((0))	PTS system glucoside-specific EIICBA component OS=Staphylococcus aureus (strain NCTC 8325 / PS 47) OX=93061 GN=glcB PE=3 SV=1
srtA	Q2FV99	24 kDa	0.95	(INF)	1	5	-1	((0))	Sortase A OS=Staphylococcus aureus (strain NCTC 8325 / PS 47) OX=93061 GN=srtA PE=1 SV=1
bioA	Q2FVJ6	51 kDa	0.95	(INF)	0.45	3	-1	((0))	Adenosylmethionine-8-amino-7-oxononanoate aminotransferase OS=Staphylococcus aureus (strain NCTC 8325 / PS 47) OX=93061 GN=bioA PE=3 SV=1
hlgB	Q2FVK1	37 kDa	0.95	(INF)	1	10	-1	((0))	Gamma-hemolysin component B OS=Staphylococcus aureus (strain NCTC 8325 / PS 47) OX=93061 GN=hlgB PE=1 SV=1
hlgC	Q2FVK2	36 kDa	0.95	(INF)	1	15	-1	((0))	Gamma-hemolysin component C OS=Staphylococcus aureus (strain NCTC 8325 / PS 47) OX=93061 GN=hlgC PE=1 SV=1
SAOUHSC_02650	Q2FVQ2	23 kDa	0.95	(INF)	0.84	3	-1	((0))	Uncharacterized lipoprotein SAOUHSC_02650 OS=Staphylococcus aureus (strain NCTC 8325 / PS 47) OX=93061 GN=SAOUHSC_02650 PE=3 SV=1
lyrA	Q2FVT1	47 kDa	0.95	(INF)	0.94	5	-1	((0))	Lysostaphin resistance protein A OS=Staphylococcus aureus (strain NCTC 8325 / PS 47) OX=93061 GN=lyrA PE=1 SV=1
SAOUHSC_02577	Q2FVW4	35 kDa	0.95	(INF)	1	14	-1	((0))	Putative 2-hydroxyacid dehydrogenase SAOUHSC_02577 OS=Staphylococcus aureus (strain NCTC 8325 / PS 47) OX=93061 GN=SAOUHSC_02577 PE=3 SV=1
sarV	Q2FVY9	14 kDa	0.95	(INF)	0.46	3	-1	((0))	HTH-type transcriptional regulator SarV OS=Staphylococcus aureus (strain NCTC 8325 / PS 47) OX=93061 GN=sarV PE=2 SV=1
femX	Q2FVZ4	49 kDa	0.95	(INF)	0.99	6	-1	((0))	Lipid II:glycine glycyltransferase OS=Staphylococcus aureus (strain NCTC 8325 / PS 47) OX=93061 GN=femX PE=1 SV=1
topB	Q2FW03	82 kDa	0.95	(INF)	0.92	5	-1	((0))	DNA topoisomerase 3 OS=Staphylococcus aureus (strain NCTC 8325 / PS 47) OX=93061 GN=topB PE=3 SV=1
rplC	Q2FW06	24 kDa	0.95	(INF)	1	37	-1	((0))	50S ribosomal protein L3 OS=Staphylococcus aureus (strain NCTC 8325 / PS 47) OX=93061 GN=rplC PE=1 SV=1
rplD	Q2FW07	22 kDa	0.95	(INF)	1	29	-1	((0))	50S ribosomal protein L4 OS=Staphylococcus aureus (strain NCTC 8325 / PS 47) OX=93061 GN=rplD PE=1 SV=1
rplW	Q2FW08	11 kDa	0.95	(INF)	1	17	-1	((0))	50S ribosomal protein L23 OS=Staphylococcus aureus (strain NCTC 8325 / PS 47) OX=93061 GN=rplW PE=1 SV=1
rpsC	Q2FW12	24 kDa	0.95	(INF)	1	82	-1	((0))	30S ribosomal protein S3 OS=Staphylococcus aureus (strain NCTC 8325 / PS 47) OX=93061 GN=rpsC PE=1 SV=1
rplP	Q2FW13	16 kDa	0.95	(INF)	1	28	-1	((0))	50S ribosomal protein L16 OS=Staphylococcus aureus (strain NCTC 8325 / PS 47) OX=93061 GN=rplP PE=1 SV=1
rpsQ	Q2FW15	10 kDa	0.95	(INF)	1	7	-1	((0))	30S ribosomal protein S17 OS=Staphylococcus aureus (strain NCTC 8325 / PS 47) OX=93061 GN=rpsQ PE=1 SV=1
rplN	Q2FW16	13 kDa	0.95	(INF)	0.89	3	-1	((0))	50S ribosomal protein L14 OS=Staphylococcus aureus (strain NCTC 8325 / PS 47) OX=93061 GN=rplN PE=1 SV=1
rplE	Q2FW18	20 kDa	0.95	(INF)	1	44	-1	((0))	50S ribosomal protein L5 OS=Staphylococcus aureus (strain NCTC 8325 / PS 47) OX=93061 GN=rplE PE=1 SV=1
rpsZ	Q2FW19	7 kDa	0.95	(INF)	0.81	5	-1	((0))	30S ribosomal protein S14 type Z OS=Staphylococcus aureus (strain NCTC 8325 / PS 47) OX=93061 GN=rpsZ PE=1 SV=2
rpsM	Q2FW30	14 kDa	0.95	(INF)	1	92	-1	((0))	30S ribosomal protein S13 OS=Staphylococcus aureus (strain NCTC 8325 / PS 47) OX=93061 GN=rpsM PE=1 SV=1
rpsK	Q2FW31	14 kDa	0.95	(INF)	1	53	-1	((0))	30S ribosomal protein S11 OS=Staphylococcus aureus (strain NCTC 8325 / PS 47) OX=93061 GN=rpsK PE=1 SV=1
rpoA	Q2FW32	35 kDa	0.95	(INF)	1	24	-1	((0))	DNA-directed RNA polymerase subunit alpha OS=Staphylococcus aureus (strain NCTC 8325 / PS 47) OX=93061 GN=rpoA PE=3 SV=1
pdp	Q2FWC1	46 kDa	0.95	(INF)	0.85	4	-1	((0))	Pyrimidine-nucleoside phosphorylase OS=Staphylococcus aureus (strain NCTC 8325 / PS 47) OX=93061 GN=pdp PE=3 SV=1
pyrG	Q2FWD1	60 kDa	0.95	(INF)	1	13	-1	((0))	CTP synthase OS=Staphylococcus aureus (strain NCTC 8325 / PS 47) OX=93061 GN=pyrG PE=3 SV=1
SAOUHSC_02363	Q2FWD6	52 kDa	0.95	(INF)	1	19	-1	((0))	Putative aldehyde dehydrogenase OS=Staphylococcus aureus (strain NCTC 8325 / PS 47) OX=93061 GN=SAOUHSC_02363 PE=3 SV=1
glyA	Q2FWE5	45 kDa	0.95	(INF)	1	20	-1	((0))	Serine hydroxymethyltransferase OS=Staphylococcus aureus (strain NCTC 8325 / PS 47) OX=93061 GN=glyA PE=3 SV=1
upp	Q2FWE6	23 kDa	0.95	(INF)	1	11	-1	((0))	Uracil phosphoribosyltransferase OS=Staphylococcus aureus (strain NCTC 8325 / PS 47) OX=93061 GN=upp PE=3 SV=1
atpH	Q2FWE7	20 kDa	0.95	(INF)	0.99	5	-1	((0))	ATP synthase subunit delta OS=Staphylococcus aureus (strain NCTC 8325 / PS 47) OX=93061 GN=atpH PE=3 SV=1
atpA	Q2FWE8	55 kDa	0.95	(INF)	1	21	-1	((0))	ATP synthase subunit alpha OS=Staphylococcus aureus (strain NCTC 8325 / PS 47) OX=93061 GN=atpA PE=3 SV=1
atpD	Q2FWF0	51 kDa	0.95	(INF)	1	31	-1	((0))	ATP synthase subunit beta OS=Staphylococcus aureus (strain NCTC 8325 / PS 47) OX=93061 GN=atpD PE=3 SV=1
atpC	Q2FWF1	15 kDa	0.95	(INF)	1	17	-1	((0))	ATP synthase epsilon chain OS=Staphylococcus aureus (strain NCTC 8325 / PS 47) OX=93061 GN=atpC PE=3 SV=1
yidC	Q2FWG4	34 kDa	0.95	(INF)	1	9	-1	((0))	Membrane protein insertase YidC OS=Staphylococcus aureus (strain NCTC 8325 / PS 47) OX=93061 GN=yidC PE=3 SV=1
cshA	Q2FWH5	57 kDa	0.95	(INF)	1	84	-1	((0))	DEAD-box ATP-dependent RNA helicase CshA OS=Staphylococcus aureus (strain NCTC 8325 / PS 47) OX=93061 GN=cshA PE=1 SV=1
rsbW	Q2FWJ3	18 kDa	0.95	(INF)	0.9	2	-1	((0))	Serine-protein kinase RsbW OS=Staphylococcus aureus (strain NCTC 8325 / PS 47) OX=93061 GN=rsbW PE=3 SV=2
tsaD	Q2FWL2	37 kDa	0.95	(INF)	1	6	-1	((0))	tRNA N6-adenosine threonylcarbamoyltransferase OS=Staphylococcus aureus (strain NCTC 8325 / PS 47) OX=93061 GN=tsaD PE=1 SV=1
rex	Q2FWL6	24 kDa	0.95	(INF)	0.96	4	-1	((0))	Redox-sensing transcriptional repressor Rex OS=Staphylococcus aureus (strain NCTC 8325 / PS 47) OX=93061 GN=rex PE=3 SV=1
agrB	Q2FWM7	22 kDa	0.95	(INF)	0.69	2	-1	((0))	Accessory gene regulator protein B OS=Staphylococcus aureus (strain NCTC 8325 / PS 47) OX=93061 GN=agrB PE=3 SV=1
hld	Q2FWM8	3 kDa	0.95	(INF)	0.99	8	-1	((0))	Delta-hemolysin OS=Staphylococcus aureus (strain NCTC 8325 / PS 47) OX=93061 GN=hld PE=3 SV=3
groL	Q2FWN4	58 kDa	0.95	(INF)	1	14	0.03	((0))	60 kDa chaperonin OS=Staphylococcus aureus (strain NCTC 8325 / PS 47) OX=93061 GN=groL PE=3 SV=1
SAOUHSC_02243	Q2FWN9	40 kDa	0.95	(INF)	1	28	-1	((0))	Uncharacterized leukocidin-like protein 2 OS=Staphylococcus aureus (strain NCTC 8325 / PS 47) OX=93061 GN=SAOUHSC_02243 PE=1 SV=1
SAOUHSC_02241	Q2FWP0	39 kDa	0.95	(INF)	1	15	-1	((0))	Uncharacterized leukocidin-like protein 1 OS=Staphylococcus aureus (strain NCTC 8325 / PS 47) OX=93061 GN=SAOUHSC_02241 PE=1 SV=1
ppaC	Q2FWY1	34 kDa	0.95	(INF)	1	8	-1	((0))	Probable manganese-dependent inorganic pyrophosphatase OS=Staphylococcus aureus (strain NCTC 8325 / PS 47) OX=93061 GN=ppaC PE=3 SV=1
gatA	Q2FWY9	53 kDa	0.95	(INF)	1	42	-1	((0))	Glutamyl-tRNA(Gln) amidotransferase subunit A OS=Staphylococcus aureus (strain NCTC 8325 / PS 47) OX=93061 GN=gatA PE=3 SV=1
gatB	Q2FWZ0	54 kDa	0.95	(INF)	1	56	-1	((0))	Aspartyl/glutamyl-tRNA(Asn/Gln) amidotransferase subunit B OS=Staphylococcus aureus (strain NCTC 8325 / PS 47) OX=93061 GN=gatB PE=3 SV=1
dagK	Q2FWZ2	35 kDa	0.95	(INF)	0.99	5	-1	((0))	Diacylglycerol kinase OS=Staphylococcus aureus (strain NCTC 8325 / PS 47) OX=93061 GN=dagK PE=3 SV=1
ftnA	Q2FWZ8	20 kDa	0.95	(INF)	1	12	-1	((0))	Bacterial non-heme ferritin OS=Staphylococcus aureus (strain NCTC 8325 / PS 47) OX=93061 GN=ftnA PE=1 SV=1
vraR	Q2FX09	24 kDa	0.95	(INF)	0.42	2	-1	((0))	Response regulator protein VraR OS=Staphylococcus aureus (strain NCTC 8325 / PS 47) OX=93061 GN=vraR PE=1 SV=1
hemE	Q2FXA3	39 kDa	0.95	(INF)	1	5	-1	((0))	Uroporphyrinogen decarboxylase OS=Staphylococcus aureus (strain NCTC 8325 / PS 47) OX=93061 GN=hemE PE=3 SV=1
cgoX	Q2FXA5	52 kDa	0.95	(INF)	0.94	7	-1	((0))	Coproporphyrinogen III oxidase OS=Staphylococcus aureus (strain NCTC 8325 / PS 47) OX=93061 GN=cgoX PE=1 SV=1
SAOUHSC_01868	Q2FXH9	53 kDa	0.95	(INF)	0.99	5	-1	((0))	Putative dipeptidase SAOUHSC_01868 OS=Staphylococcus aureus (strain NCTC 8325 / PS 47) OX=93061 GN=SAOUHSC_01868 PE=3 SV=1
tyrS	Q2FXJ5	48 kDa	0.95	(INF)	0.99	4	-1	((0))	Tyrosine--tRNA ligase OS=Staphylococcus aureus (strain NCTC 8325 / PS 47) OX=93061 GN=tyrS PE=3 SV=1
rpsD	Q2FXK6	23 kDa	0.95	(INF)	1	106	-1	((0))	30S ribosomal protein S4 OS=Staphylococcus aureus (strain NCTC 8325 / PS 47) OX=93061 GN=rpsD PE=1 SV=1
ezrA	Q2FXK8	66 kDa	0.95	(INF)	1	40	-1	((0))	Septation ring formation regulator EzrA OS=Staphylococcus aureus (strain NCTC 8325 / PS 47) OX=93061 GN=ezrA PE=3 SV=1
thiI	Q2FXL1	46 kDa	0.95	(INF)	0.6	2	-1	((0))	Probable tRNA sulfurtransferase OS=Staphylococcus aureus (strain NCTC 8325 / PS 47) OX=93061 GN=thiI PE=3 SV=1
ackA	Q2FXL5	44 kDa	0.95	(INF)	1	40	-1	((0))	Acetate kinase OS=Staphylococcus aureus (strain NCTC 8325 / PS 47) OX=93061 GN=ackA PE=3 SV=1
SAOUHSC_01819	Q2FXL6	18 kDa	0.95	(INF)	1	15	-1	((0))	Putative universal stress protein SAOUHSC_01819 OS=Staphylococcus aureus (strain NCTC 8325 / PS 47) OX=93061 GN=SAOUHSC_01819 PE=3 SV=1
accD	Q2FXM6	32 kDa	0.95	(INF)	1	6	-1	((0))	Acetyl-coenzyme A carboxylase carboxyl transferase subunit beta OS=Staphylococcus aureus (strain NCTC 8325 / PS 47) OX=93061 GN=accD PE=1 SV=1
accA	Q2FXM7	35 kDa	0.95	(INF)	0.77	3	-1	((0))	Acetyl-coenzyme A carboxylase carboxyl transferase subunit alpha OS=Staphylococcus aureus (strain NCTC 8325 / PS 47) OX=93061 GN=accA PE=1 SV=1
pfkA	Q2FXM8	35 kDa	0.95	(INF)	1	22	-1	((0))	ATP-dependent 6-phosphofructokinase OS=Staphylococcus aureus (strain NCTC 8325 / PS 47) OX=93061 GN=pfkA PE=1 SV=2
pyk	Q2FXM9	63 kDa	0.95	(INF)	1	73	-1	((0))	Pyruvate kinase OS=Staphylococcus aureus (strain NCTC 8325 / PS 47) OX=93061 GN=pyk PE=3 SV=1
infC	Q2FXP9	20 kDa	0.95	(INF)	1	9	-1	((0))	Translation initiation factor IF-3 OS=Staphylococcus aureus (strain NCTC 8325 / PS 47) OX=93061 GN=infC PE=3 SV=1
rpmI	Q2FXQ0	8 kDa	0.95	(INF)	0.96	7	-1	((0))	50S ribosomal protein L35 OS=Staphylococcus aureus (strain NCTC 8325 / PS 47) OX=93061 GN=rpmI PE=1 SV=1
rplT	Q2FXQ1	14 kDa	0.95	(INF)	1	26	-1	((0))	50S ribosomal protein L20 OS=Staphylococcus aureus (strain NCTC 8325 / PS 47) OX=93061 GN=rplT PE=1 SV=1
clpX	Q2FXQ7	46 kDa	0.95	(INF)	1	12	-1	((0))	ATP-dependent Clp protease ATP-binding subunit ClpX OS=Staphylococcus aureus (strain NCTC 8325 / PS 47) OX=93061 GN=clpX PE=3 SV=1
hemB	Q2FXR3	37 kDa	0.95	(INF)	1	8	-1	((0))	Delta-aminolevulinic acid dehydratase OS=Staphylococcus aureus (strain NCTC 8325 / PS 47) OX=93061 GN=hemB PE=3 SV=1
hemL1	Q2FXR4	46 kDa	0.95	(INF)	1	12	-1	((0))	Glutamate-1-semialdehyde 2,1-aminomutase 1 OS=Staphylococcus aureus (strain NCTC 8325 / PS 47) OX=93061 GN=hemL1 PE=3 SV=1
obg	Q2FXT1	47 kDa	0.95	(INF)	1	21	-1	((0))	GTPase Obg OS=Staphylococcus aureus (strain NCTC 8325 / PS 47) OX=93061 GN=obg PE=3 SV=1
ruvB	Q2FXT4	38 kDa	0.95	(INF)	0.88	2	-1	((0))	Holliday junction ATP-dependent DNA helicase RuvB OS=Staphylococcus aureus (strain NCTC 8325 / PS 47) OX=93061 GN=ruvB PE=3 SV=1
tgt	Q2FXT6	43 kDa	0.95	(INF)	0.87	3	-1	((0))	Queuine tRNA-ribosyltransferase OS=Staphylococcus aureus (strain NCTC 8325 / PS 47) OX=93061 GN=tgt PE=3 SV=1
apt	Q2FXU0	19 kDa	0.95	(INF)	0.78	6	-1	((0))	Adenine phosphoribosyltransferase OS=Staphylococcus aureus (strain NCTC 8325 / PS 47) OX=93061 GN=apt PE=3 SV=1
lytH	Q2FXU3	33 kDa	0.95	(INF)	1	7	-1	((0))	Probable cell wall amidase LytH OS=Staphylococcus aureus (strain NCTC 8325 / PS 47) OX=93061 GN=lytH PE=3 SV=1
hisS	Q2FXU4	48 kDa	0.95	(INF)	0.96	4	-1	((0))	Histidine--tRNA ligase OS=Staphylococcus aureus (strain NCTC 8325 / PS 47) OX=93061 GN=hisS PE=3 SV=1
aspS	Q2FXU5	67 kDa	0.95	(INF)	1	14	-1	((0))	Aspartate--tRNA ligase OS=Staphylococcus aureus (strain NCTC 8325 / PS 47) OX=93061 GN=aspS PE=3 SV=1
mnmA	Q2FXV6	42 kDa	0.95	(INF)	0.97	4	-1	((0))	tRNA-specific 2-thiouridylase MnmA OS=Staphylococcus aureus (strain NCTC 8325 / PS 47) OX=93061 GN=mnmA PE=3 SV=2
alaS	Q2FXV9	99 kDa	0.95	(INF)	1	15	-1	((0))	Alanine--tRNA ligase OS=Staphylococcus aureus (strain NCTC 8325 / PS 47) OX=93061 GN=alaS PE=3 SV=1
udk	Q2FXW6	24 kDa	0.95	(INF)	0.89	4	-1	((0))	Uridine kinase OS=Staphylococcus aureus (strain NCTC 8325 / PS 47) OX=93061 GN=udk PE=3 SV=1
lepA	Q2FXY7	68 kDa	0.95	(INF)	1	19	-1	((0))	Elongation factor 4 OS=Staphylococcus aureus (strain NCTC 8325 / PS 47) OX=93061 GN=lepA PE=1 SV=1
hrcA	Q2FXZ0	37 kDa	0.95	(INF)	0.5	3	-1	((0))	Heat-inducible transcription repressor HrcA OS=Staphylococcus aureus (strain NCTC 8325 / PS 47) OX=93061 GN=hrcA PE=3 SV=1
dnaJ	Q2FXZ3	42 kDa	0.95	(INF)	1	15	-1	((0))	Chaperone protein DnaJ OS=Staphylococcus aureus (strain NCTC 8325 / PS 47) OX=93061 GN=dnaJ PE=3 SV=1
rpsU	Q2FXZ7	7 kDa	0.95	(INF)	1	11	-1	((0))	30S ribosomal protein S21 OS=Staphylococcus aureus (strain NCTC 8325 / PS 47) OX=93061 GN=rpsU PE=1 SV=1
SAOUHSC_01676	Q2FXZ9	35 kDa	0.95	(INF)	1	60	-1	((0))	UPF0365 protein SAOUHSC_01676 OS=Staphylococcus aureus (strain NCTC 8325 / PS 47) OX=93061 GN=SAOUHSC_01676 PE=3 SV=1
era	Q2FY06	34 kDa	0.95	(INF)	1	9	-1	((0))	GTPase Era OS=Staphylococcus aureus (strain NCTC 8325 / PS 47) OX=93061 GN=era PE=3 SV=2
glyQS	Q2FY08	54 kDa	0.95	(INF)	1	12	-1	((0))	Glycine--tRNA ligase OS=Staphylococcus aureus (strain NCTC 8325 / PS 47) OX=93061 GN=glyQS PE=3 SV=1
cshB	Q2FY15	51 kDa	0.95	(INF)	1	16	-1	((0))	DEAD-box ATP-dependent RNA helicase CshB OS=Staphylococcus aureus (strain NCTC 8325 / PS 47) OX=93061 GN=cshB PE=3 SV=1
nfo	Q2FY16	33 kDa	0.95	(INF)	0.97	7	-1	((0))	Probable endonuclease 4 OS=Staphylococcus aureus (strain NCTC 8325 / PS 47) OX=93061 GN=nfo PE=3 SV=1
gcvPA	Q2FY34	50 kDa	0.95	(INF)	0.98	6	-1	((0))	Probable glycine dehydrogenase (decarboxylating) subunit 1 OS=Staphylococcus aureus (strain NCTC 8325 / PS 47) OX=93061 GN=gcvPA PE=3 SV=1
gcvPB	Q2FY35	55 kDa	0.95	(INF)	1	12	-1	((0))	Probable glycine dehydrogenase (decarboxylating) subunit 2 OS=Staphylococcus aureus (strain NCTC 8325 / PS 47) OX=93061 GN=gcvPB PE=3 SV=1
xseA	Q2FY46	51 kDa	0.95	(INF)	1	13	-1	((0))	Exodeoxyribonuclease 7 large subunit OS=Staphylococcus aureus (strain NCTC 8325 / PS 47) OX=93061 GN=xseA PE=3 SV=1
argR	Q2FY49	17 kDa	0.95	(INF)	0.53	3	-1	((0))	Arginine repressor OS=Staphylococcus aureus (strain NCTC 8325 / PS 47) OX=93061 GN=argR PE=3 SV=1
srrA	Q2FY79	28 kDa	0.95	(INF)	0.46	2	-1	((0))	Transcriptional regulatory protein SrrA OS=Staphylococcus aureus (strain NCTC 8325 / PS 47) OX=93061 GN=srrA PE=3 SV=1
srrB	Q2FY80	66 kDa	0.95	(INF)	1	5	-1	((0))	Sensor protein SrrB OS=Staphylococcus aureus (strain NCTC 8325 / PS 47) OX=93061 GN=srrB PE=3 SV=1
ebpS	Q2FYF1	53 kDa	0.95	(INF)	1	18	0.03	((0))	Elastin-binding protein EbpS OS=Staphylococcus aureus (strain NCTC 8325 / PS 47) OX=93061 GN=ebpS PE=1 SV=1
der	Q2FYG0	49 kDa	0.95	(INF)	1	9	-1	((0))	GTPase Der OS=Staphylococcus aureus (strain NCTC 8325 / PS 47) OX=93061 GN=der PE=3 SV=1
ndk	Q2FYG7	17 kDa	0.95	(INF)	0.9	6	-1	((0))	Nucleoside diphosphate kinase OS=Staphylococcus aureus (strain NCTC 8325 / PS 47) OX=93061 GN=ndk PE=3 SV=2
aroC	Q2FYG9	43 kDa	0.95	(INF)	0.49	2	-1	((0))	Chorismate synthase OS=Staphylococcus aureus (strain NCTC 8325 / PS 47) OX=93061 GN=aroC PE=3 SV=1
dinG	Q2FYH5	104 kDa	0.95	(INF)	1	6	-1	((0))	3'-5' exonuclease DinG OS=Staphylococcus aureus (strain NCTC 8325 / PS 47) OX=93061 GN=dinG PE=2 SV=1
asnS	Q2FYH6	49 kDa	0.95	(INF)	1	26	-1	((0))	Asparagine--tRNA ligase OS=Staphylococcus aureus (strain NCTC 8325 / PS 47) OX=93061 GN=asnS PE=3 SV=1
murG	Q2FYL5	40 kDa	0.95	(INF)	0.51	3	-1	((0))	UDP-N-acetylglucosamine--N-acetylmuramyl-(pentapeptide) pyrophosphoryl-undecaprenol N-acetylglucosamine transferase OS=Staphylococcus aureus (strain NCTC 8325 / PS 47) OX=93061 GN=murG PE=3 SV=1
SAOUHSC_01408	Q2FYM7	43 kDa	0.95	(INF)	1	10	-1	((0))	TelA-like protein SAOUHSC_01408 OS=Staphylococcus aureus (strain NCTC 8325 / PS 47) OX=93061 GN=SAOUHSC_01408 PE=3 SV=1
cvfB	Q2FYP3	34 kDa	0.95	(INF)	1	9	-1	((0))	Conserved virulence factor B OS=Staphylococcus aureus (strain NCTC 8325 / PS 47) OX=93061 GN=cvfB PE=1 SV=1
femB	Q2FYR1	50 kDa	0.95	(INF)	1	4	-1	((0))	Aminoacyltransferase FemB OS=Staphylococcus aureus (strain NCTC 8325 / PS 47) OX=93061 GN=femB PE=1 SV=1
femA	Q2FYR2	49 kDa	0.95	(INF)	1	5	-1	((0))	Aminoacyltransferase FemA OS=Staphylococcus aureus (strain NCTC 8325 / PS 47) OX=93061 GN=femA PE=1 SV=1
parC	Q2FYS4	91 kDa	0.95	(INF)	1	8	-1	((0))	DNA topoisomerase 4 subunit A OS=Staphylococcus aureus (strain NCTC 8325 / PS 47) OX=93061 GN=parC PE=1 SV=1
parE	Q2FYS5	74 kDa	0.95	(INF)	1	16	-1	((0))	DNA topoisomerase 4 subunit B OS=Staphylococcus aureus (strain NCTC 8325 / PS 47) OX=93061 GN=parE PE=3 SV=1
guaC	Q2FYU4	36 kDa	0.95	(INF)	0.71	2	-1	((0))	GMP reductase OS=Staphylococcus aureus (strain NCTC 8325 / PS 47) OX=93061 GN=guaC PE=3 SV=1
katA	Q2FYU7	58 kDa	0.95	(INF)	1	23	-1	((0))	Catalase OS=Staphylococcus aureus (strain NCTC 8325 / PS 47) OX=93061 GN=katA PE=2 SV=2
glpD	Q2FYZ4	62 kDa	0.95	(INF)	1	39	-1	((0))	Aerobic glycerol-3-phosphate dehydrogenase OS=Staphylococcus aureus (strain NCTC 8325 / PS 47) OX=93061 GN=glpD PE=3 SV=1
glpK	Q2FYZ5	56 kDa	0.95	(INF)	1	15	-1	((0))	Glycerol kinase OS=Staphylococcus aureus (strain NCTC 8325 / PS 47) OX=93061 GN=glpK PE=3 SV=1
mutS	Q2FYZ9	100 kDa	0.95	(INF)	1	6	-1	((0))	DNA mismatch repair protein MutS OS=Staphylococcus aureus (strain NCTC 8325 / PS 47) OX=93061 GN=mutS PE=3 SV=2
miaB	Q2FZ02	59 kDa	0.95	(INF)	0.99	5	-1	((0))	tRNA-2-methylthio-N(6)-dimethylallyladenosine synthase OS=Staphylococcus aureus (strain NCTC 8325 / PS 47) OX=93061 GN=miaB PE=3 SV=1
rny	Q2FZ08	59 kDa	0.95	(INF)	1	34	-1	((0))	Ribonuclease Y OS=Staphylococcus aureus (strain NCTC 8325 / PS 47) OX=93061 GN=rny PE=1 SV=1
rnj2	Q2FZ19	63 kDa	0.95	(INF)	1	29	-1	((0))	Ribonuclease J 2 OS=Staphylococcus aureus (strain NCTC 8325 / PS 47) OX=93061 GN=rnj2 PE=1 SV=2
pnp	Q2FZ20	77 kDa	0.95	(INF)	1	25	-1	((0))	Polyribonucleotide nucleotidyltransferase OS=Staphylococcus aureus (strain NCTC 8325 / PS 47) OX=93061 GN=pnp PE=1 SV=1
pyrH	Q2FZ22	26 kDa	0.95	(INF)	1	14	-1	((0))	Uridylate kinase OS=Staphylococcus aureus (strain NCTC 8325 / PS 47) OX=93061 GN=pyrH PE=1 SV=1
rpsB	Q2FZ25	29 kDa	0.95	(INF)	1	37	-1	((0))	30S ribosomal protein S2 OS=Staphylococcus aureus (strain NCTC 8325 / PS 47) OX=93061 GN=rpsB PE=1 SV=2
codY	Q2FZ27	29 kDa	0.95	(INF)	1	20	-1	((0))	GTP-sensing transcriptional pleiotropic repressor CodY OS=Staphylococcus aureus (strain NCTC 8325 / PS 47) OX=93061 GN=codY PE=1 SV=1
hslU	Q2FZ28	52 kDa	0.95	(INF)	1	6	-1	((0))	ATP-dependent protease ATPase subunit HslU OS=Staphylococcus aureus (strain NCTC 8325 / PS 47) OX=93061 GN=hslU PE=3 SV=1
trmFO	Q2FZ31	48 kDa	0.95	(INF)	1	7	-1	((0))	Methylenetetrahydrofolate--tRNA-(uracil-5-)-methyltransferase TrmFO OS=Staphylococcus aureus (strain NCTC 8325 / PS 47) OX=93061 GN=trmFO PE=3 SV=1
topA	Q2FZ32	79 kDa	0.95	(INF)	1	18	-1	((0))	DNA topoisomerase 1 OS=Staphylococcus aureus (strain NCTC 8325 / PS 47) OX=93061 GN=topA PE=3 SV=2
rplS	Q2FZ42	13 kDa	0.95	(INF)	1	46	-1	((0))	50S ribosomal protein L19 OS=Staphylococcus aureus (strain NCTC 8325 / PS 47) OX=93061 GN=rplS PE=1 SV=1
rpsP	Q2FZ45	10 kDa	0.95	(INF)	0.81	7	-1	((0))	30S ribosomal protein S16 OS=Staphylococcus aureus (strain NCTC 8325 / PS 47) OX=93061 GN=rpsP PE=1 SV=1
rnc	Q2FZ50	28 kDa	0.95	(INF)	0.21	3	-1	((0))	Ribonuclease 3 OS=Staphylococcus aureus (strain NCTC 8325 / PS 47) OX=93061 GN=rnc PE=3 SV=1
plsX	Q2FZ55	35 kDa	0.95	(INF)	1	4	-1	((0))	Phosphate acyltransferase OS=Staphylococcus aureus (strain NCTC 8325 / PS 47) OX=93061 GN=plsX PE=3 SV=1
SAOUHSC_01193	Q2FZ58	61 kDa	0.95	(INF)	1	21	-1	((0))	Uncharacterized protein SAOUHSC_01193 OS=Staphylococcus aureus (strain NCTC 8325 / PS 47) OX=93061 GN=SAOUHSC_01193 PE=4 SV=1
rpmB	Q2FZ60	7 kDa	0.95	(INF)	1	14	-1	((0))	50S ribosomal protein L28 OS=Staphylococcus aureus (strain NCTC 8325 / PS 47) OX=93061 GN=rpmB PE=1 SV=1
rlmN	Q2FZ66	42 kDa	0.95	(INF)	1	11	-1	((0))	Probable dual-specificity RNA methyltransferase RlmN OS=Staphylococcus aureus (strain NCTC 8325 / PS 47) OX=93061 GN=rlmN PE=3 SV=1
fmt	Q2FZ68	34 kDa	0.95	(INF)	0.93	2	-1	((0))	Methionyl-tRNA formyltransferase OS=Staphylococcus aureus (strain NCTC 8325 / PS 47) OX=93061 GN=fmt PE=3 SV=1
carB	Q2FZ72	117 kDa	0.95	(INF)	1	24	-1	((0))	Carbamoyl-phosphate synthase large chain OS=Staphylococcus aureus (strain NCTC 8325 / PS 47) OX=93061 GN=carB PE=3 SV=1
pyrR	Q2FZ77	20 kDa	0.95	(INF)	0.98	8	-1	((0))	Bifunctional protein PyrR OS=Staphylococcus aureus (strain NCTC 8325 / PS 47) OX=93061 GN=pyrR PE=3 SV=1
ileS	Q2FZ82	105 kDa	0.95	(INF)	1	14	-1	((0))	Isoleucine--tRNA ligase OS=Staphylococcus aureus (strain NCTC 8325 / PS 47) OX=93061 GN=ileS PE=3 SV=1
divIB	Q2FZ91	50 kDa	0.95	(INF)	0.99	7	-1	((0))	Cell division protein DivIB OS=Staphylococcus aureus (strain NCTC 8325 / PS 47) OX=93061 GN=divIB PE=3 SV=1
murD	Q2FZ92	50 kDa	0.95	(INF)	0.96	4	-1	((0))	UDP-N-acetylmuramoylalanine--D-glutamate ligase OS=Staphylococcus aureus (strain NCTC 8325 / PS 47) OX=93061 GN=murD PE=3 SV=1
murI	Q2FZC6	30 kDa	0.95	(INF)	0.97	5	-1	((0))	Glutamate racemase OS=Staphylococcus aureus (strain NCTC 8325 / PS 47) OX=93061 GN=murI PE=3 SV=1
mutS2	Q2FZD3	89 kDa	0.95	(INF)	1	7	-1	((0))	Endonuclease MutS2 OS=Staphylococcus aureus (strain NCTC 8325 / PS 47) OX=93061 GN=mutS2 PE=3 SV=1
pheS	Q2FZD9	40 kDa	0.95	(INF)	1	6	-1	((0))	Phenylalanine--tRNA ligase alpha subunit OS=Staphylococcus aureus (strain NCTC 8325 / PS 47) OX=93061 GN=pheS PE=3 SV=1
SAOUHSC_01036	Q2FZG8	9 kDa	0.95	(INF)	0.48	2	-1	((0))	UPF0356 protein SAOUHSC_01036 OS=Staphylococcus aureus (strain NCTC 8325 / PS 47) OX=93061 GN=SAOUHSC_01036 PE=3 SV=1
rnj1	Q2FZG9	63 kDa	0.95	(INF)	1	33	-1	((0))	Ribonuclease J 1 OS=Staphylococcus aureus (strain NCTC 8325 / PS 47) OX=93061 GN=rnj1 PE=1 SV=1
folD	Q2FZJ6	31 kDa	0.95	(INF)	0.66	4	-1	((0))	Bifunctional protein FolD OS=Staphylococcus aureus (strain NCTC 8325 / PS 47) OX=93061 GN=folD PE=3 SV=1
qoxA	Q2FZJ9	42 kDa	0.95	(INF)	1	40	-1	((0))	Probable quinol oxidase subunit 2 OS=Staphylococcus aureus (strain NCTC 8325 / PS 47) OX=93061 GN=qoxA PE=3 SV=1
qoxB	Q2FZK0	75 kDa	0.95	(INF)	1	18	-1	((0))	Probable quinol oxidase subunit 1 OS=Staphylococcus aureus (strain NCTC 8325 / PS 47) OX=93061 GN=qoxB PE=3 SV=1
fmtA	Q2FZK3	46 kDa	0.95	(INF)	1	9	-1	((0))	Teichoic acid D-alanine hydrolase OS=Staphylococcus aureus (strain NCTC 8325 / PS 47) OX=93061 GN=fmtA PE=2 SV=1
menD	Q2FZL7	63 kDa	0.95	(INF)	0.9	2	-1	((0))	2-succinyl-5-enolpyruvyl-6-hydroxy-3-cyclohexene-1-carboxylate synthase OS=Staphylococcus aureus (strain NCTC 8325 / PS 47) OX=93061 GN=menD PE=3 SV=1
SAOUHSC_00958	Q2FZP2	86 kDa	0.95	(INF)	1	15	-1	((0))	Serine protease HtrA-like OS=Staphylococcus aureus (strain NCTC 8325 / PS 47) OX=93061 GN=SAOUHSC_00958 PE=3 SV=2
prfC	Q2FZP4	60 kDa	0.95	(INF)	1	17	-1	((0))	Peptide chain release factor 3 OS=Staphylococcus aureus (strain NCTC 8325 / PS 47) OX=93061 GN=prfC PE=3 SV=1
ugtP	Q2FZP7	45 kDa	0.95	(INF)	0.34	2	-1	((0))	Processive diacylglycerol beta-glucosyltransferase OS=Staphylococcus aureus (strain NCTC 8325 / PS 47) OX=93061 GN=ugtP PE=1 SV=1
fabI	Q2FZQ3	28 kDa	0.95	(INF)	1	18	-1	((0))	Enoyl-[acyl-carrier-protein] reductase [NADPH] FabI OS=Staphylococcus aureus (strain NCTC 8325 / PS 47) OX=93061 GN=fabI PE=1 SV=1
SAOUHSC_00906	Q2FZT4	33 kDa	0.95	(INF)	1	12	-1	((0))	Uncharacterized protein SAOUHSC_00906 OS=Staphylococcus aureus (strain NCTC 8325 / PS 47) OX=93061 GN=SAOUHSC_00906 PE=3 SV=1
addA	Q2FZT5	141 kDa	0.95	(INF)	0.85	3	-1	((0))	ATP-dependent helicase/nuclease subunit A OS=Staphylococcus aureus (strain NCTC 8325 / PS 47) OX=93061 GN=addA PE=3 SV=1
pgi	Q2FZU0	50 kDa	0.95	(INF)	1	16	-1	((0))	Glucose-6-phosphate isomerase OS=Staphylococcus aureus (strain NCTC 8325 / PS 47) OX=93061 GN=pgi PE=3 SV=1
SAOUHSC_00878	Q2FZV7	44 kDa	0.95	(INF)	1	23	-1	((0))	NADH dehydrogenase-like protein SAOUHSC_00878 OS=Staphylococcus aureus (strain NCTC 8325 / PS 47) OX=93061 GN=SAOUHSC_00878 PE=1 SV=1
dltD	Q2FZW3	45 kDa	0.95	(INF)	1	15	-1	((0))	Protein DltD OS=Staphylococcus aureus (strain NCTC 8325 / PS 47) OX=93061 GN=dltD PE=1 SV=1
dltA	Q2FZW6	55 kDa	0.95	(INF)	0.98	4	-1	((0))	D-alanine--D-alanyl carrier protein ligase OS=Staphylococcus aureus (strain NCTC 8325 / PS 47) OX=93061 GN=dltA PE=3 SV=1
nagD	Q2FZX0	28 kDa	0.95	(INF)	0.98	5	-1	((0))	Acid sugar phosphatase OS=Staphylococcus aureus (strain NCTC 8325 / PS 47) OX=93061 GN=nagD PE=3 SV=1
lipA	Q2FZX4	35 kDa	0.95	(INF)	1	18	-1	((0))	Lipoyl synthase OS=Staphylococcus aureus (strain NCTC 8325 / PS 47) OX=93061 GN=lipA PE=3 SV=1
SAOUHSC_00851	Q2FZY3	53 kDa	0.95	(INF)	1	26	-1	((0))	UPF0051 protein SAOUHSC_00851 OS=Staphylococcus aureus (strain NCTC 8325 / PS 47) OX=93061 GN=SAOUHSC_00851 PE=3 SV=1
SAOUHSC_00845	Q2FZY9	7 kDa	0.95	(INF)	0.91	2	-1	((0))	UPF0337 protein SAOUHSC_00845 OS=Staphylococcus aureus (strain NCTC 8325 / PS 47) OX=93061 GN=SAOUHSC_00845 PE=3 SV=1
gcvH	Q2FZZ8	14 kDa	0.95	(INF)	0.52	2	-1	((0))	Glycine cleavage system H protein OS=Staphylococcus aureus (strain NCTC 8325 / PS 47) OX=93061 GN=gcvH PE=3 SV=1
emp	Q2G012	38 kDa	0.95	(INF)	1	30	-1	((0))	Extracellular matrix protein-binding protein emp OS=Staphylococcus aureus (strain NCTC 8325 / PS 47) OX=93061 GN=emp PE=3 SV=1
smpB	Q2G023	18 kDa	0.95	(INF)	0.6	4	-1	((0))	SsrA-binding protein OS=Staphylococcus aureus (strain NCTC 8325 / PS 47) OX=93061 GN=smpB PE=3 SV=1
eno	Q2G028	47 kDa	0.95	(INF)	1	80	-1	((0))	Enolase OS=Staphylococcus aureus (strain NCTC 8325 / PS 47) OX=93061 GN=eno PE=1 SV=1
pgk	Q2G031	43 kDa	0.95	(INF)	1	9	-1	((0))	Phosphoglycerate kinase OS=Staphylococcus aureus (strain NCTC 8325 / PS 47) OX=93061 GN=pgk PE=3 SV=1
SAOUHSC_00792	Q2G035	34 kDa	0.95	(INF)	0.99	4	-1	((0))	Epimerase family protein SAOUHSC_00792 OS=Staphylococcus aureus (strain NCTC 8325 / PS 47) OX=93061 GN=SAOUHSC_00792 PE=3 SV=1
clpP	Q2G036	22 kDa	0.95	(INF)	1	11	-1	((0))	ATP-dependent Clp protease proteolytic subunit OS=Staphylococcus aureus (strain NCTC 8325 / PS 47) OX=93061 GN=clpP PE=1 SV=1
SAOUHSC_00787	Q2G039	35 kDa	0.95	(INF)	0.97	5	-1	((0))	Nucleotide-binding protein SAOUHSC_00787 OS=Staphylococcus aureus (strain NCTC 8325 / PS 47) OX=93061 GN=SAOUHSC_00787 PE=3 SV=2
lgt	Q2G044	32 kDa	0.95	(INF)	0.96	5	-1	((0))	Phosphatidylglycerol--prolipoprotein diacylglyceryl transferase OS=Staphylococcus aureus (strain NCTC 8325 / PS 47) OX=93061 GN=lgt PE=3 SV=1
hprK	Q2G045	34 kDa	0.95	(INF)	0.91	2	-1	((0))	HPr kinase/phosphorylase OS=Staphylococcus aureus (strain NCTC 8325 / PS 47) OX=93061 GN=hprK PE=3 SV=1
murB	Q2G069	34 kDa	0.95	(INF)	0.99	5	-1	((0))	UDP-N-acetylenolpyruvoylglucosamine reductase OS=Staphylococcus aureus (strain NCTC 8325 / PS 47) OX=93061 GN=murB PE=3 SV=1
queF	Q2G081	20 kDa	0.95	(INF)	0.95	2	-1	((0))	NADPH-dependent 7-cyano-7-deazaguanine reductase OS=Staphylococcus aureus (strain NCTC 8325 / PS 47) OX=93061 GN=queF PE=3 SV=1
ltaS	Q2G093	74 kDa	0.95	(INF)	1	28	-1	((0))	Lipoteichoic acid synthase OS=Staphylococcus aureus (strain NCTC 8325 / PS 47) OX=93061 GN=ltaS PE=1 SV=1
mgrA	Q2G0B1	17 kDa	0.95	(INF)	1	20	-1	((0))	HTH-type transcriptional regulator MgrA OS=Staphylococcus aureus (strain NCTC 8325 / PS 47) OX=93061 GN=mgrA PE=1 SV=3
sarX	Q2G0D1	14 kDa	0.95	(INF)	1	7	-1	((0))	HTH-type transcriptional regulator SarX OS=Staphylococcus aureus (strain NCTC 8325 / PS 47) OX=93061 GN=sarX PE=1 SV=2
adh	Q2G0G1	36 kDa	0.95	(INF)	1	35	-1	((0))	Alcohol dehydrogenase OS=Staphylococcus aureus (strain NCTC 8325 / PS 47) OX=93061 GN=adh PE=3 SV=1
folE2	Q2G0L1	33 kDa	0.95	(INF)	1	5	-1	((0))	GTP cyclohydrolase FolE2 OS=Staphylococcus aureus (strain NCTC 8325 / PS 47) OX=93061 GN=folE2 PE=3 SV=1
SAOUHSC_00535	Q2G0M5	36 kDa	0.95	(INF)	0.99	8	-1	((0))	Uncharacterized epimerase/dehydratase SAOUHSC_00535 OS=Staphylococcus aureus (strain NCTC 8325 / PS 47) OX=93061 GN=SAOUHSC_00535 PE=3 SV=1
rpoC	Q2G0N5	135 kDa	0.95	(INF)	1	228	-1	((0))	DNA-directed RNA polymerase subunit beta' OS=Staphylococcus aureus (strain NCTC 8325 / PS 47) OX=93061 GN=rpoC PE=3 SV=2
rplJ	Q2G0N9	18 kDa	0.95	(INF)	1	14	-1	((0))	50S ribosomal protein L10 OS=Staphylococcus aureus (strain NCTC 8325 / PS 47) OX=93061 GN=rplJ PE=3 SV=1
rplA	Q2G0P0	25 kDa	0.95	(INF)	1	145	-1	((0))	50S ribosomal protein L1 OS=Staphylococcus aureus (strain NCTC 8325 / PS 47) OX=93061 GN=rplA PE=3 SV=1
clpC	Q2G0P5	91 kDa	0.95	(INF)	1	13	-1	((0))	ATP-dependent Clp protease ATP-binding subunit ClpC OS=Staphylococcus aureus (strain NCTC 8325 / PS 47) OX=93061 GN=clpC PE=1 SV=1
mcsB	Q2G0P6	39 kDa	0.95	(INF)	0.68	3	-1	((0))	Protein-arginine kinase OS=Staphylococcus aureus (strain NCTC 8325 / PS 47) OX=93061 GN=mcsB PE=1 SV=1
pdxT	Q2G0Q0	21 kDa	0.95	(INF)	1	6	-1	((0))	Pyridoxal 5'-phosphate synthase subunit PdxT OS=Staphylococcus aureus (strain NCTC 8325 / PS 47) OX=93061 GN=pdxT PE=3 SV=1
pdxS	Q2G0Q1	32 kDa	0.95	(INF)	1	51	-1	((0))	Pyridoxal 5'-phosphate synthase subunit PdxS OS=Staphylococcus aureus (strain NCTC 8325 / PS 47) OX=93061 GN=pdxS PE=3 SV=1
lysS	Q2G0Q3	57 kDa	0.95	(INF)	1	17	-1	((0))	Lysine--tRNA ligase OS=Staphylococcus aureus (strain NCTC 8325 / PS 47) OX=93061 GN=lysS PE=3 SV=1
mfd	Q2G0R8	134 kDa	0.95	(INF)	1	30	-1	((0))	Transcription-repair-coupling factor OS=Staphylococcus aureus (strain NCTC 8325 / PS 47) OX=93061 GN=mfd PE=3 SV=1
spoVG	Q2G0S5	11 kDa	0.95	(INF)	0.74	3	-1	((0))	Putative septation protein SpoVG OS=Staphylococcus aureus (strain NCTC 8325 / PS 47) OX=93061 GN=spoVG PE=3 SV=1
rsmA	Q2G0T0	34 kDa	0.95	(INF)	0.81	2	-1	((0))	Ribosomal RNA small subunit methyltransferase A OS=Staphylococcus aureus (strain NCTC 8325 / PS 47) OX=93061 GN=rsmA PE=3 SV=1
sle1	Q2G0U9	36 kDa	0.95	(INF)	1	18	-1	((0))	N-acetylmuramoyl-L-alanine amidase sle1 OS=Staphylococcus aureus (strain NCTC 8325 / PS 47) OX=93061 GN=sle1 PE=1 SV=1
SAOUHSC_00413	Q2G0W1	103 kDa	0.95	(INF)	0.95	2	-1	((0))	UPF0753 protein SAOUHSC_00413 OS=Staphylococcus aureus (strain NCTC 8325 / PS 47) OX=93061 GN=SAOUHSC_00413 PE=3 SV=1
SAOUHSC_00405	Q2G0W9	31 kDa	0.95	(INF)	0.82	2	-1	((0))	Uncharacterized lipoprotein SAOUHSC_00405 OS=Staphylococcus aureus (strain NCTC 8325 / PS 47) OX=93061 GN=SAOUHSC_00405 PE=3 SV=2
guaA	Q2G0Y6	58 kDa	0.95	(INF)	1	20	-1	((0))	GMP synthase [glutamine-hydrolyzing] OS=Staphylococcus aureus (strain NCTC 8325 / PS 47) OX=93061 GN=guaA PE=3 SV=1
guaB	Q2G0Y7	53 kDa	0.95	(INF)	1	28	-1	((0))	Inosine-5'-monophosphate dehydrogenase OS=Staphylococcus aureus (strain NCTC 8325 / PS 47) OX=93061 GN=guaB PE=3 SV=1
xpt	Q2G0Y9	21 kDa	0.95	(INF)	1	7	-1	((0))	Xanthine phosphoribosyltransferase OS=Staphylococcus aureus (strain NCTC 8325 / PS 47) OX=93061 GN=xpt PE=3 SV=1
selX	Q2G107	23 kDa	0.95	(INF)	0.62	3	-1	((0))	Enterotoxin-like toxin X OS=Staphylococcus aureus (strain NCTC 8325 / PS 47) OX=93061 GN=selX PE=3 SV=1
rpsR	Q2G111	9 kDa	0.95	(INF)	1	24	0.03	((0))	30S ribosomal protein S18 OS=Staphylococcus aureus (strain NCTC 8325 / PS 47) OX=93061 GN=rpsR PE=1 SV=1
tarL	Q2G1B8	66 kDa	0.95	(INF)	1	11	-1	((0))	Teichoic acid ribitol-phosphate polymerase TarL OS=Staphylococcus aureus (strain NCTC 8325 / PS 47) OX=93061 GN=tarL PE=1 SV=1
tarL	Q2G1B8	66 kDa	0.95	(INF)	1	15	0	((0))	Cluster of Teichoic acid ribitol-phosphate polymerase TarL OS=Staphylococcus aureus (strain NCTC 8325 / PS 47) OX=93061 GN=tarL PE=1 SV=1 (sp|Q2G1B8|TARL_STAA8)
tarJ	Q2G1B9	38 kDa	0.95	(INF)	0.99	7	-1	((0))	Ribulose-5-phosphate reductase 1 OS=Staphylococcus aureus (strain NCTC 8325 / PS 47) OX=93061 GN=tarJ PE=1 SV=1
tarI	Q2G1C0	27 kDa	0.95	(INF)	1	13	-1	((0))	Ribitol-5-phosphate cytidylyltransferase 1 OS=Staphylococcus aureus (strain NCTC 8325 / PS 47) OX=93061 GN=tarI PE=1 SV=1
tarF	Q2G1C1	46 kDa	0.95	(INF)	0.24	2	-1	((0))	Teichoic acid glycerol-phosphate transferase OS=Staphylococcus aureus (strain NCTC 8325 / PS 47) OX=93061 GN=tarF PE=1 SV=1
tarK	Q2G1C2	60 kDa	0.95	(INF)	1	10	-1	((0))	Teichoic acid ribitol-phosphate polymerase TarK OS=Staphylococcus aureus (strain NCTC 8325 / PS 47) OX=93061 GN=tarK PE=1 SV=1
pflB	Q2G1D8	85 kDa	0.95	(INF)	1	32	-1	((0))	Formate acetyltransferase OS=Staphylococcus aureus (strain NCTC 8325 / PS 47) OX=93061 GN=pflB PE=3 SV=1
ptsG	Q2G1G8	74 kDa	0.95	(INF)	1	27	-1	((0))	PTS system glucose-specific EIICBA component OS=Staphylococcus aureus (strain NCTC 8325 / PS 47) OX=93061 GN=ptsG PE=3 SV=2
aldA	Q2G1J0	54 kDa	0.95	(INF)	1	9	-1	((0))	Putative aldehyde dehydrogenase AldA OS=Staphylococcus aureus (strain NCTC 8325 / PS 47) OX=93061 GN=aldA PE=3 SV=1
sarS	Q2G1N7	30 kDa	0.95	(INF)	0.97	4	-1	((0))	HTH-type transcriptional regulator SarS OS=Staphylococcus aureus (strain NCTC 8325 / PS 47) OX=93061 GN=sarS PE=1 SV=1
gtaB	Q2G1T6	32 kDa	0.95	(INF)	0.87	2	-1	((0))	UTP--glucose-1-phosphate uridylyltransferase OS=Staphylococcus aureus (strain NCTC 8325 / PS 47) OX=93061 GN=gtaB PE=1 SV=2
rpoZ	Q2G1T9	8 kDa	0.95	(INF)	1	5	-1	((0))	DNA-directed RNA polymerase subunit omega OS=Staphylococcus aureus (strain NCTC 8325 / PS 47) OX=93061 GN=rpoZ PE=3 SV=1
metK	Q2G1W4	44 kDa	0.95	(INF)	1	18	-1	((0))	S-adenosylmethionine synthase OS=Staphylococcus aureus (strain NCTC 8325 / PS 47) OX=93061 GN=metK PE=3 SV=1
hly	Q2G1X0	36 kDa	0.95	(INF)	1	17	-1	((0))	Alpha-hemolysin OS=Staphylococcus aureus (strain NCTC 8325 / PS 47) OX=93061 GN=hly PE=1 SV=1
queC	Q2G1X6	25 kDa	0.95	(INF)	0.87	2	-1	((0))	7-cyano-7-deazaguanine synthase OS=Staphylococcus aureus (strain NCTC 8325 / PS 47) OX=93061 GN=queC PE=3 SV=1
ldh2	Q2G1Y5	34 kDa	0.95	(INF)	1	21	-1	((0))	L-lactate dehydrogenase 2 OS=Staphylococcus aureus (strain NCTC 8325 / PS 47) OX=93061 GN=ldh2 PE=3 SV=1
proS	Q2G1Z4	64 kDa	0.95	(INF)	1	36	-1	((0))	Proline--tRNA ligase OS=Staphylococcus aureus (strain NCTC 8325 / PS 47) OX=93061 GN=proS PE=3 SV=1
polC	Q2G1Z8	162 kDa	0.95	(INF)	0.94	4	-1	((0))	DNA polymerase III PolC-type OS=Staphylococcus aureus (strain NCTC 8325 / PS 47) OX=93061 GN=polC PE=3 SV=1
ldh1	Q2G218	35 kDa	0.95	(INF)	1	31	-1	((0))	L-lactate dehydrogenase 1 OS=Staphylococcus aureus (strain NCTC 8325 / PS 47) OX=93061 GN=ldh1 PE=3 SV=2
SAOUHSC_02979	Q2G222	69 kDa	0.95	(INF)	1	67	-1	((0))	N-acetylmuramoyl-L-alanine amidase domain-containing protein SAOUHSC_02979 OS=Staphylococcus aureus (strain NCTC 8325 / PS 47) OX=93061 GN=SAOUHSC_02979 PE=1 SV=1
nadE	Q2G236	31 kDa	0.95	(INF)	0.93	2	-1	((0))	NH(3)-dependent NAD(+) synthetase OS=Staphylococcus aureus (strain NCTC 8325 / PS 47) OX=93061 GN=nadE PE=3 SV=1
gltX	Q2G241	56 kDa	0.95	(INF)	0.99	6	0	((0))	Glutamate--tRNA ligase OS=Staphylococcus aureus (strain NCTC 8325 / PS 47) OX=93061 GN=gltX PE=3 SV=1
SAOUHSC_01855	Q2G247	18 kDa	0.95	(INF)	1	58	-1	((0))	UPF0478 protein SAOUHSC_01855 OS=Staphylococcus aureus (strain NCTC 8325 / PS 47) OX=93061 GN=SAOUHSC_01855 PE=3 SV=1
recF	Q2G275	42 kDa	0.95	(INF)	0.57	2	-1	((0))	DNA replication and repair protein RecF OS=Staphylococcus aureus (strain NCTC 8325 / PS 47) OX=93061 GN=recF PE=3 SV=1
fhs	Q2G296	60 kDa	0.95	(INF)	1	19	-1	((0))	Formate--tetrahydrofolate ligase OS=Staphylococcus aureus (strain NCTC 8325 / PS 47) OX=93061 GN=fhs PE=3 SV=1
potA	Q2G2A7	41 kDa	0.95	(INF)	0.94	3	-1	((0))	Spermidine/putrescine import ATP-binding protein PotA OS=Staphylococcus aureus (strain NCTC 8325 / PS 47) OX=93061 GN=potA PE=3 SV=1
infB	Q2G2D0	78 kDa	0.95	(INF)	1	55	-1	((0))	Translation initiation factor IF-2 OS=Staphylococcus aureus (strain NCTC 8325 / PS 47) OX=93061 GN=infB PE=3 SV=1
atpB	Q2G2F4	28 kDa	0.95	(INF)	0.79	2	-1	((0))	ATP synthase subunit a OS=Staphylococcus aureus (strain NCTC 8325 / PS 47) OX=93061 GN=atpB PE=3 SV=1
atpF	Q2G2F8	20 kDa	0.95	(INF)	1	45	-1	((0))	ATP synthase subunit b OS=Staphylococcus aureus (strain NCTC 8325 / PS 47) OX=93061 GN=atpF PE=3 SV=1
SAOUHSC_01054	Q2G2G7	24 kDa	0.95	(INF)	0.98	6	-1	((0))	UPF0637 protein SAOUHSC_01054 OS=Staphylococcus aureus (strain NCTC 8325 / PS 47) OX=93061 GN=SAOUHSC_01054 PE=3 SV=1
dnaA	Q2G2H5	52 kDa	0.95	(INF)	1	7	-1	((0))	Chromosomal replication initiator protein DnaA OS=Staphylococcus aureus (strain NCTC 8325 / PS 47) OX=93061 GN=dnaA PE=3 SV=1
tcaA	Q2G2I1	52 kDa	0.95	(INF)	0.97	5	-1	((0))	Membrane-associated protein TcaA OS=Staphylococcus aureus (strain NCTC 8325 / PS 47) OX=93061 GN=tcaA PE=2 SV=1
SAOUHSC_01413	Q2G2J8	29 kDa	0.95	(INF)	0.43	2	-1	((0))	Uncharacterized protein SAOUHSC_01413 OS=Staphylococcus aureus (strain NCTC 8325 / PS 47) OX=93061 GN=SAOUHSC_01413 PE=3 SV=1
mprF	Q2G2M2	97 kDa	0.95	(INF)	1	5	-1	((0))	Phosphatidylglycerol lysyltransferase OS=Staphylococcus aureus (strain NCTC 8325 / PS 47) OX=93061 GN=mprF PE=1 SV=1
SAOUHSC_02003	Q2G2M9	65 kDa	0.95	(INF)	0.95	6	-1	((0))	Putative multidrug export ATP-binding/permease protein SAOUHSC_02003 OS=Staphylococcus aureus (strain NCTC 8325 / PS 47) OX=93061 GN=SAOUHSC_02003 PE=3 SV=1
gyrA	Q2G2Q0	99 kDa	0.95	(INF)	1	9	-1	((0))	DNA gyrase subunit A OS=Staphylococcus aureus (strain NCTC 8325 / PS 47) OX=93061 GN=gyrA PE=1 SV=1
rbfA	Q2G2Q4	14 kDa	0.95	(INF)	0.8	2	-1	((0))	Ribosome-binding factor A OS=Staphylococcus aureus (strain NCTC 8325 / PS 47) OX=93061 GN=rbfA PE=3 SV=1
SAOUHSC_02131	Q2G2R9	23 kDa	0.95	(INF)	1	12	-1	((0))	UPF0316 protein SAOUHSC_02131 OS=Staphylococcus aureus (strain NCTC 8325 / PS 47) OX=93061 GN=SAOUHSC_02131 PE=3 SV=1
purB	Q2G2S0	50 kDa	0.95	(INF)	1	10	-1	((0))	Adenylosuccinate lyase OS=Staphylococcus aureus (strain NCTC 8325 / PS 47) OX=93061 GN=purB PE=3 SV=1
saeS	Q2G2U1	40 kDa	0.95	(INF)	1	6	-1	((0))	Histidine protein kinase SaeS OS=Staphylococcus aureus (strain NCTC 8325 / PS 47) OX=93061 GN=saeS PE=1 SV=1
walK	Q2G2U4	70 kDa	0.95	(INF)	0.71	3	-1	((0))	Sensor protein kinase WalK OS=Staphylococcus aureus (strain NCTC 8325 / PS 47) OX=93061 GN=walK PE=1 SV=1
sarA	Q2G2U9	15 kDa	0.95	(INF)	1	11	-1	((0))	Transcriptional regulator SarA OS=Staphylococcus aureus (strain NCTC 8325 / PS 47) OX=93061 GN=sarA PE=1 SV=3
pcrA	Q53727	84 kDa	0.95	(INF)	1	13	-1	((0))	ATP-dependent DNA helicase PcrA OS=Staphylococcus aureus (strain NCTC 8325 / PS 47) OX=93061 GN=pcrA PE=1 SV=3
hysA	Q59801	92 kDa	0.95	(INF)	1	9	-1	((0))	Hyaluronate lyase OS=Staphylococcus aureus (strain NCTC 8325 / PS 47) OX=93061 GN=hysA PE=3 SV=1
msrR	Q7BHL7	37 kDa	0.95	(INF)	1	14	-1	((0))	Regulatory protein MsrR OS=Staphylococcus aureus (strain NCTC 8325 / PS 47) OX=93061 GN=msrR PE=2 SV=1
dnaE	Q9F1K0	123 kDa	0.95	(INF)	0.88	2	-1	((0))	DNA polymerase III subunit alpha OS=Staphylococcus aureus (strain NCTC 8325 / PS 47) OX=93061 GN=dnaE PE=3 SV=1
SAOUHSC_03049	Q2FUQ5	32 kDa	0.95	(INF)	0.88	3	-1	((0))	ParB domain-containing protein OS=Staphylococcus aureus (strain NCTC 8325 / PS 47) OX=93061 GN=SAOUHSC_03049 PE=3 SV=1
SAOUHSC_03030	Q2FUS2	51 kDa	0.95	(INF)	0.92	2	-1	((0))	Na(+)/dicarboxylate symporter OS=Staphylococcus aureus (strain NCTC 8325 / PS 47) OX=93061 GN=SAOUHSC_03030 PE=3 SV=1
argF	Q2FUX8	38 kDa	0.95	(INF)	0.14	4	-1	((0))	Ornithine carbamoyltransferase OS=Staphylococcus aureus (strain NCTC 8325 / PS 47) OX=93061 GN=argF PE=3 SV=1
SAOUHSC_02929	Q2FV14	60 kDa	0.95	(INF)	0.69	2	-1	((0))	Acyl-CoA synthetase OS=Staphylococcus aureus (strain NCTC 8325 / PS 47) OX=93061 GN=SAOUHSC_02929 PE=4 SV=1
mqo	Q2FV16	56 kDa	0.95	(INF)	1	89	-1	((0))	Probable malate:quinone oxidoreductase OS=Staphylococcus aureus (strain NCTC 8325 / PS 47) OX=93061 GN=mqo PE=3 SV=1
SAOUHSC_02910	Q2FV29	11 kDa	0.95	(INF)	0.82	3	-1	((0))	Uncharacterized protein OS=Staphylococcus aureus (strain NCTC 8325 / PS 47) OX=93061 GN=SAOUHSC_02910 PE=4 SV=1
SAOUHSC_02909	Q2FV30	40 kDa	0.95	(INF)	1	5	-1	((0))	DHOdehase OS=Staphylococcus aureus (strain NCTC 8325 / PS 47) OX=93061 GN=SAOUHSC_02909 PE=3 SV=1
SAOUHSC_02866	Q2FV70	90 kDa	0.95	(INF)	0.97	3	-1	((0))	SSD domain-containing protein OS=Staphylococcus aureus (strain NCTC 8325 / PS 47) OX=93061 GN=SAOUHSC_02866 PE=4 SV=1
SAOUHSC_02860	Q2FV76	43 kDa	0.95	(INF)	0.95	2	-1	((0))	HMG-CoA synthase, putative OS=Staphylococcus aureus (strain NCTC 8325 / PS 47) OX=93061 GN=SAOUHSC_02860 PE=3 SV=1
SAOUHSC_02859	Q2FV77	46 kDa	0.95	(INF)	0.82	4	-1	((0))	3-hydroxy-3-methylglutaryl coenzyme A reductase OS=Staphylococcus aureus (strain NCTC 8325 / PS 47) OX=93061 GN=SAOUHSC_02859 PE=3 SV=1
SAOUHSC_02844	Q2FV90	37 kDa	0.95	(INF)	1	15	-1	((0))	Abhydrolase_3 domain-containing protein OS=Staphylococcus aureus (strain NCTC 8325 / PS 47) OX=93061 GN=SAOUHSC_02844 PE=4 SV=1
SAOUHSC_02830	Q2FVA3	35 kDa	0.95	(INF)	0.42	3	-1	((0))	D-lactate dehydrogenase OS=Staphylococcus aureus (strain NCTC 8325 / PS 47) OX=93061 GN=SAOUHSC_02830 PE=3 SV=1
SAOUHSC_02820	Q2FVB4	26 kDa	0.95	(INF)	1	7	-1	((0))	ABC transporter domain-containing protein OS=Staphylococcus aureus (strain NCTC 8325 / PS 47) OX=93061 GN=SAOUHSC_02820 PE=4 SV=1
SAOUHSC_02760	Q2FVF4	58 kDa	0.95	(INF)	1	9	-1	((0))	Glutamate synthase alpha subunit, putative OS=Staphylococcus aureus (strain NCTC 8325 / PS 47) OX=93061 GN=SAOUHSC_02760 PE=3 SV=1
SAOUHSC_02759	Q2FVF5	17 kDa	0.95	(INF)	1	7	-1	((0))	Uncharacterized protein OS=Staphylococcus aureus (strain NCTC 8325 / PS 47) OX=93061 GN=SAOUHSC_02759 PE=4 SV=1
SAOUHSC_02755	Q2FVF9	39 kDa	0.95	(INF)	1	8	-1	((0))	Uncharacterized protein OS=Staphylococcus aureus (strain NCTC 8325 / PS 47) OX=93061 GN=SAOUHSC_02755 PE=3 SV=1
SAOUHSC_02747	Q2FVG5	24 kDa	0.95	(INF)	1	6	-1	((0))	DUF1801 domain-containing protein OS=Staphylococcus aureus (strain NCTC 8325 / PS 47) OX=93061 GN=SAOUHSC_02747 PE=4 SV=1
SAOUHSC_02731	Q2FVI0	79 kDa	0.95	(INF)	0.97	2	-1	((0))	Na_H_Exchanger domain-containing protein OS=Staphylococcus aureus (strain NCTC 8325 / PS 47) OX=93061 GN=SAOUHSC_02731 PE=4 SV=1
SAOUHSC_02727	Q2FVI3	22 kDa	0.95	(INF)	1	9	-1	((0))	Peptidase_C39_2 domain-containing protein OS=Staphylococcus aureus (strain NCTC 8325 / PS 47) OX=93061 GN=SAOUHSC_02727 PE=4 SV=1
SAOUHSC_02724	Q2FVI6	26 kDa	0.95	(INF)	1	5	-1	((0))	Uncharacterized protein OS=Staphylococcus aureus (strain NCTC 8325 / PS 47) OX=93061 GN=SAOUHSC_02724 PE=4 SV=1
SAOUHSC_02698	Q2FVL3	26 kDa	0.95	(INF)	1	7	-1	((0))	Amino acid ABC transproter, permease protein, putative OS=Staphylococcus aureus (strain NCTC 8325 / PS 47) OX=93061 GN=SAOUHSC_02698 PE=3 SV=1
SAOUHSC_02697	Q2FVL4	27 kDa	0.95	(INF)	1	22	-1	((0))	Amino acid ABC transporter, ATP-binding protein, putative OS=Staphylococcus aureus (strain NCTC 8325 / PS 47) OX=93061 GN=SAOUHSC_02697 PE=4 SV=1
SAOUHSC_02668	Q2FVN4	14 kDa	0.95	(INF)	0.73	6	0.02	((0))	Uncharacterized protein OS=Staphylococcus aureus (strain NCTC 8325 / PS 47) OX=93061 GN=SAOUHSC_02668 PE=4 SV=1
SAOUHSC_02667	Q2FVN5	46 kDa	0.95	(INF)	0.93	2	-1	((0))	Uncharacterized protein OS=Staphylococcus aureus (strain NCTC 8325 / PS 47) OX=93061 GN=SAOUHSC_02667 PE=3 SV=1
SAOUHSC_02666	Q2FVN6	13 kDa	0.95	(INF)	1	27	-1	((0))	Uncharacterized protein OS=Staphylococcus aureus (strain NCTC 8325 / PS 47) OX=93061 GN=SAOUHSC_02666 PE=4 SV=1
SAOUHSC_02658	Q2FVP4	48 kDa	0.95	(INF)	0.23	2	-1	((0))	Membrane protein, putative OS=Staphylococcus aureus (strain NCTC 8325 / PS 47) OX=93061 GN=SAOUHSC_02658 PE=4 SV=1
SAOUHSC_02652	Q2FVQ0	33 kDa	0.95	(INF)	1	6	-1	((0))	PKS_ER domain-containing protein OS=Staphylococcus aureus (strain NCTC 8325 / PS 47) OX=93061 GN=SAOUHSC_02652 PE=4 SV=1
mqo	Q2FVQ5	55 kDa	0.95	(INF)	0.98	4	-1	((0))	Probable malate:quinone oxidoreductase OS=Staphylococcus aureus (strain NCTC 8325 / PS 47) OX=93061 GN=mqo PE=3 SV=1
SAOUHSC_02596	Q2FVU5	20 kDa	0.95	(INF)	0.99	3	-1	((0))	Uncharacterized protein OS=Staphylococcus aureus (strain NCTC 8325 / PS 47) OX=93061 GN=SAOUHSC_02596 PE=4 SV=1
SAOUHSC_02583	Q2FVV8	34 kDa	0.95	(INF)	1	11	-1	((0))	Transcriptional regulator, putative OS=Staphylococcus aureus (strain NCTC 8325 / PS 47) OX=93061 GN=SAOUHSC_02583 PE=3 SV=1
SAOUHSC_02581	Q2FVW0	17 kDa	0.95	(INF)	0.99	6	-1	((0))	Uncharacterized protein OS=Staphylococcus aureus (strain NCTC 8325 / PS 47) OX=93061 GN=SAOUHSC_02581 PE=4 SV=1
SAOUHSC_02579	Q2FVW3	42 kDa	0.95	(INF)	1	8	-1	((0))	FAD_binding_3 domain-containing protein OS=Staphylococcus aureus (strain NCTC 8325 / PS 47) OX=93061 GN=SAOUHSC_02579 PE=4 SV=1
SAOUHSC_02554	Q2FVW9	34 kDa	0.95	(INF)	1	31	-1	((0))	Fe/B12 periplasmic-binding domain-containing protein OS=Staphylococcus aureus (strain NCTC 8325 / PS 47) OX=93061 GN=SAOUHSC_02554 PE=1 SV=1
SAOUHSC_02549	Q2FVX4	29 kDa	0.95	(INF)	1	10	-1	((0))	Molybdenum ABC transporter, periplasmic molybdate-binding protein OS=Staphylococcus aureus (strain NCTC 8325 / PS 47) OX=93061 GN=SAOUHSC_02549 PE=3 SV=1
SAOUHSC_02544	Q2FVX8	19 kDa	0.95	(INF)	0.44	2	-1	((0))	Molybdenum cofactor biosynthesis protein B OS=Staphylococcus aureus (strain NCTC 8325 / PS 47) OX=93061 GN=SAOUHSC_02544 PE=3 SV=1
SAOUHSC_02542	Q2FVY0	45 kDa	0.95	(INF)	0.74	3	-1	((0))	Molybdopterin molybdenumtransferase OS=Staphylococcus aureus (strain NCTC 8325 / PS 47) OX=93061 GN=SAOUHSC_02542 PE=3 SV=1
SAOUHSC_02525	Q2FVZ5	115 kDa	0.95	(INF)	1	20	-1	((0))	Uncharacterized protein OS=Staphylococcus aureus (strain NCTC 8325 / PS 47) OX=93061 GN=SAOUHSC_02525 PE=4 SV=1
adk	Q2FW27	24 kDa	0.95	(INF)	1	8	0.04	((0))	Adenylate kinase OS=Staphylococcus aureus (strain NCTC 8325 / PS 47) OX=93061 GN=adk PE=3 SV=1
SAOUHSC_02468	Q2FW49	61 kDa	0.95	(INF)	1	26	-1	((0))	Acetolactate synthase, putative OS=Staphylococcus aureus (strain NCTC 8325 / PS 47) OX=93061 GN=SAOUHSC_02468 PE=3 SV=1
SAOUHSC_02430	Q2FW75	37 kDa	0.95	(INF)	1	25	-1	((0))	ABC transporter periplasmic binding protein, putative OS=Staphylococcus aureus (strain NCTC 8325 / PS 47) OX=93061 GN=SAOUHSC_02430 PE=4 SV=1
SAOUHSC_02417	Q2FW86	32 kDa	0.95	(INF)	1	5	-1	((0))	Iron-sulfur cluster carrier protein OS=Staphylococcus aureus (strain NCTC 8325 / PS 47) OX=93061 GN=SAOUHSC_02417 PE=3 SV=1
SAOUHSC_02406	Q2FW93	35 kDa	0.95	(INF)	1	9	-1	((0))	Uncharacterized protein OS=Staphylococcus aureus (strain NCTC 8325 / PS 47) OX=93061 GN=SAOUHSC_02406 PE=4 SV=1
SAOUHSC_02404	Q2FW95	263 kDa	0.95	(INF)	0.94	4	-1	((0))	Uncharacterized protein OS=Staphylococcus aureus (strain NCTC 8325 / PS 47) OX=93061 GN=SAOUHSC_02404 PE=4 SV=1
glmS	Q2FWA0	66 kDa	0.95	(INF)	1	10	-1	((0))	Glutamine--fructose-6-phosphate aminotransferase [isomerizing] OS=Staphylococcus aureus (strain NCTC 8325 / PS 47) OX=93061 GN=glmS PE=3 SV=1
SAOUHSC_02390	Q2FWA8	41 kDa	0.95	(INF)	1	26	-1	((0))	Lytic regulatory protein, putative OS=Staphylococcus aureus (strain NCTC 8325 / PS 47) OX=93061 GN=SAOUHSC_02390 PE=4 SV=1
SAOUHSC_02382	Q2FWB6	16 kDa	0.95	(INF)	0.64	3	-1	((0))	Uncharacterized protein OS=Staphylococcus aureus (strain NCTC 8325 / PS 47) OX=93061 GN=SAOUHSC_02382 PE=4 SV=1
deoD	Q2FWB8	26 kDa	0.95	(INF)	1	9	-1	((0))	Purine nucleoside phosphorylase DeoD-type OS=Staphylococcus aureus (strain NCTC 8325 / PS 47) OX=93061 GN=deoD PE=3 SV=1
rho	Q2FWD7	50 kDa	0.95	(INF)	1	25	-1	((0))	Transcription termination factor Rho OS=Staphylococcus aureus (strain NCTC 8325 / PS 47) OX=93061 GN=rho PE=3 SV=1
atpG	Q2FWE9	29 kDa	0.95	(INF)	1	14	-1	((0))	ATP synthase gamma chain OS=Staphylococcus aureus (strain NCTC 8325 / PS 47) OX=93061 GN=atpG PE=3 SV=1
murA	Q2FWF4	45 kDa	0.95	(INF)	1	22	0.03	((0))	UDP-N-acetylglucosamine 1-carboxyvinyltransferase OS=Staphylococcus aureus (strain NCTC 8325 / PS 47) OX=93061 GN=murA PE=3 SV=1
SAOUHSC_02323	Q2FWG8	57 kDa	0.95	(INF)	1	6	-1	((0))	Cardiolipin synthase OS=Staphylococcus aureus (strain NCTC 8325 / PS 47) OX=93061 GN=SAOUHSC_02323 PE=3 SV=1
murF	Q2FWH4	50 kDa	0.95	(INF)	0.94	5	-1	((0))	UDP-N-acetylmuramoyl-tripeptide--D-alanyl-D-alanine ligase OS=Staphylococcus aureus (strain NCTC 8325 / PS 47) OX=93061 GN=murF PE=3 SV=1
SAOUHSC_02297	Q2FWJ5	81 kDa	0.95	(INF)	1	14	-1	((0))	30S ribosomal protein S1 OS=Staphylococcus aureus (strain NCTC 8325 / PS 47) OX=93061 GN=SAOUHSC_02297 PE=3 SV=1
SAOUHSC_02265	Q2FWM4	24 kDa	0.95	(INF)	0.96	3	-1	((0))	Accessory gene regulator protein A OS=Staphylococcus aureus (strain NCTC 8325 / PS 47) OX=93061 GN=SAOUHSC_02265 PE=4 SV=1
SAOUHSC_02264	Q2FWM5	48 kDa	0.95	(INF)	0.98	4	-1	((0))	Accessory gene regulator protein C OS=Staphylococcus aureus (strain NCTC 8325 / PS 47) OX=93061 GN=SAOUHSC_02264 PE=1 SV=1
SAOUHSC_02257	Q2FWN1	47 kDa	0.95	(INF)	0.55	2	-1	((0))	Uncharacterized protein OS=Staphylococcus aureus (strain NCTC 8325 / PS 47) OX=93061 GN=SAOUHSC_02257 PE=4 SV=1
SAOUHSC_02246	Q2FWN6	35 kDa	0.95	(INF)	1	7	-1	((0))	Fe/B12 periplasmic-binding domain-containing protein OS=Staphylococcus aureus (strain NCTC 8325 / PS 47) OX=93061 GN=SAOUHSC_02246 PE=4 SV=1
SAOUHSC_02161	Q2FWW1	66 kDa	0.95	(INF)	1	68	-1	((0))	MHC class II analog protein OS=Staphylococcus aureus (strain NCTC 8325 / PS 47) OX=93061 GN=SAOUHSC_02161 PE=4 SV=1
SAOUHSC_02158	Q2FWW3	48 kDa	0.95	(INF)	0.94	2	-1	((0))	Aminotran_1_2 domain-containing protein OS=Staphylococcus aureus (strain NCTC 8325 / PS 47) OX=93061 GN=SAOUHSC_02158 PE=4 SV=1
SAOUHSC_02154	Q2FWW7	35 kDa	0.95	(INF)	0.99	3	-1	((0))	ABC transporter, ATP-binding protein, putative OS=Staphylococcus aureus (strain NCTC 8325 / PS 47) OX=93061 GN=SAOUHSC_02154 PE=4 SV=1
SAOUHSC_02152	Q2FWW9	33 kDa	0.95	(INF)	1	26	-1	((0))	ABC transporter, ATP-binding protein, putative OS=Staphylococcus aureus (strain NCTC 8325 / PS 47) OX=93061 GN=SAOUHSC_02152 PE=4 SV=1
SAOUHSC_02149	Q2FWX2	21 kDa	0.95	(INF)	0.94	3	-1	((0))	Uncharacterized protein OS=Staphylococcus aureus (strain NCTC 8325 / PS 47) OX=93061 GN=SAOUHSC_02149 PE=4 SV=1
SAOUHSC_02145	Q2FWX6	7 kDa	0.95	(INF)	1	7	-1	((0))	Uncharacterized protein OS=Staphylococcus aureus (strain NCTC 8325 / PS 47) OX=93061 GN=SAOUHSC_02145 PE=4 SV=1
SAOUHSC_02121	Q2FWY6	45 kDa	0.95	(INF)	1	8	-1	((0))	Uncharacterized protein OS=Staphylococcus aureus (strain NCTC 8325 / PS 47) OX=93061 GN=SAOUHSC_02121 PE=4 SV=1
murT	Q2FWZ9	49 kDa	0.95	(INF)	1	20	-1	((0))	Lipid II isoglutaminyl synthase (glutamine-hydrolyzing) subunit MurT OS=Staphylococcus aureus (strain NCTC 8325 / PS 47) OX=93061 GN=murT PE=3 SV=1
SAOUHSC_02106	Q2FX00	27 kDa	0.95	(INF)	0.37	2	-1	((0))	GATase cobBQ-type domain-containing protein OS=Staphylococcus aureus (strain NCTC 8325 / PS 47) OX=93061 GN=SAOUHSC_02106 PE=4 SV=1
SAOUHSC_02099	Q2FX08	40 kDa	0.95	(INF)	0.93	4	-1	((0))	Sensor protein VraS OS=Staphylococcus aureus (strain NCTC 8325 / PS 47) OX=93061 GN=SAOUHSC_02099 PE=4 SV=1
SAOUHSC_02097	Q2FX10	46 kDa	0.95	(INF)	0.93	3	-1	((0))	Uncharacterized protein OS=Staphylococcus aureus (strain NCTC 8325 / PS 47) OX=93061 GN=SAOUHSC_02097 PE=4 SV=1
SAOUHSC_02092	Q2FX14	47 kDa	0.95	(INF)	1	5	-1	((0))	Aminopeptidase PepS, putative OS=Staphylococcus aureus (strain NCTC 8325 / PS 47) OX=93061 GN=SAOUHSC_02092 PE=3 SV=1
SAOUHSC_01991	Q2FX86	53 kDa	0.95	(INF)	0.79	2	-1	((0))	ABC transporter, permease protein, putative OS=Staphylococcus aureus (strain NCTC 8325 / PS 47) OX=93061 GN=SAOUHSC_01991 PE=3 SV=1
SAOUHSC_01987	Q2FX90	22 kDa	0.95	(INF)	1	11	-1	((0))	Uncharacterized protein OS=Staphylococcus aureus (strain NCTC 8325 / PS 47) OX=93061 GN=SAOUHSC_01987 PE=4 SV=1
SAOUHSC_01982	Q2FX95	31 kDa	0.95	(INF)	0.72	2	-1	((0))	Ribosomal large subunit pseudouridine synthase, RluD subfamily, putative OS=Staphylococcus aureus (strain NCTC 8325 / PS 47) OX=93061 GN=SAOUHSC_01982 PE=4 SV=1
SAOUHSC_01979	Q2FX98	18 kDa	0.95	(INF)	1	11	-1	((0))	HTH cro/C1-type domain-containing protein OS=Staphylococcus aureus (strain NCTC 8325 / PS 47) OX=93061 GN=SAOUHSC_01979 PE=4 SV=1
SAOUHSC_01933	Q2FXD0	67 kDa	0.95	(INF)	1	5	-1	((0))	Site-specific DNA-methyltransferase (adenine-specific) OS=Staphylococcus aureus (strain NCTC 8325 / PS 47) OX=93061 GN=SAOUHSC_01933 PE=3 SV=1
SAOUHSC_01932	Q2FXD1	46 kDa	0.95	(INF)	0.8	2	-1	((0))	Type I restriction-modification enzyme, S subunit, EcoA family, putative OS=Staphylococcus aureus (strain NCTC 8325 / PS 47) OX=93061 GN=SAOUHSC_01932 PE=4 SV=1
SAOUHSC_01901	Q2FXE8	26 kDa	0.95	(INF)	1	15	-1	((0))	Uncharacterized protein OS=Staphylococcus aureus (strain NCTC 8325 / PS 47) OX=93061 GN=SAOUHSC_01901 PE=4 SV=1
SAOUHSC_01895	Q2FXF4	33 kDa	0.95	(INF)	1	21	-1	((0))	LYZ2 domain-containing protein OS=Staphylococcus aureus (strain NCTC 8325 / PS 47) OX=93061 GN=SAOUHSC_01895 PE=3 SV=1
ribBA	Q2FXG1	44 kDa	0.95	(INF)	1	7	-1	((0))	Riboflavin biosynthesis protein RibBA OS=Staphylococcus aureus (strain NCTC 8325 / PS 47) OX=93061 GN=ribBA PE=3 SV=1
SAOUHSC_01867	Q2FXI0	32 kDa	0.95	(INF)	0.76	4	-1	((0))	D-alanine aminotransferase OS=Staphylococcus aureus (strain NCTC 8325 / PS 47) OX=93061 GN=SAOUHSC_01867 PE=3 SV=1
SAOUHSC_01863	Q2FXI4	12 kDa	0.95	(INF)	0.78	2	-1	((0))	PepSY domain-containing protein OS=Staphylococcus aureus (strain NCTC 8325 / PS 47) OX=93061 GN=SAOUHSC_01863 PE=4 SV=1
SAOUHSC_01861	Q2FXI5	40 kDa	0.95	(INF)	0.88	6	-1	((0))	Uncharacterized protein OS=Staphylococcus aureus (strain NCTC 8325 / PS 47) OX=93061 GN=SAOUHSC_01861 PE=3 SV=1
SAOUHSC_01857	Q2FXI9	145 kDa	0.95	(INF)	1	22	-1	((0))	FtsK domain-containing protein OS=Staphylococcus aureus (strain NCTC 8325 / PS 47) OX=93061 GN=SAOUHSC_01857 PE=3 SV=1
SAOUHSC_01838	Q2FXJ6	46 kDa	0.95	(INF)	1	28	-1	((0))	Serine protease HtrA-like OS=Staphylococcus aureus (strain NCTC 8325 / PS 47) OX=93061 GN=SAOUHSC_01838 PE=3 SV=1
SAOUHSC_01837	Q2FXJ7	23 kDa	0.95	(INF)	1	11	-1	((0))	1-acyl-sn-glycerol-3-phosphate acyltransferases domain protein OS=Staphylococcus aureus (strain NCTC 8325 / PS 47) OX=93061 GN=SAOUHSC_01837 PE=4 SV=1
SAOUHSC_01836	Q2FXJ8	53 kDa	0.95	(INF)	0.73	2	-1	((0))	Uncharacterized protein OS=Staphylococcus aureus (strain NCTC 8325 / PS 47) OX=93061 GN=SAOUHSC_01836 PE=4 SV=1
SAOUHSC_01821	Q2FXL4	36 kDa	0.95	(INF)	0.55	2	-1	((0))	N6_Mtase domain-containing protein OS=Staphylococcus aureus (strain NCTC 8325 / PS 47) OX=93061 GN=SAOUHSC_01821 PE=4 SV=1
SAOUHSC_01814	Q2FXM1	15 kDa	0.95	(INF)	1	17	-1	((0))	Usp domain-containing protein OS=Staphylococcus aureus (strain NCTC 8325 / PS 47) OX=93061 GN=SAOUHSC_01814 PE=3 SV=1
SAOUHSC_01813	Q2FXM2	49 kDa	0.95	(INF)	0.98	4	-1	((0))	Uncharacterized protein OS=Staphylococcus aureus (strain NCTC 8325 / PS 47) OX=93061 GN=SAOUHSC_01813 PE=4 SV=1
SAOUHSC_01810	Q2FXM5	44 kDa	0.95	(INF)	0.66	2	-1	((0))	Malate dehydrogenase (oxaloacetate-decarboxylating) OS=Staphylococcus aureus (strain NCTC 8325 / PS 47) OX=93061 GN=SAOUHSC_01810 PE=3 SV=1
polA	Q2FXN9	99 kDa	0.95	(INF)	1	20	-1	((0))	DNA polymerase I OS=Staphylococcus aureus (strain NCTC 8325 / PS 47) OX=93061 GN=polA PE=3 SV=1
SAOUHSC_01787	Q2FXP8	54 kDa	0.95	(INF)	0.71	2	-1	((0))	AA_permease domain-containing protein OS=Staphylococcus aureus (strain NCTC 8325 / PS 47) OX=93061 GN=SAOUHSC_01787 PE=4 SV=1
SAOUHSC_01759	Q2FXS6	31 kDa	0.95	(INF)	1	5	-1	((0))	Cell shape-determining protein MreC OS=Staphylococcus aureus (strain NCTC 8325 / PS 47) OX=93061 GN=SAOUHSC_01759 PE=3 SV=1
SAOUHSC_01747	Q2FXT7	10 kDa	0.95	(INF)	0.99	14	-1	((0))	Preprotein translocase, YajC subunit OS=Staphylococcus aureus (strain NCTC 8325 / PS 47) OX=93061 GN=SAOUHSC_01747 PE=3 SV=1
secD	Q2FXT8	82 kDa	0.95	(INF)	1	32	-1	((0))	Multifunctional fusion protein OS=Staphylococcus aureus (strain NCTC 8325 / PS 47) OX=93061 GN=secD PE=3 SV=1
SAOUHSC_01742	Q2FXU1	84 kDa	0.95	(INF)	1	8	-1	((0))	(p)ppGpp synthase OS=Staphylococcus aureus (strain NCTC 8325 / PS 47) OX=93061 GN=SAOUHSC_01742 PE=3 SV=1
SAOUHSC_01735	Q2FXU7	29 kDa	0.95	(INF)	1	6	-1	((0))	ThiF domain-containing protein OS=Staphylococcus aureus (strain NCTC 8325 / PS 47) OX=93061 GN=SAOUHSC_01735 PE=4 SV=1
SAOUHSC_01734	Q2FXU8	46 kDa	0.95	(INF)	1	4	-1	((0))	AAA domain-containing protein OS=Staphylococcus aureus (strain NCTC 8325 / PS 47) OX=93061 GN=SAOUHSC_01734 PE=3 SV=1
SAOUHSC_01717	Q2FXW4	36 kDa	0.95	(INF)	0.96	5	-1	((0))	Uncharacterized protein OS=Staphylococcus aureus (strain NCTC 8325 / PS 47) OX=93061 GN=SAOUHSC_01717 PE=4 SV=1
SAOUHSC_01706	Q2FXX4	48 kDa	0.95	(INF)	0.23	2	-1	((0))	Fido domain-containing protein OS=Staphylococcus aureus (strain NCTC 8325 / PS 47) OX=93061 GN=SAOUHSC_01706 PE=4 SV=1
SAOUHSC_01701	Q2FXX9	20 kDa	0.95	(INF)	1	6	-1	((0))	Uncharacterized protein OS=Staphylococcus aureus (strain NCTC 8325 / PS 47) OX=93061 GN=SAOUHSC_01701 PE=4 SV=1
SAOUHSC_01679	Q2FXZ6	51 kDa	0.95	(INF)	1	11	-1	((0))	Uncharacterized protein OS=Staphylococcus aureus (strain NCTC 8325 / PS 47) OX=93061 GN=SAOUHSC_01679 PE=4 SV=1
SAOUHSC_01677	Q2FXZ8	25 kDa	0.95	(INF)	0.55	3	-1	((0))	NfeD domain-containing protein OS=Staphylococcus aureus (strain NCTC 8325 / PS 47) OX=93061 GN=SAOUHSC_01677 PE=4 SV=1
SAOUHSC_01675	Q2FY00	27 kDa	0.95	(INF)	0.92	3	-1	((0))	Uncharacterized protein OS=Staphylococcus aureus (strain NCTC 8325 / PS 47) OX=93061 GN=SAOUHSC_01675 PE=4 SV=1
SAOUHSC_01673	Q2FY01	35 kDa	0.95	(INF)	0.99	5	-1	((0))	PhoH domain-containing protein OS=Staphylococcus aureus (strain NCTC 8325 / PS 47) OX=93061 GN=SAOUHSC_01673 PE=4 SV=1
SAOUHSC_01657	Q2FY17	29 kDa	0.95	(INF)	1	7	-1	((0))	ABC transporter, putative OS=Staphylococcus aureus (strain NCTC 8325 / PS 47) OX=93061 GN=SAOUHSC_01657 PE=4 SV=1
SAOUHSC_01652	Q2FY21	77 kDa	0.95	(INF)	1	26	-1	((0))	Penicillin-binding protein 3 OS=Staphylococcus aureus (strain NCTC 8325 / PS 47) OX=93061 GN=SAOUHSC_01652 PE=3 SV=1
SAOUHSC_01649	Q2FY24	39 kDa	0.95	(INF)	0.8	2	-1	((0))	Rhomboid family protein OS=Staphylococcus aureus (strain NCTC 8325 / PS 47) OX=93061 GN=SAOUHSC_01649 PE=4 SV=1
SAOUHSC_01648	Q2FY25	17 kDa	0.95	(INF)	0.59	2	-1	((0))	TPR_REGION domain-containing protein OS=Staphylococcus aureus (strain NCTC 8325 / PS 47) OX=93061 GN=SAOUHSC_01648 PE=4 SV=1
SAOUHSC_01646	Q2FY27	35 kDa	0.95	(INF)	0.84	2	-1	((0))	Glucokinase OS=Staphylococcus aureus (strain NCTC 8325 / PS 47) OX=93061 GN=SAOUHSC_01646 PE=3 SV=1
SAOUHSC_01630	Q2FY36	15 kDa	0.95	(INF)	1	20	-1	((0))	Rhodanese domain-containing protein OS=Staphylococcus aureus (strain NCTC 8325 / PS 47) OX=93061 GN=SAOUHSC_01630 PE=4 SV=1
SAOUHSC_01624	Q2FY42	17 kDa	0.95	(INF)	0.77	2	-1	((0))	Biotin carboxyl carrier protein of acetyl-CoA carboxylase OS=Staphylococcus aureus (strain NCTC 8325 / PS 47) OX=93061 GN=SAOUHSC_01624 PE=4 SV=1
SAOUHSC_01623	Q2FY43	50 kDa	0.95	(INF)	1	10	-1	((0))	Biotin carboxylase OS=Staphylococcus aureus (strain NCTC 8325 / PS 47) OX=93061 GN=SAOUHSC_01623 PE=4 SV=1
SAOUHSC_01612	Q2FY53	36 kDa	0.95	(INF)	1	9	-1	((0))	2-oxoisovalerate dehydrogenase, E1 component, beta subunit, putative OS=Staphylococcus aureus (strain NCTC 8325 / PS 47) OX=93061 GN=SAOUHSC_01612 PE=4 SV=1
SAOUHSC_01611	Q2FY54	47 kDa	0.95	(INF)	0.98	7	-1	((0))	Dihydrolipoamide acetyltransferase component of pyruvate dehydrogenase complex OS=Staphylococcus aureus (strain NCTC 8325 / PS 47) OX=93061 GN=SAOUHSC_01611 PE=3 SV=1
zwf	Q2FY66	57 kDa	0.95	(INF)	1	10	-1	((0))	Glucose-6-phosphate 1-dehydrogenase OS=Staphylococcus aureus (strain NCTC 8325 / PS 47) OX=93061 GN=zwf PE=3 SV=1
ald1	Q2FYF2	?	0.95	(INF)	0.61	2	-1	((0))	tr|Q2FYF2|Q2FYF2_STAA8, Alanine dehydrogenase 1
SAOUHSC_01499 PE	Q2FYF3	37 kDa	0.95	(INF)	0.91	4	-1	((0))	Uncharacterized protein OS=Staphylococcus aureus (strain NCTC 8325 / PS 47) OX=93061 GN=SAOUHSC_01499 PE=4 SV=1
SAOUHSC_01496 PE	Q2FYF5	21 kDa	0.95	(INF)	0.95	4	-1	((0))	Cytidine monophosphate kinase OS=Staphylococcus aureus (strain NCTC 8325 / PS 47) OX=93061 GN=SAOUHSC_01496 PE=3 SV=1
SAOUHSC_01487 PE	Q2FYG5	22 kDa	0.95	(INF)	1	6	-1	((0))	Menaquinone biosynthesis methyltransferase, putative OS=Staphylococcus aureus (strain NCTC 8325 / PS 47) OX=93061 GN=SAOUHSC_01487 PE=4 SV=1
SAOUHSC_01486 PE	Q2FYG6	36 kDa	0.95	(INF)	0.85	3	-1	((0))	Heptaprenyl diphosphate syntase component II, putative OS=Staphylococcus aureus (strain NCTC 8325 / PS 47) OX=93061 GN=SAOUHSC_01486 PE=1 SV=1
SAOUHSC_01467 PE	Q2FYI0	80 kDa	0.95	(INF)	1	56	-1	((0))	DD-transpeptidase OS=Staphylococcus aureus (strain NCTC 8325 / PS 47) OX=93061 GN=SAOUHSC_01467 PE=4 SV=1
SAOUHSC_01460 PE	Q2FYI6	43 kDa	0.95	(INF)	0.81	5	-1	((0))	THUMP domain-containing protein OS=Staphylococcus aureus (strain NCTC 8325 / PS 47) OX=93061 GN=SAOUHSC_01460 PE=4 SV=1
SAOUHSC_01459 PE	Q2FYI7	12 kDa	0.95	(INF)	0.42	4	-1	((0))	Uncharacterized protein OS=Staphylococcus aureus (strain NCTC 8325 / PS 47) OX=93061 GN=SAOUHSC_01459 PE=4 SV=1
SAOUHSC_01456 PE	Q2FYI9	50 kDa	0.95	(INF)	0.98	4	-1	((0))	Uncharacterized protein OS=Staphylococcus aureus (strain NCTC 8325 / PS 47) OX=93061 GN=SAOUHSC_01456 PE=4 SV=1
SAOUHSC_01455 PE	Q2FYJ0	133 kDa	0.95	(INF)	0.98	5	-1	((0))	Uncharacterized protein OS=Staphylococcus aureus (strain NCTC 8325 / PS 47) OX=93061 GN=SAOUHSC_01455 PE=4 SV=1
SAOUHSC_01454 PE	Q2FYJ1	33 kDa	0.95	(INF)	0.53	3	-1	((0))	53EXOc domain-containing protein OS=Staphylococcus aureus (strain NCTC 8325 / PS 47) OX=93061 GN=SAOUHSC_01454 PE=4 SV=1
SAOUHSC_01430 PE	Q2FYL0	18 kDa	0.95	(INF)	0.97	3	-1	((0))	Phosphotransferase system enzyme IIA, putative OS=Staphylococcus aureus (strain NCTC 8325 / PS 47) OX=93061 GN=SAOUHSC_01430 PE=4 SV=1
SAOUHSC_01427 PE	Q2FYL3	55 kDa	0.95	(INF)	1	22	-1	((0))	Probable CtpA-like serine protease OS=Staphylococcus aureus (strain NCTC 8325 / PS 47) OX=93061 GN=SAOUHSC_01427 PE=3 SV=1
SAOUHSC_01407 PE	Q2FYM8	25 kDa	0.95	(INF)	0.85	3	-1	((0))	Uncharacterized protein OS=Staphylococcus aureus (strain NCTC 8325 / PS 47) OX=93061 GN=SAOUHSC_01407 PE=4 SV=1
SAOUHSC_01392 PE	Q2FYP2	60 kDa	0.95	(INF)	1	16	-1	((0))	ABC transporter, ATP-binding protein, putative OS=Staphylococcus aureus (strain NCTC 8325 / PS 47) OX=93061 GN=SAOUHSC_01392 PE=4 SV=1
SAOUHSC_01383 PE	Q2FYQ2	69 kDa	0.95	(INF)	0.83	3	-1	((0))	Uncharacterized protein OS=Staphylococcus aureus (strain NCTC 8325 / PS 47) OX=93061 GN=SAOUHSC_01383 PE=3 SV=1
SAOUHSC_01365 PE	Q2FYS0	38 kDa	0.95	(INF)	0.98	7	-1	((0))	Uncharacterized protein OS=Staphylococcus aureus (strain NCTC 8325 / PS 47) OX=93061 GN=SAOUHSC_01365 PE=3 SV=1
SAOUHSC_01347 PE	Q2FYS9	99 kDa	0.95	(INF)	1	14	-1	((0))	Aconitate hydratase OS=Staphylococcus aureus (strain NCTC 8325 / PS 47) OX=93061 GN=SAOUHSC_01347 PE=3 SV=1
SAOUHSC_01346 PE	Q2FYT0	60 kDa	0.95	(INF)	1	9	-1	((0))	Glycine betaine transporter, putative OS=Staphylococcus aureus (strain NCTC 8325 / PS 47) OX=93061 GN=SAOUHSC_01346 PE=3 SV=1
SAOUHSC_01338 PE	Q2FYT7	11 kDa	0.95	(INF)	1	20	-1	((0))	UPF0154 protein SAOUHSC_01338 OS=Staphylococcus aureus (strain NCTC 8325 / PS 47) OX=93061 GN=SAOUHSC_01338 PE=3 SV=1
SAOUHSC_01337 PE	Q2FYT8	68 kDa	0.95	(INF)	1	38	-1	((0))	Transketolase OS=Staphylococcus aureus (strain NCTC 8325 / PS 47) OX=93061 GN=SAOUHSC_01337 PE=3 SV=1
SAOUHSC_01332 PE	Q2FYU2	34 kDa	0.95	(INF)	0.91	4	-1	((0))	Uncharacterized protein OS=Staphylococcus aureus (strain NCTC 8325 / PS 47) OX=93061 GN=SAOUHSC_01332 PE=4 SV=1
SAOUHSC_01326 PE	Q2FYU8	53 kDa	0.95	(INF)	0.71	2	-1	((0))	AA_permease domain-containing protein OS=Staphylococcus aureus (strain NCTC 8325 / PS 47) OX=93061 GN=SAOUHSC_01326 PE=4 SV=1
SAOUHSC_01323 PE	Q2FYV1	30 kDa	0.95	(INF)	0.92	3	-1	((0))	Uncharacterized protein OS=Staphylococcus aureus (strain NCTC 8325 / PS 47) OX=93061 GN=SAOUHSC_01323 PE=4 SV=1
SAOUHSC_01321 PE	Q2FYV3	38 kDa	0.95	(INF)	0.98	5	-1	((0))	Threonine synthase OS=Staphylococcus aureus (strain NCTC 8325 / PS 47) OX=93061 GN=SAOUHSC_01321 PE=3 SV=1
SAOUHSC_01317 PE	Q2FYV7	33 kDa	0.95	(INF)	1	10	-1	((0))	Uncharacterized protein OS=Staphylococcus aureus (strain NCTC 8325 / PS 47) OX=93061 GN=SAOUHSC_01317 PE=4 SV=1
SAOUHSC_01316 PE	Q2FYV8	20 kDa	0.95	(INF)	0.39	2	-1	((0))	Micrococcal nuclease OS=Staphylococcus aureus (strain NCTC 8325 / PS 47) OX=93061 GN=SAOUHSC_01316 PE=4 SV=1
SAOUHSC_01284 PE	Q2FYY8	45 kDa	0.95	(INF)	0.79	3	-1	((0))	Uncharacterized protein OS=Staphylococcus aureus (strain NCTC 8325 / PS 47) OX=93061 GN=SAOUHSC_01284 PE=4 SV=1
SAOUHSC_01279 PE	Q2FYZ3	35 kDa	0.95	(INF)	0.82	2	-1	((0))	Hydrolase, alpha/beta fold family domain protein OS=Staphylococcus aureus (strain NCTC 8325 / PS 47) OX=93061 GN=SAOUHSC_01279 PE=4 SV=1
SAOUHSC_01265 PE	Q2FZ06	30 kDa	0.95	(INF)	0.92	4	-1	((0))	Uncharacterized protein OS=Staphylococcus aureus (strain NCTC 8325 / PS 47) OX=93061 GN=SAOUHSC_01265 PE=4 SV=1
cinA PE	Q2FZ10	43 kDa	0.95	(INF)	0.89	2	-1	((0))	Putative competence-damage inducible protein OS=Staphylococcus aureus (strain NCTC 8325 / PS 47) OX=93061 GN=cinA PE=3 SV=1
SAOUHSC_01256 PE	Q2FZ15	50 kDa	0.95	(INF)	0.65	2	-1	((0))	Uncharacterized protein OS=Staphylococcus aureus (strain NCTC 8325 / PS 47) OX=93061 GN=SAOUHSC_01256 PE=4 SV=1
SAOUHSC_01255 PE	Q2FZ16	49 kDa	0.95	(INF)	0.56	2	-1	((0))	Peptidase_M16_C domain-containing protein OS=Staphylococcus aureus (strain NCTC 8325 / PS 47) OX=93061 GN=SAOUHSC_01255 PE=4 SV=1
SAOUHSC_01253 PE	Q2FZ18	83 kDa	0.95	(INF)	0.97	5	-1	((0))	FtsK domain-containing protein OS=Staphylococcus aureus (strain NCTC 8325 / PS 47) OX=93061 GN=SAOUHSC_01253 PE=3 SV=1
sucD PE	Q2FZ36	32 kDa	0.95	(INF)	0.8	3	-1	((0))	Succinate--CoA ligase [ADP-forming] subunit alpha OS=Staphylococcus aureus (strain NCTC 8325 / PS 47) OX=93061 GN=sucD PE=3 SV=1
SAOUHSC_01214 PE	Q2FZ39	33 kDa	0.95	(INF)	0.74	3	-1	((0))	Ribosome biogenesis GTPase A OS=Staphylococcus aureus (strain NCTC 8325 / PS 47) OX=93061 GN=SAOUHSC_01214 PE=3 SV=1
ffh PE	Q2FZ46	51 kDa	0.95	(INF)	1	28	-1	((0))	Signal recognition particle protein OS=Staphylococcus aureus (strain NCTC 8325 / PS 47) OX=93061 GN=ffh PE=3 SV=1
smc PE	Q2FZ49	137 kDa	0.95	(INF)	1	10	-1	((0))	Chromosome partition protein Smc OS=Staphylococcus aureus (strain NCTC 8325 / PS 47) OX=93061 GN=smc PE=3 SV=1
SAOUHSC_01199 PE	Q2FZ53	26 kDa	0.95	(INF)	1	8	-1	((0))	3-oxoacyl-[acyl-carrier-protein] reductase OS=Staphylococcus aureus (strain NCTC 8325 / PS 47) OX=93061 GN=SAOUHSC_01199 PE=1 SV=1
SAOUHSC_01198 PE	Q2FZ54	34 kDa	0.95	(INF)	0.44	2	0.02	((0))	Malonyl CoA-acyl carrier protein transacylase OS=Staphylococcus aureus (strain NCTC 8325 / PS 47) OX=93061 GN=SAOUHSC_01198 PE=3 SV=1
SAOUHSC_01192 PE	Q2FZ59	13 kDa	0.95	(INF)	0.93	3	-1	((0))	Alkaline shock protein 23 OS=Staphylococcus aureus (strain NCTC 8325 / PS 47) OX=93061 GN=SAOUHSC_01192 PE=3 SV=1
SAOUHSC_01187 PE	Q2FZ64	74 kDa	0.95	(INF)	1	19	-1	((0))	Non-specific serine/threonine protein kinase OS=Staphylococcus aureus (strain NCTC 8325 / PS 47) OX=93061 GN=SAOUHSC_01187 PE=4 SV=1
SAOUHSC_01186 PE	Q2FZ65	28 kDa	0.95	(INF)	0.98	6	-1	((0))	PPM-type phosphatase domain-containing protein OS=Staphylococcus aureus (strain NCTC 8325 / PS 47) OX=93061 GN=SAOUHSC_01186 PE=4 SV=1
SAOUHSC_01184 PE	Q2FZ67	50 kDa	0.95	(INF)	0.99	4	-1	((0))	16S rRNA m5C967 methyltransferase OS=Staphylococcus aureus (strain NCTC 8325 / PS 47) OX=93061 GN=SAOUHSC_01184 PE=3 SV=1
pyrC PE	Q2FZ74	46 kDa	0.95	(INF)	0.87	3	-1	((0))	Dihydroorotase OS=Staphylococcus aureus (strain NCTC 8325 / PS 47) OX=93061 GN=pyrC PE=3 SV=1
SAOUHSC_01163 PE	Q2FZ78	35 kDa	0.95	(INF)	1	5	-1	((0))	Pseudouridine synthase OS=Staphylococcus aureus (strain NCTC 8325 / PS 47) OX=93061 GN=SAOUHSC_01163 PE=3 SV=1
SAOUHSC_01155 PE	Q2FZ85	11 kDa	0.95	(INF)	0.99	5	-1	((0))	Uncharacterized protein OS=Staphylococcus aureus (strain NCTC 8325 / PS 47) OX=93061 GN=SAOUHSC_01155 PE=3 SV=1
SAOUHSC_01145 PE	Q2FZ94	83 kDa	0.95	(INF)	1	11	0	((0))	Penicillin-binding protein 1 OS=Staphylococcus aureus (strain NCTC 8325 / PS 47) OX=93061 GN=SAOUHSC_01145 PE=3 SV=1
SAOUHSC_01135 PE	Q2FZA4	4 kDa	0.95	(INF)	0.92	3	-1	((0))	Uncharacterized protein OS=Staphylococcus aureus (strain NCTC 8325 / PS 47) OX=93061 GN=SAOUHSC_01135 PE=3 SV=1
argF PE	Q2FZB0	38 kDa	0.95	(INF)	1	14	-1	((0))	Ornithine carbamoyltransferase OS=Staphylococcus aureus (strain NCTC 8325 / PS 47) OX=93061 GN=argF PE=3 SV=1
argF PE	Q2FZB0	38 kDa	0.95	(INF)	1	15	0	((0))	Cluster of Ornithine carbamoyltransferase OS=Staphylococcus aureus (strain NCTC 8325 / PS 47) OX=93061 GN=argF PE=3 SV=1 (tr|Q2FZB0|Q2FZB0_STAA8)
SAOUHSC_01110 PE	Q2FZC2	13 kDa	0.95	(INF)	1	34	-1	((0))	Fibrinogen-binding protein OS=Staphylococcus aureus (strain NCTC 8325 / PS 47) OX=93061 GN=SAOUHSC_01110 PE=4 SV=1
SAOUHSC_01105 PE	Q2FZC7	31 kDa	0.95	(INF)	1	11	0.02	((0))	Iron-sulphur subunit of succinate dehydrogenase, putative OS=Staphylococcus aureus (strain NCTC 8325 / PS 47) OX=93061 GN=SAOUHSC_01105 PE=3 SV=1
SAOUHSC_01104 PE	Q2FZC8	66 kDa	0.95	(INF)	1	26	-1	((0))	Succinate dehydrogenase, flavoprotein chain TC0881, putative OS=Staphylococcus aureus (strain NCTC 8325 / PS 47) OX=93061 GN=SAOUHSC_01104 PE=3 SV=1
pheT PE	Q2FZD8	89 kDa	0.95	(INF)	1	17	-1	((0))	Phenylalanine--tRNA ligase beta subunit OS=Staphylococcus aureus (strain NCTC 8325 / PS 47) OX=93061 GN=pheT PE=3 SV=1
SAOUHSC_01071 PE	Q2FZF9	35 kDa	0.95	(INF)	1	14	-1	((0))	Glycerophosphoryl diester phosphodiesterase, putative OS=Staphylococcus aureus (strain NCTC 8325 / PS 47) OX=93061 GN=SAOUHSC_01071 PE=4 SV=1
pdhA PE	Q2FZG4	41 kDa	0.95	(INF)	1	182	-1	((0))	Pyruvate dehydrogenase E1 component subunit alpha OS=Staphylococcus aureus (strain NCTC 8325 / PS 47) OX=93061 GN=pdhA PE=4 SV=1
SAOUHSC_01031 PE	Q2FZH3	51 kDa	0.95	(INF)	0.99	3	-1	((0))	Cytochrome d ubiquinol oxidase, subunit I, putative OS=Staphylococcus aureus (strain NCTC 8325 / PS 47) OX=93061 GN=SAOUHSC_01031 PE=3 SV=1
SAOUHSC_01026 PE	Q2FZH8	45 kDa	0.95	(INF)	1	6	-1	((0))	Uncharacterized protein OS=Staphylococcus aureus (strain NCTC 8325 / PS 47) OX=93061 GN=SAOUHSC_01026 PE=4 SV=1
SAOUHSC_01021 PE	Q2FZI3	53 kDa	0.95	(INF)	0.5	2	-1	((0))	Uncharacterized protein OS=Staphylococcus aureus (strain NCTC 8325 / PS 47) OX=93061 GN=SAOUHSC_01021 PE=4 SV=1
menA PE	Q2FZM0	34 kDa	0.95	(INF)	0.89	3	-1	((0))	1,4-dihydroxy-2-naphthoate octaprenyltransferase OS=Staphylococcus aureus (strain NCTC 8325 / PS 47) OX=93061 GN=menA PE=3 SV=1
SAOUHSC_00974 PE	Q2FZM6	30 kDa	0.95	(INF)	1	14	-1	((0))	Glycosyl transferase, group 1 OS=Staphylococcus aureus (strain NCTC 8325 / PS 47) OX=93061 GN=SAOUHSC_00974 PE=4 SV=1
SAOUHSC_00973 PE	Q2FZM7	28 kDa	0.95	(INF)	1	6	-1	((0))	Uncharacterized protein OS=Staphylococcus aureus (strain NCTC 8325 / PS 47) OX=93061 GN=SAOUHSC_00973 PE=4 SV=1
trpS PE	Q2FZQ7	37 kDa	0.95	(INF)	0.39	2	-1	((0))	Tryptophan--tRNA ligase OS=Staphylococcus aureus (strain NCTC 8325 / PS 47) OX=93061 GN=trpS PE=3 SV=1
SAOUHSC_00927 PE	Q2FZR3	62 kDa	0.95	(INF)	0.57	2	-1	((0))	Oligopeptide ABC transporter, substrate-binding protein, putative OS=Staphylococcus aureus (strain NCTC 8325 / PS 47) OX=93061 GN=SAOUHSC_00927 PE=4 SV=1
SAOUHSC_00921 PE	Q2FZR9	44 kDa	0.95	(INF)	1	11	-1	((0))	3-oxoacyl-[acyl-carrier-protein] synthase 2 OS=Staphylococcus aureus (strain NCTC 8325 / PS 47) OX=93061 GN=SAOUHSC_00921 PE=3 SV=1
clpB PE	Q2FZS8	98 kDa	0.95	(INF)	1	12	-1	((0))	Chaperone protein ClpB OS=Staphylococcus aureus (strain NCTC 8325 / PS 47) OX=93061 GN=clpB PE=3 SV=1
SAOUHSC_00909 PE	Q2FZT1	32 kDa	0.95	(INF)	1	8	-1	((0))	Uncharacterized protein OS=Staphylococcus aureus (strain NCTC 8325 / PS 47) OX=93061 GN=SAOUHSC_00909 PE=4 SV=1
SAOUHSC_00903 PE	Q2FZT7	18 kDa	0.95	(INF)	1	24	-1	((0))	Signal peptidase I OS=Staphylococcus aureus (strain NCTC 8325 / PS 47) OX=93061 GN=SAOUHSC_00903 PE=3 SV=1
SAOUHSC_00902 PE	Q2FZT8	20 kDa	0.95	(INF)	0.22	2	-1	((0))	Signal peptidase I OS=Staphylococcus aureus (strain NCTC 8325 / PS 47) OX=93061 GN=SAOUHSC_00902 PE=3 SV=1
SAOUHSC_00895 PE	Q2FZU5	46 kDa	0.95	(INF)	0.78	2	-1	((0))	Glutamate dehydrogenase OS=Staphylococcus aureus (strain NCTC 8325 / PS 47) OX=93061 GN=SAOUHSC_00895 PE=3 SV=1
rocD PE	Q2FZU6	43 kDa	0.95	(INF)	1	8	-1	((0))	Ornithine aminotransferase OS=Staphylococcus aureus (strain NCTC 8325 / PS 47) OX=93061 GN=rocD PE=3 SV=1
SAOUHSC_00879 PE	Q2FZV6	54 kDa	0.95	(INF)	1	7	-1	((0))	Probable cytosol aminopeptidase OS=Staphylococcus aureus (strain NCTC 8325 / PS 47) OX=93061 GN=SAOUHSC_00879 PE=3 SV=1
SAOUHSC_00875 PE	Q2FZW0	39 kDa	0.95	(INF)	0.84	6	-1	((0))	Pyr_redox_2 domain-containing protein OS=Staphylococcus aureus (strain NCTC 8325 / PS 47) OX=93061 GN=SAOUHSC_00875 PE=4 SV=1
SAOUHSC_00849 PE	Q2FZY5	47 kDa	0.95	(INF)	0.39	2	-1	((0))	Probable cysteine desulfurase OS=Staphylococcus aureus (strain NCTC 8325 / PS 47) OX=93061 GN=SAOUHSC_00849 PE=3 SV=1
SAOUHSC_00848 PE	Q2FZY6	49 kDa	0.95	(INF)	1	21	-1	((0))	Uncharacterized protein OS=Staphylococcus aureus (strain NCTC 8325 / PS 47) OX=93061 GN=SAOUHSC_00848 PE=3 SV=1
SAOUHSC_00847 PE	Q2FZY7	28 kDa	0.95	(INF)	1	22	-1	((0))	ABC transporter, ATP-binding protein, putative OS=Staphylococcus aureus (strain NCTC 8325 / PS 47) OX=93061 GN=SAOUHSC_00847 PE=3 SV=1
SAOUHSC_00844 PE	Q2FZZ0	30 kDa	0.95	(INF)	1	11	-1	((0))	Lipoprotein OS=Staphylococcus aureus (strain NCTC 8325 / PS 47) OX=93061 GN=SAOUHSC_00844 PE=3 SV=1
SAOUHSC_00834 PE	Q2G000	12 kDa	0.95	(INF)	0.3	2	-1	((0))	Thioredoxin, putative OS=Staphylococcus aureus (strain NCTC 8325 / PS 47) OX=93061 GN=SAOUHSC_00834 PE=1 SV=1
SAOUHSC_00808 PE	Q2G019	28 kDa	0.95	(INF)	0.9	7	-1	((0))	DUF5067 domain-containing protein OS=Staphylococcus aureus (strain NCTC 8325 / PS 47) OX=93061 GN=SAOUHSC_00808 PE=1 SV=1
SAOUHSC_00749 PE	Q2G071	38 kDa	0.95	(INF)	1	16	-1	((0))	Fe/B12 periplasmic-binding domain-containing protein OS=Staphylococcus aureus (strain NCTC 8325 / PS 47) OX=93061 GN=SAOUHSC_00749 PE=4 SV=1
SAOUHSC_00742 PE	Q2G078	83 kDa	0.95	(INF)	1	10	-1	((0))	Ribonucleoside-diphosphate reductase OS=Staphylococcus aureus (strain NCTC 8325 / PS 47) OX=93061 GN=SAOUHSC_00742 PE=3 SV=1
SAOUHSC_00732 PE	Q2G088	56 kDa	0.95	(INF)	1	10	0.03	((0))	Amino acid ABC transporter, permease protein, putative OS=Staphylococcus aureus (strain NCTC 8325 / PS 47) OX=93061 GN=SAOUHSC_00732 PE=3 SV=1
SAOUHSC_00731 PE	Q2G089	38 kDa	0.95	(INF)	0.43	3	-1	((0))	ABC transporter domain protein OS=Staphylococcus aureus (strain NCTC 8325 / PS 47) OX=93061 GN=SAOUHSC_00731 PE=4 SV=1
SAOUHSC_00729 PE	Q2G091	73 kDa	0.95	(INF)	0.99	7	-1	((0))	ABC transporter, ATP-binding protein OS=Staphylococcus aureus (strain NCTC 8325 / PS 47) OX=93061 GN=SAOUHSC_00729 PE=4 SV=1
SAOUHSC_00727 PE	Q2G094	38 kDa	0.95	(INF)	0.99	4	-1	((0))	AHS2 domain-containing protein OS=Staphylococcus aureus (strain NCTC 8325 / PS 47) OX=93061 GN=SAOUHSC_00727 PE=4 SV=1
SAOUHSC_00669 PE	Q2G0D6	24 kDa	0.95	(INF)	0.88	2	-1	((0))	Uncharacterized protein OS=Staphylococcus aureus (strain NCTC 8325 / PS 47) OX=93061 GN=SAOUHSC_00669 PE=3 SV=1
SAOUHSC_00618 PE	Q2G0F1	28 kDa	0.95	(INF)	0.99	4	-1	((0))	Uncharacterized protein OS=Staphylococcus aureus (strain NCTC 8325 / PS 47) OX=93061 GN=SAOUHSC_00618 PE=4 SV=1
SAOUHSC_00616 PE	Q2G0F3	31 kDa	0.95	(INF)	0.54	2	-1	((0))	AB hydrolase-1 domain-containing protein OS=Staphylococcus aureus (strain NCTC 8325 / PS 47) OX=93061 GN=SAOUHSC_00616 PE=3 SV=1
SAOUHSC_00613 PE	Q2G0F6	31 kDa	0.95	(INF)	0.98	5	-1	((0))	Iron compound ABC transporter, substrate-binding protein, putative OS=Staphylococcus aureus (strain NCTC 8325 / PS 47) OX=93061 GN=SAOUHSC_00613 PE=4 SV=1
SAOUHSC_00574 PE	Q2G0J0	35 kDa	0.95	(INF)	1	10	-1	((0))	Phosphate acetyltransferase OS=Staphylococcus aureus (strain NCTC 8325 / PS 47) OX=93061 GN=SAOUHSC_00574 PE=3 SV=1
SAOUHSC_00562 PE	Q2G0J8	30 kDa	0.95	(INF)	0.99	6	-1	((0))	Phosphomethylpyrimidine kinase OS=Staphylococcus aureus (strain NCTC 8325 / PS 47) OX=93061 GN=SAOUHSC_00562 PE=3 SV=1
SAOUHSC_00542 PE	Q2G0L8	32 kDa	0.95	(INF)	1	6	-1	((0))	Uncharacterized protein OS=Staphylococcus aureus (strain NCTC 8325 / PS 47) OX=93061 GN=SAOUHSC_00542 PE=4 SV=1
SAOUHSC_00532 PE	Q2G0M8	43 kDa	0.95	(INF)	0.92	4	-1	((0))	Putative pyridoxal phosphate-dependent acyltransferase OS=Staphylococcus aureus (strain NCTC 8325 / PS 47) OX=93061 GN=SAOUHSC_00532 PE=3 SV=1
SAOUHSC_00531 PE	Q2G0M9	44 kDa	0.95	(INF)	0.96	2	-1	((0))	M20_dimer domain-containing protein OS=Staphylococcus aureus (strain NCTC 8325 / PS 47) OX=93061 GN=SAOUHSC_00531 PE=4 SV=1
SAOUHSC_00489 PE	Q2G0Q7	30 kDa	0.95	(INF)	0.83	3	-1	((0))	Dihydropteroate synthase OS=Staphylococcus aureus (strain NCTC 8325 / PS 47) OX=93061 GN=SAOUHSC_00489 PE=3 SV=1
ftsH PE	Q2G0R0	78 kDa	0.95	(INF)	1	26	-1	((0))	ATP-dependent zinc metalloprotease FtsH OS=Staphylococcus aureus (strain NCTC 8325 / PS 47) OX=93061 GN=ftsH PE=3 SV=1
SAOUHSC_00483 PE	Q2G0R3	15 kDa	0.95	(INF)	0.93	4	-1	((0))	30S ribosomal protein S1 OS=Staphylococcus aureus (strain NCTC 8325 / PS 47) OX=93061 GN=SAOUHSC_00483 PE=3 SV=1
SAOUHSC_00482 PE	Q2G0R4	15 kDa	0.95	(INF)	0.8	5	-1	((0))	Uncharacterized protein OS=Staphylococcus aureus (strain NCTC 8325 / PS 47) OX=93061 GN=SAOUHSC_00482 PE=4 SV=1
rplY PE	Q2G0S0	24 kDa	0.95	(INF)	1	11	-1	((0))	50S ribosomal protein L25 OS=Staphylococcus aureus (strain NCTC 8325 / PS 47) OX=93061 GN=rplY PE=1 SV=1
prs PE	Q2G0S2	35 kDa	0.95	(INF)	1	10	-1	((0))	Ribose-phosphate pyrophosphokinase OS=Staphylococcus aureus (strain NCTC 8325 / PS 47) OX=93061 GN=prs PE=3 SV=1
SAOUHSC_00467 PE	Q2G0S7	30 kDa	0.95	(INF)	1	11	-1	((0))	Pur operon repressor OS=Staphylococcus aureus (strain NCTC 8325 / PS 47) OX=93061 GN=SAOUHSC_00467 PE=3 SV=1
dnaX PE	Q2G0T5	62 kDa	0.95	(INF)	0.98	3	-1	((0))	DNA polymerase III subunit gamma/tau OS=Staphylococcus aureus (strain NCTC 8325 / PS 47) OX=93061 GN=dnaX PE=3 SV=1
SAOUHSC_00400 PE	Q2G0X3	57 kDa	0.95	(INF)	0.94	4	-1	((0))	Uncharacterized protein OS=Staphylococcus aureus (strain NCTC 8325 / PS 47) OX=93061 GN=SAOUHSC_00400 PE=4 SV=1
SAOUHSC_00398 PE	Q2G0X5	47 kDa	0.95	(INF)	0.8	3	-1	((0))	Restriction modification system specificity subunit, putative OS=Staphylococcus aureus (strain NCTC 8325 / PS 47) OX=93061 GN=SAOUHSC_00398 PE=4 SV=1
SAOUHSC_00369 PE	Q2G0Z2	36 kDa	0.95	(INF)	0.7	3	-1	((0))	Uncharacterized protein OS=Staphylococcus aureus (strain NCTC 8325 / PS 47) OX=93061 GN=SAOUHSC_00369 PE=4 SV=1
SAOUHSC_00362 PE	Q2G0Z9	24 kDa	0.95	(INF)	1	14	-1	((0))	Uncharacterized protein OS=Staphylococcus aureus (strain NCTC 8325 / PS 47) OX=93061 GN=SAOUHSC_00362 PE=4 SV=1
Integrase	Q2G108	?	0.95	(INF)	0.28	2	-1	((0))	tr|Q2G108|Q2G108_STAA8, Integrase
ychF PE	Q2G115	41 kDa	0.95	(INF)	1	27	-1	((0))	Ribosome-binding ATPase YchF OS=Staphylococcus aureus (strain NCTC 8325 / PS 47) OX=93061 GN=ychF PE=3 SV=1
SAOUHSC_00344 PE	Q2G117	32 kDa	0.95	(INF)	0.94	5	-1	((0))	Uncharacterized protein OS=Staphylococcus aureus (strain NCTC 8325 / PS 47) OX=93061 GN=SAOUHSC_00344 PE=3 SV=1
SAOUHSC_00284 PE	Q2G170	33 kDa	0.95	(INF)	1	39	-1	((0))	5'-nucleotidase, lipoprotein e(P4) family OS=Staphylococcus aureus (strain NCTC 8325 / PS 47) OX=93061 GN=SAOUHSC_00284 PE=4 SV=1
SAOUHSC_00256 PE	Q2G190	33 kDa	0.95	(INF)	0.8	2	-1	((0))	Peptidase C51 domain-containing protein OS=Staphylococcus aureus (strain NCTC 8325 / PS 47) OX=93061 GN=SAOUHSC_00256 PE=4 SV=1
SAOUHSC_00228 PE	Q2G1B7	66 kDa	0.95	(INF)	1	25	-1	((0))	Uncharacterized protein OS=Staphylococcus aureus (strain NCTC 8325 / PS 47) OX=93061 GN=SAOUHSC_00228 PE=4 SV=1
SAOUHSC_00200 PE	Q2G1C5	42 kDa	0.95	(INF)	0.96	2	-1	((0))	Membrane protein, putative OS=Staphylococcus aureus (strain NCTC 8325 / PS 47) OX=93061 GN=SAOUHSC_00200 PE=4 SV=1
SAOUHSC_00167 PE	Q2G1F8	59 kDa	0.95	(INF)	0.9	2	-1	((0))	Peptide ABC transporter, ATP-binding protein, putative OS=Staphylococcus aureus (strain NCTC 8325 / PS 47) OX=93061 GN=SAOUHSC_00167 PE=3 SV=1
SAOUHSC_00139 PE	Q2G1I3	38 kDa	0.95	(INF)	0.21	2	-1	((0))	Uncharacterized protein OS=Staphylococcus aureus (strain NCTC 8325 / PS 47) OX=93061 GN=SAOUHSC_00139 PE=3 SV=1
SAOUHSC_00137 PE	Q2G1I5	37 kDa	0.95	(INF)	0.66	2	-1	((0))	Uncharacterized protein OS=Staphylococcus aureus (strain NCTC 8325 / PS 47) OX=93061 GN=SAOUHSC_00137 PE=1 SV=1
SAOUHSC_00136 PE	Q2G1I6	28 kDa	0.95	(INF)	0.97	3	-1	((0))	ABC transporter domain-containing protein OS=Staphylococcus aureus (strain NCTC 8325 / PS 47) OX=93061 GN=SAOUHSC_00136 PE=4 SV=1
SAOUHSC_00113 PE	Q2G1K9	95 kDa	0.95	(INF)	0.98	6	-1	((0))	Aldehyde-alcohol dehydrogenase OS=Staphylococcus aureus (strain NCTC 8325 / PS 47) OX=93061 GN=SAOUHSC_00113 PE=3 SV=1
SAOUHSC_00086 PE	Q2G1M1	27 kDa	0.95	(INF)	1	9	-1	((0))	Acetoin(diacetyl) reductase OS=Staphylococcus aureus (strain NCTC 8325 / PS 47) OX=93061 GN=SAOUHSC_00086 PE=3 SV=1
SAOUHSC_00074 PE	Q2G1N4	37 kDa	0.95	(INF)	1	4	0	((0))	Periplasmic binding protein, putative OS=Staphylococcus aureus (strain NCTC 8325 / PS 47) OX=93061 GN=SAOUHSC_00074 PE=4 SV=1
SAOUHSC_00067 PE	Q2G1N9	56 kDa	0.95	(INF)	0.85	3	-1	((0))	L-lactate permease OS=Staphylococcus aureus (strain NCTC 8325 / PS 47) OX=93061 GN=SAOUHSC_00067 PE=3 SV=1
SAOUHSC_00060 PE	Q2G1P4	61 kDa	0.95	(INF)	1	13	-1	((0))	PhoU domain-containing protein OS=Staphylococcus aureus (strain NCTC 8325 / PS 47) OX=93061 GN=SAOUHSC_00060 PE=4 SV=1
metG PE	Q2G1R9	75 kDa	0.95	(INF)	1	6	0.03	((0))	Methionine--tRNA ligase OS=Staphylococcus aureus (strain NCTC 8325 / PS 47) OX=93061 GN=metG PE=3 SV=1
SAOUHSC_00018 PE	Q2G1S4	53 kDa	0.95	(INF)	1	5	-1	((0))	Replicative DNA helicase OS=Staphylococcus aureus (strain NCTC 8325 / PS 47) OX=93061 GN=SAOUHSC_00018 PE=3 SV=1
SAOUHSC_00937 PE	Q2G1U3	70 kDa	0.95	(INF)	1	8	-1	((0))	Oligoendopeptidase F OS=Staphylococcus aureus (strain NCTC 8325 / PS 47) OX=93061 GN=SAOUHSC_00937 PE=3 SV=1
SAOUHSC_02690 PE	Q2G1U8	59 kDa	0.95	(INF)	0.32	2	-1	((0))	ZinT domain-containing protein OS=Staphylococcus aureus (strain NCTC 8325 / PS 47) OX=93061 GN=SAOUHSC_02690 PE=3 SV=1
SAOUHSC_02575 PE	Q2G1V8	16 kDa	0.95	(INF)	0.92	2	-1	((0))	Uncharacterized protein OS=Staphylococcus aureus (strain NCTC 8325 / PS 47) OX=93061 GN=SAOUHSC_02575 PE=4 SV=1
SAOUHSC_02574 PE	Q2G1W0	41 kDa	0.95	(INF)	1	33	-1	((0))	6-phosphogluconate dehydrogenase, decarboxylating OS=Staphylococcus aureus (strain NCTC 8325 / PS 47) OX=93061 GN=SAOUHSC_02574 PE=4 SV=1
SAOUHSC_01908 PE	Q2G1W5	35 kDa	0.95	(INF)	1	48	-1	((0))	NERD domain-containing protein OS=Staphylococcus aureus (strain NCTC 8325 / PS 47) OX=93061 GN=SAOUHSC_01908 PE=4 SV=1
SAOUHSC_01058 PE	Q2G1Y6	69 kDa	0.95	(INF)	1	22	-1	((0))	GTP-binding protein TypA, putative OS=Staphylococcus aureus (strain NCTC 8325 / PS 47) OX=93061 GN=SAOUHSC_01058 PE=4 SV=1
SAOUHSC_01239 PE	Q2G1Z5	44 kDa	0.95	(INF)	1	16	-1	((0))	Zinc metalloprotease OS=Staphylococcus aureus (strain NCTC 8325 / PS 47) OX=93061 GN=SAOUHSC_01239 PE=3 SV=1
SAOUHSC_01237 PE	Q2G1Z7	30 kDa	0.95	(INF)	0.2	2	-1	((0))	Isoprenyl transferase OS=Staphylococcus aureus (strain NCTC 8325 / PS 47) OX=93061 GN=SAOUHSC_01237 PE=3 SV=1
SAOUHSC_02978 PE	Q2G221	109 kDa	0.95	(INF)	1	13	-1	((0))	Phage infection protein, putative OS=Staphylococcus aureus (strain NCTC 8325 / PS 47) OX=93061 GN=SAOUHSC_02978 PE=4 SV=1
SAOUHSC_00708 PE	Q2G239	69 kDa	0.95	(INF)	1	28	-1	((0))	EIIA OS=Staphylococcus aureus (strain NCTC 8325 / PS 47) OX=93061 GN=SAOUHSC_00708 PE=4 SV=1
radA PE	Q2G243	49 kDa	0.95	(INF)	0.96	5	-1	((0))	DNA repair protein RadA OS=Staphylococcus aureus (strain NCTC 8325 / PS 47) OX=93061 GN=radA PE=3 SV=1
SAOUHSC_01854 PE	Q2G245	55 kDa	0.95	(INF)	1	18	-1	((0))	Uncharacterized protein OS=Staphylococcus aureus (strain NCTC 8325 / PS 47) OX=93061 GN=SAOUHSC_01854 PE=4 SV=1
Maebl	Q2G245	?	0.95	(INF)	0.96	2	-1	((0))	tr|Q2G245|Q2G245_STAA8, Maebl
SAOUHSC_01852 PE	Q2G248	41 kDa	0.95	(INF)	1	5	-1	((0))	Chorismate mutase domain-containing protein OS=Staphylococcus aureus (strain NCTC 8325 / PS 47) OX=93061 GN=SAOUHSC_01852 PE=4 SV=1
SAOUHSC_01475 PE	Q2G255	43 kDa	0.95	(INF)	0.9	3	-1	((0))	Uncharacterized protein OS=Staphylococcus aureus (strain NCTC 8325 / PS 47) OX=93061 GN=SAOUHSC_01475 PE=4 SV=1
SAOUHSC_01477 PE	Q2G257	25 kDa	0.95	(INF)	0.99	6	-1	((0))	Uncharacterized protein OS=Staphylococcus aureus (strain NCTC 8325 / PS 47) OX=93061 GN=SAOUHSC_01477 PE=4 SV=1
priA PE	Q2G266	93 kDa	0.95	(INF)	0.92	4	-1	((0))	Primosomal protein N' OS=Staphylococcus aureus (strain NCTC 8325 / PS 47) OX=93061 GN=priA PE=3 SV=1
coaBC PE	Q2G268	44 kDa	0.95	(INF)	1	8	-1	((0))	Coenzyme A biosynthesis bifunctional protein CoaBC OS=Staphylococcus aureus (strain NCTC 8325 / PS 47) OX=93061 GN=coaBC PE=3 SV=1
gyrB PE	Q2G274	73 kDa	0.95	(INF)	1	10	-1	((0))	DNA gyrase subunit B OS=Staphylococcus aureus (strain NCTC 8325 / PS 47) OX=93061 GN=gyrB PE=3 SV=1
SAOUHSC_01850 PE	Q2G295	36 kDa	0.95	(INF)	1	12	-1	((0))	Catabolite control protein A OS=Staphylococcus aureus (strain NCTC 8325 / PS 47) OX=93061 GN=SAOUHSC_01850 PE=4 SV=1
SAOUHSC_01042 PE	Q2G2A4	46 kDa	0.95	(INF)	1	207	-1	((0))	Dihydrolipoamide acetyltransferase component of pyruvate dehydrogenase complex OS=Staphylococcus aureus (strain NCTC 8325 / PS 47) OX=93061 GN=SAOUHSC_01042 PE=3 SV=1
SAOUHSC_01049 PE	Q2G2A8	41 kDa	0.95	(INF)	1	10	-1	((0))	Spermidine/putrescine ABC transporter, spermidine/putrescine-binding protein, putative OS=Staphylococcus aureus (strain NCTC 8325 / PS 47) OX=93061 GN=SAOUHSC_01049 PE=3 SV=1
SAOUHSC_01064 PE	Q2G2C1	129 kDa	0.95	(INF)	0.87	4	-1	((0))	Pyruvate carboxylase OS=Staphylococcus aureus (strain NCTC 8325 / PS 47) OX=93061 GN=SAOUHSC_01064 PE=4 SV=1
nusA PE	Q2G2D2	44 kDa	0.95	(INF)	0.94	3	-1	((0))	Transcription termination/antitermination protein NusA OS=Staphylococcus aureus (strain NCTC 8325 / PS 47) OX=93061 GN=nusA PE=3 SV=1
SAOUHSC_02450 PE	Q2G2D4	62 kDa	0.95	(INF)	0.97	3	-1	((0))	EIICB-Lac OS=Staphylococcus aureus (strain NCTC 8325 / PS 47) OX=93061 GN=SAOUHSC_02450 PE=4 SV=1
SAOUHSC_02448 PE	Q2G2D6	33 kDa	0.95	(INF)	0.99	4	-1	((0))	Uncharacterized protein OS=Staphylococcus aureus (strain NCTC 8325 / PS 47) OX=93061 GN=SAOUHSC_02448 PE=4 SV=1
SAOUHSC_00634 PE	Q2G2D8	35 kDa	0.95	(INF)	1	28	-1	((0))	ABC transporter, substrate-binding protein, putative OS=Staphylococcus aureus (strain NCTC 8325 / PS 47) OX=93061 GN=SAOUHSC_00634 PE=3 SV=1
SAOUHSC_00651 PE	Q2G2E2	30 kDa	0.95	(INF)	0.35	2	-1	((0))	DUF2179 domain-containing protein OS=Staphylococcus aureus (strain NCTC 8325 / PS 47) OX=93061 GN=SAOUHSC_00651 PE=4 SV=1
SAOUHSC_00648 PE	Q2G2E4	45 kDa	0.95	(INF)	0.89	3	-1	((0))	Uncharacterized protein OS=Staphylococcus aureus (strain NCTC 8325 / PS 47) OX=93061 GN=SAOUHSC_00648 PE=3 SV=1
SAOUHSC_00647 PE	Q2G2E5	64 kDa	0.95	(INF)	1	5	-1	((0))	Uncharacterized protein OS=Staphylococcus aureus (strain NCTC 8325 / PS 47) OX=93061 GN=SAOUHSC_00647 PE=4 SV=1
SAOUHSC_01966 PE	Q2G2F2	48 kDa	0.95	(INF)	0.26	2	-1	((0))	Uncharacterized protein OS=Staphylococcus aureus (strain NCTC 8325 / PS 47) OX=93061 GN=SAOUHSC_01966 PE=4 SV=1
SAOUHSC_00717 PE	Q2G2G0	16 kDa	0.95	(INF)	1	19	-1	((0))	DM13 domain-containing protein OS=Staphylococcus aureus (strain NCTC 8325 / PS 47) OX=93061 GN=SAOUHSC_00717 PE=4 SV=1
SAOUHSC_00716 PE	Q2G2G1	18 kDa	0.95	(INF)	1	5	-1	((0))	Uncharacterized protein OS=Staphylococcus aureus (strain NCTC 8325 / PS 47) OX=93061 GN=SAOUHSC_00716 PE=4 SV=1
SAOUHSC_01050 PE	Q2G2G6	40 kDa	0.95	(INF)	0.99	5	-1	((0))	DUF4064 domain-containing protein OS=Staphylococcus aureus (strain NCTC 8325 / PS 47) OX=93061 GN=SAOUHSC_01050 PE=4 SV=1
SAOUHSC_02009 PE	Q2G2H3	58 kDa	0.95	(INF)	0.41	2	-1	((0))	ABC transporter domain-containing protein OS=Staphylococcus aureus (strain NCTC 8325 / PS 47) OX=93061 GN=SAOUHSC_02009 PE=4 SV=1
SAOUHSC_00002 PE	Q2G2H4	42 kDa	0.95	(INF)	1	19	-1	((0))	Beta sliding clamp OS=Staphylococcus aureus (strain NCTC 8325 / PS 47) OX=93061 GN=SAOUHSC_00002 PE=3 SV=1
SAOUHSC_01412 PE	Q2G2J9	73 kDa	0.95	(INF)	0.94	5	-1	((0))	VWFA domain-containing protein OS=Staphylococcus aureus (strain NCTC 8325 / PS 47) OX=93061 GN=SAOUHSC_01412 PE=4 SV=1
SAOUHSC_00513 PE	Q2G2M3	27 kDa	0.95	(INF)	0.97	5	-1	((0))	Putative TrmH family tRNA/rRNA methyltransferase OS=Staphylococcus aureus (strain NCTC 8325 / PS 47) OX=93061 GN=SAOUHSC_00513 PE=4 SV=1
SAOUHSC_00514 PE	Q2G2M5	20 kDa	0.95	(INF)	0.65	4	-1	((0))	Uncharacterized protein OS=Staphylococcus aureus (strain NCTC 8325 / PS 47) OX=93061 GN=SAOUHSC_00514 PE=4 SV=1
SAOUHSC_01354 PE	Q2G2N5	52 kDa	0.95	(INF)	0.98	6	-1	((0))	Sodium:alanine symporter family protein, putative OS=Staphylococcus aureus (strain NCTC 8325 / PS 47) OX=93061 GN=SAOUHSC_01354 PE=3 SV=1
SAOUHSC_01249 PE	Q2G2Q2	37 kDa	0.95	(INF)	1	7	-1	((0))	Riboflavin biosynthesis protein OS=Staphylococcus aureus (strain NCTC 8325 / PS 47) OX=93061 GN=SAOUHSC_01249 PE=3 SV=1
SAOUHSC_01975 PE	Q2G2S7	46 kDa	0.95	(INF)	1	5	-1	((0))	Metallophos domain-containing protein OS=Staphylococcus aureus (strain NCTC 8325 / PS 47) OX=93061 GN=SAOUHSC_01975 PE=4 SV=1
SAOUHSC_01974 PE	Q2G2S8	114 kDa	0.95	(INF)	1	16	-1	((0))	AAA_27 domain-containing protein OS=Staphylococcus aureus (strain NCTC 8325 / PS 47) OX=93061 GN=SAOUHSC_01974 PE=4 SV=1
SAOUHSC_00015 PE	Q2G2T6	74 kDa	0.95	(INF)	0.98	6	-1	((0))	Cyclic-di-AMP phosphodiesterase OS=Staphylococcus aureus (strain NCTC 8325 / PS 47) OX=93061 GN=SAOUHSC_00015 PE=3 SV=1
SAOUHSC_00712 PE	Q2G2T8	32 kDa	0.95	(INF)	0.69	2	-1	((0))	Aldo_ket_red domain-containing protein OS=Staphylococcus aureus (strain NCTC 8325 / PS 47) OX=93061 GN=SAOUHSC_00712 PE=4 SV=1
SAOUHSC_00023 PE	Q2G2U2	30 kDa	0.95	(INF)	0.86	3	-1	((0))	YycI domain-containing protein OS=Staphylococcus aureus (strain NCTC 8325 / PS 47) OX=93061 GN=SAOUHSC_00023 PE=4 SV=1
SAOUHSC_00022 PE	Q2G2U3	49 kDa	0.95	(INF)	0.95	3	-1	((0))	YycH domain-containing protein OS=Staphylococcus aureus (strain NCTC 8325 / PS 47) OX=93061 GN=SAOUHSC_00022 PE=4 SV=1
SAOUHSC_02006 PE	Q2G2V9	37 kDa	0.95	(INF)	0.76	2	-1	((0))	Uncharacterized protein OS=Staphylococcus aureus (strain NCTC 8325 / PS 47) OX=93061 GN=SAOUHSC_02006 PE=4 SV=1
SAOUHSC_02629 PE	Q2G2W1	71 kDa	0.95	(INF)	1	13	-1	((0))	Drug resistance transporter, EmrB/QacA subfamily, putative OS=Staphylococcus aureus (strain NCTC 8325 / PS 47) OX=93061 GN=SAOUHSC_02629 PE=3 SV=1
SAOUHSC_02627 PE	Q2G2W3	35 kDa	0.95	(INF)	0.84	3	-1	((0))	Abhydrolase_3 domain-containing protein OS=Staphylococcus aureus (strain NCTC 8325 / PS 47) OX=93061 GN=SAOUHSC_02627 PE=4 SV=1
SAOUHSC_02630 PE	Q2G2W5	23 kDa	0.95	(INF)	1	18	-1	((0))	Biotin_lipoyl_2 domain-containing protein OS=Staphylococcus aureus (strain NCTC 8325 / PS 47) OX=93061 GN=SAOUHSC_02630 PE=4 SV=1
SAOUHSC_00646 PE	Q2G2X6	48 kDa	0.95	(INF)	1	10	-1	((0))	Penicillin-binding protein 4, putative OS=Staphylococcus aureus (strain NCTC 8325 / PS 47) OX=93061 GN=SAOUHSC_00646 PE=1 SV=1

## Sheet: Supplementary Table 2
Supplementary Table 2. Predicted location of identified proteins in SaEVs and non-EV secretions using PSORTb and SignalIP
pbSORT unique or upregulated proteins in SaEVs									pbSORT unique or upregulated proteins in Non-EV secretions
Gene Name	Predicted Location	Probability			Summary				Gene Name	Predicted Location	Probability		Summary
SAOUHSC_01043	Cytoplasmic	9.97			Cytoplasmic	384			rpmD	Cytoplasmic	9.67		Cytoplasmic	7
SAOUHSC_01041	Cytoplasmic	7.5			Unknown	78			SAOUHSC_00444	Unknown			Unknown	1
SAOUHSC_02699	Unknown				Extracellular	20			rplL	Cytoplasmic	9.97		Extracellular	2
rpsE	Cytoplasmic	9.97			CytoplasmicMembrane	132			efp	Cytoplasmic	10		CytoplasmicMembrane	0
rplV	Cytoplasmic	9.97			Cellwall	15			ftsL	Cytoplasmic	7.5		Cellwall	0
rpsL	Cytoplasmic	9.67							SAOUHSC_01336	Cytoplasmic	7.5
rplB	Cytoplasmic	7.5							groES	Cytoplasmic	10
rpsG	Cytoplasmic	7.5							splB	Extracellular	9.73
rplU	Unknown								SAOUHSC_02396	Cytoplasmic	7.5
ssaA2	Extracellular	9.98							SAOUHSC_01525	Extracellular	9.98
atl	Extracellular	10
prsA	CytoplasmicMembrane	9.68
rplO	Unknown
rnr	Cytoplasmic	9.97
SAOUHSC_00795	Cytoplasmic	9.97
SAOUHSC_00192	Extracellular	10
SAOUHSC_02849	CytoplasmicMembrane	8.78
recA	Cytoplasmic	9.97
sspP	Extracellular	9.98
SAOUHSC_01029	Cytoplasmic	10
uvrA	Cytoplasmic	7.5
psmA4	Unknown
rplF	Cytoplasmic	7.5
SAOUHSC_01698	Cytoplasmic	7.5
sbi	Unknown
thrS	Cytoplasmic	10
dnaK	Cytoplasmic	9.97
tuf	Cytoplasmic	10
ftsZ	Cytoplasmic	7.5
traP	Cytoplasmic	7.5
SAOUHSC_02582	Cytoplasmic	9.97
rplM	Unknown
rpmA	Cytoplasmic	10
SAOUHSC_01287	Cytoplasmic	10
rplR	Cytoplasmic	9.97
sucC	Cytoplasmic	7.5
fusA	Cytoplasmic	10
SAOUHSC_00617	Unknown
rpsO	Cytoplasmic	9.97
SAOUHSC_01039	Unknown
rpsF	Cytoplasmic	9.97
psmA1	Unknown
rpsI	Cytoplasmic	9.67
SAOUHSC_00785	Cytoplasmic	9.67
SAOUHSC_00488	Cytoplasmic	7.5
fda	Unknown
tig	Cytoplasmic	7.5
ahpC	Cytoplasmic	9.97
acpP	Cytoplasmic	9.97
menB	Cytoplasmic	7.5
rpsS	Cytoplasmic	10
SAOUHSC_02150	Unknown
SAOUHSC_01028	Cytoplasmic	10
rpmC	Cytoplasmic	9.97
tpiA	Cytoplasmic	9.67
gpmA	Unknown
SAOUHSC_01873	Cellwall	10
SAOUHSC_01158	Cytoplasmic	7.5
gpmI	Cytoplasmic	9.97
SAOUHSC_01605	Cytoplasmic	7.5
valS	Cytoplasmic	9.97
rpsH	Cytoplasmic	9.97
gpsB	Cytoplasmic	7.5
SAOUHSC_01858	Cytoplasmic	9.97
SAOUHSC_01114	Extracellular	9.98
SAOUHSC_00485	Cytoplasmic	9.97
tsf	Cytoplasmic	10
sodA	Extracellular	9.72
SAOUHSC_01490	Cytoplasmic	9.67
isaA	Extracellular	10
clfB	Cellwall	10
isdA	Cellwall	10
SAOUHSC_00760	CytoplasmicMembrane	10
sdrC	Cellwall	10
rplI	Cytoplasmic	9.67
SAOUHSC_01799	CytoplasmicMembrane	10
def	Cytoplasmic	7.5
ahpF	CytoplasmicMembrane	8.78
secA1	Cytoplasmic	9.97
ftsA	Cytoplasmic	7.5
secY	CytoplasmicMembrane	10
cdr	Cytoplasmic	9.97
lacD	Cytoplasmic	7.5
glmM	Cytoplasmic	7.5
psmA2	Unknown
rpoB	Cytoplasmic	9.97
SAOUHSC_00997	CytoplasmicMembrane	9.68
rsmH	Cytoplasmic	9.97
serS	Cytoplasmic	10
aroA	Cytoplasmic	7.5
mnmE	Cytoplasmic	9.97
mnmG	Cytoplasmic	7.5
arcA	Cytoplasmic	7.5
panB	Unknown
panC	Cytoplasmic	7.5
oatA	CytoplasmicMembrane	10
ssaA	Extracellular	9.98
crtP	Cytoplasmic	7.5
copA	CytoplasmicMembrane	9.99
rocA	Cytoplasmic	9.97
glcB	CytoplasmicMembrane	10
srtA	CytoplasmicMembrane	9.87
bioA	Cytoplasmic	9.97
hlgB	Extracellular	9.73
hlgC	Extracellular	9.73
SAOUHSC_02650	Unknown	(This protein may have multiple localization sites.)
lyrA	CytoplasmicMembrane	10
SAOUHSC_02577	Cytoplasmic	9.97
sarV	Cytoplasmic	7.5
femX	Cytoplasmic	9.97
topB	Cytoplasmic	9.97
rplC	Cytoplasmic	9.97
rplD	Unknown
rplW	Cytoplasmic	9.67
rpsC	Cytoplasmic	9.97
rplP	Cytoplasmic	9.97
rpsQ	Cytoplasmic	9.97
rplN	Cytoplasmic	10
rplE	Cytoplasmic	7.5
rpsZ	Cytoplasmic	10
rpsM	Cytoplasmic	9.97
rpsK	Cytoplasmic	10
rpoA	Cytoplasmic	9.97
pdp	Unknown
pyrG	Cytoplasmic	7.5
SAOUHSC_02363	Cytoplasmic	9.97
glyA	Cytoplasmic	9.97
upp	Cytoplasmic	7.5
atpH	Cytoplasmic	9.67
atpA	Cytoplasmic	9.97
atpD	CytoplasmicMembrane	8.78
atpC	Cytoplasmic	7.5
yidC	CytoplasmicMembrane	10
cshA	Cytoplasmic	9.97
rsbW	Cytoplasmic	7.5
tsaD	Cytoplasmic	7.5
rex	Cytoplasmic	7.5
agrB	CytoplasmicMembrane	10
hld	Extracellular	8.91
groEL	Cytoplasmic	9.97
SAOUHSC_02243	Extracellular	9.73
SAOUHSC_02241	Extracellular	9.73
ppaC	Cytoplasmic	9.97
gatA	Cytoplasmic	9.97
gatB	Cytoplasmic	7.5
dagK	Cytoplasmic	7.5
ftnA	Cytoplasmic	9.97
vraR	Cytoplasmic	9.97
hemE	Cytoplasmic	7.5
cgoX	Cytoplasmic	(This protein may have multiple localization sites.)
SAOUHSC_01868	Cytoplasmic	7.5
tyrS	Cytoplasmic	9.97
rpsD	Cytoplasmic	7.5
ezrA	Cytoplasmic	(This protein may have multiple localization sites.)
thiI	Cytoplasmic	9.97
ackA	Cytoplasmic	9.97
SAOUHSC_01819	Cytoplasmic	7.5
accD	Cytoplasmic	7.5
accA	Cytoplasmic	9.97
pfkA	Cytoplasmic	9.97
pyk	Cytoplasmic	7.5
infC	Cytoplasmic	9.97
rpmI	Cytoplasmic	10
rplT	Cytoplasmic	10
clpX	Cytoplasmic	9.97
hemB	Cytoplasmic	7.5
hemL1	Cytoplasmic	9.97
obg	Cytoplasmic	7.5
ruvB	Cytoplasmic	7.5
tgt	Cytoplasmic	7.5
apt	Cytoplasmic	10
lytH	CytoplasmicMembrane	(This protein may have multiple localization sites.)
hisS	Cytoplasmic	10
aspS	Cytoplasmic	10
mnmA	Cytoplasmic	9.97
alaS	Cytoplasmic	9.97
udk	Cytoplasmic	9.67
lepA	CytoplasmicMembrane	8.78
hrcA	Cytoplasmic	7.5
dnaJ	Cytoplasmic	9.97
rpsU	Cytoplasmic	9.97
floA	Cytoplasmic	7.5
era	CytoplasmicMembrane	8.78
glyQS	Cytoplasmic	10
cshB	Cytoplasmic	9.97
nfo	Cytoplasmic	7.5
gcvPA	Cytoplasmic	7.5
gcvPB	Cytoplasmic	7.5
xseA	Cytoplasmic	9.67
argR	Cytoplasmic	9.97
srrA	Cytoplasmic	10
srrB	CytoplasmicMembrane	10
ebpS	CytoplasmicMembrane	(This
der	CytoplasmicMembrane	8.78
ndk	Cytoplasmic	9.97
aroC	Cytoplasmic	7.5
dinG	Cytoplasmic	9.97
asnS	Cytoplasmic	10
murG	CytoplasmicMembrane	8.78
SAOUHSC_01408	Unknown
cvfB	Cytoplasmic	7.5
femB	Cytoplasmic	9.67
femA	Cytoplasmic	10
parC	Cytoplasmic	9.97
parE	Cytoplasmic	9.67
guaC	Cytoplasmic	7.5
katA	Cytoplasmic	9.97
glpD	Cytoplasmic	9.97
glpK	Cytoplasmic	9.67
mutS	Cytoplasmic	7.5
miaB	Cytoplasmic	7.5
rny	Cytoplasmic	7.5
rnj2	Cytoplasmic	7.5
pnp	Cytoplasmic	9.97
pyrH	Cytoplasmic	7.5
rpsB	Cytoplasmic	9.97
codY	Cytoplasmic	9.97
hslU	Cytoplasmic	9.95
trmFO	Cytoplasmic	9.97
topA	Cytoplasmic	9.97
rplS	Cytoplasmic	9.97
rpsP	Cytoplasmic	10
rnc	Cytoplasmic	9.97
plsX	Cytoplasmic	7.5
SAOUHSC_01193	Unknown
rpmB	Cytoplasmic	10
rlmN	Cytoplasmic	7.5
fmt	Cytoplasmic	9.97
carB	Cytoplasmic	9.97
pyrR	Cytoplasmic	7.5
ileS	Cytoplasmic	9.97
divIB	Cellwall	(This protein may have multiple localization sites.)
murD	Cytoplasmic	9.97
murI	Unknown
mutS2	Cytoplasmic	7.5
pheS	Cytoplasmic	10
rpoY	Cytoplasmic	7.5
rnj1	Cytoplasmic	7.5
folD	Cytoplasmic	7.5
qoxA	CytoplasmicMembrane	10
qoxB	CytoplasmicMembrane	10
fmtA	CytoplasmicMembrane	10
menD	Unknown
SAOUHSC_00958	Unknown
prfC	Cytoplasmic	9.97
ugtP	Unknown
fabI	CytoplasmicMembrane	8.78
SAOUHSC_00906	Cytoplasmic	7.5
addA	Cytoplasmic	9.97
pgi	Cytoplasmic	9.97
SAOUHSC_00878	CytoplasmicMembrane	8.78
dltD	Cytoplasmic	7.5
dltA	Cytoplasmic	9.97
nagD	Unknown
lipA	Cytoplasmic	9.97
SAOUHSC_00851	Cytoplasmic	7.5
SAOUHSC_00845	Unknown
gcvH	Cytoplasmic	7.5
emp	Cellwall	10
smpB	Cytoplasmic	7.5
eno	Cytoplasmic	9.97
pgk	Cytoplasmic	10
SAOUHSC_00792	Unknown
clpP	Cytoplasmic	9.67
SAOUHSC_00787	Cytoplasmic	7.5
lgt	CytoplasmicMembrane	10
hprK	Cytoplasmic	7.5
murB	Cytoplasmic	7.5
queF	Cytoplasmic	7.5
ltaS	CytoplasmicMembrane	10
mgrA	Cytoplasmic	9.67
sarX	Unknown
adh	Cytoplasmic	9.97
folE2	Cytoplasmic	7.5
SAOUHSC_00535	Unknown
rpoC	Cytoplasmic	9.97
rplJ	Cytoplasmic	9.97
rplA	Cytoplasmic	9.97
clpC	Cytoplasmic	9.95
mcsB	Cytoplasmic	7.5
pdxT	Cytoplasmic	7.5
pdxS	Cytoplasmic	7.5
lysS	Cytoplasmic	10
mfd	Cytoplasmic	9.97
spoVG	Cytoplasmic	7.5
rsmA	Cytoplasmic	9.97
sle1	Cellwall	10
dabA	Cytoplasmic	7.5
SAOUHSC_00405	Unknown
guaA	Cytoplasmic	7.5
guaB	Cytoplasmic	7.5
xpt	Cytoplasmic	9.97
selX	Unknown
rpsR	Cytoplasmic	9.67
tarL	CytoplasmicMembrane	8.78
tarJ	Cytoplasmic	7.5
tarI	Unknown
tarF	CytoplasmicMembrane	8.78
tarK	CytoplasmicMembrane	8.78
pflB	Cytoplasmic	10
ptsG	CytoplasmicMembrane	10
aldA	Cytoplasmic	9.67
sarS	Cytoplasmic	10
gtaB	Cytoplasmic	7.5
rpoZ	Unknown
metK	Cytoplasmic	9.97
hly	Extracellular	10
queC	Cytoplasmic	7.5
ldh2	Cytoplasmic	9.67
proS	Cytoplasmic	10
polC	Cytoplasmic	9.97
ldh1	Cytoplasmic	9.97
SAOUHSC_02979	Extracellular	9.73
nadE	Cytoplasmic	7.5
gltX	Cytoplasmic	10
SAOUHSC_01855	Cytoplasmic	7.5
recF	Cytoplasmic	7.5
fhs	Cytoplasmic	7.5
potA	CytoplasmicMembrane	9.96
infB	Cytoplasmic	9.97
atpB	CytoplasmicMembrane	10
atpF	CytoplasmicMembrane	8.78
SAOUHSC_01054	Cytoplasmic	7.5
dnaA	Cytoplasmic	9.97
tcaA	Unknown
SAOUHSC_01413	Cytoplasmic	7.5
mprF	CytoplasmicMembrane	10
SAOUHSC_02003	CytoplasmicMembrane	10
gyrA	Cytoplasmic	9.97
rbfA	Cytoplasmic	9.67
SAOUHSC_02131	CytoplasmicMembrane	9.55
purB	Cytoplasmic	9.97
saeS	CytoplasmicMembrane	9.51
walK	CytoplasmicMembrane	9.51
sarA	Cytoplasmic	10
pcrA	Cytoplasmic	9.97
hysA	Extracellular	10
msrR	CytoplasmicMembrane	9.51
dnaE	Cytoplasmic	9.97
SAOUHSC_03049	Cytoplasmic	9.97
SAOUHSC_03030	CytoplasmicMembrane	10
argF	Cytoplasmic	9.97
SAOUHSC_02929	Cytoplasmic	9.67
mqo	Cellwall	(This protein may have multiple localization sites.)
SAOUHSC_02910	Cytoplasmic	7.5
SAOUHSC_02909	CytoplasmicMembrane	8.78
SAOUHSC_02866	CytoplasmicMembrane	10
SAOUHSC_02860	Cytoplasmic	7.5
SAOUHSC_02859	Cytoplasmic	7.5
SAOUHSC_02844	Cytoplasmic	7.5
SAOUHSC_02830	Cytoplasmic	9.97
SAOUHSC_02820	CytoplasmicMembrane	8.78
SAOUHSC_02760	Cytoplasmic	7.5
SAOUHSC_02759	Unknown
SAOUHSC_02755	Cytoplasmic	7.5
SAOUHSC_02747	Unknown
SAOUHSC_02731	CytoplasmicMembrane	10
SAOUHSC_02727	Unknown
SAOUHSC_02724	Unknown
SAOUHSC_02698	CytoplasmicMembrane	10
SAOUHSC_02697	CytoplasmicMembrane	9.96
SAOUHSC_02668	Unknown
SAOUHSC_02667	CytoplasmicMembrane	10
SAOUHSC_02666	Unknown
SAOUHSC_02658	CytoplasmicMembrane	10
SAOUHSC_02652	Cytoplasmic	7.5
mqo	Cellwall	(This protein may have multiple localization sites.)
SAOUHSC_02596	Cytoplasmic	7.5
SAOUHSC_02583	CytoplasmicMembrane	9.68
SAOUHSC_02581	Unknown
SAOUHSC_02579	Cytoplasmic	9.97
SAOUHSC_02554	CytoplasmicMembrane	9.68
SAOUHSC_02549	Unknown
SAOUHSC_02544	Cytoplasmic	7.5
SAOUHSC_02542	Cytoplasmic	9.97
SAOUHSC_02525	CytoplasmicMembrane	10
adk	Cytoplasmic	9.97
SAOUHSC_02468	CytoplasmicMembrane	8.78
SAOUHSC_02430	CytoplasmicMembrane	9.68
SAOUHSC_02417	CytoplasmicMembrane	8.78
SAOUHSC_02406	Unknown
SAOUHSC_02404	Cellwall	10
glmS	Cytoplasmic	9.97
SAOUHSC_02390	CytoplasmicMembrane	10
SAOUHSC_02382	CytoplasmicMembrane	9.55
deoD	Cytoplasmic	9.67
rho	Cytoplasmic	9.97
atpG	Unknown
murA	Cytoplasmic	7.5
SAOUHSC_02323	CytoplasmicMembrane	9.99
murF	Cytoplasmic	9.97
SAOUHSC_02297	Cytoplasmic	9.97
SAOUHSC_02265	Cytoplasmic	9.97
SAOUHSC_02264	CytoplasmicMembrane	10
SAOUHSC_02257	Unknown
SAOUHSC_02246	CytoplasmicMembrane	9.81
SAOUHSC_02161	CytoplasmicMembrane	10
SAOUHSC_02158	Cytoplasmic	9.67
SAOUHSC_02154	CytoplasmicMembrane	8.78
SAOUHSC_02152	CytoplasmicMembrane	9.51
SAOUHSC_02149	Unknown
SAOUHSC_02145	CytoplasmicMembrane	9.55
SAOUHSC_02121	Unknown
murT	Cytoplasmic	7.5
gatD	Cytoplasmic	7.5
SAOUHSC_02099	CytoplasmicMembrane	9.51
SAOUHSC_02097	CytoplasmicMembrane	10
SAOUHSC_02092	Cytoplasmic	7.5
SAOUHSC_01991	CytoplasmicMembrane	10
SAOUHSC_01987	Cytoplasmic	7.5
SAOUHSC_01982	Cytoplasmic	9.97
SAOUHSC_01979	Cytoplasmic	7.5
SAOUHSC_01933	Cytoplasmic	7.5
SAOUHSC_01932	Unknown
SAOUHSC_01901	Unknown
SAOUHSC_01895	Extracellular	9.72
ribBA	Cytoplasmic	7.5
SAOUHSC_01867	Cytoplasmic	7.5
SAOUHSC_01863	CytoplasmicMembrane	9.55
SAOUHSC_01861	Cytoplasmic	7.5
SAOUHSC_01857	CytoplasmicMembrane	8.78
SAOUHSC_01838	CytoplasmicMembrane	9.55
SAOUHSC_01837	Cytoplasmic	7.5
SAOUHSC_01836	CytoplasmicMembrane	10
SAOUHSC_01821	Cytoplasmic	7.5
SAOUHSC_01814	Unknown
SAOUHSC_01813	Cytoplasmic	7.5
SAOUHSC_01810	Cytoplasmic	7.5
polA	Cytoplasmic	7.5
SAOUHSC_01787	CytoplasmicMembrane	10
SAOUHSC_01759	Unknown
SAOUHSC_01747	CytoplasmicMembrane	9.51
secD	CytoplasmicMembrane	10
SAOUHSC_01742	Cytoplasmic	7.5
SAOUHSC_01735	Cytoplasmic	9.97
SAOUHSC_01734	Cytoplasmic	7.5
SAOUHSC_01717	Unknown
SAOUHSC_01706	Cytoplasmic	7.5
SAOUHSC_01701	CytoplasmicMembrane	9.55
SAOUHSC_01679	Cytoplasmic	7.5
SAOUHSC_01677	CytoplasmicMembrane	9.35
SAOUHSC_01675	Cytoplasmic	7.5
SAOUHSC_01673	Cytoplasmic	9.97
SAOUHSC_01657	CytoplasmicMembrane	8.78
SAOUHSC_01652	CytoplasmicMembrane	9.51
SAOUHSC_01649	CytoplasmicMembrane	10
SAOUHSC_01648	Unknown
SAOUHSC_01646	Cytoplasmic	9.97
SAOUHSC_01630	Unknown
SAOUHSC_01624	Cytoplasmic	7.5
SAOUHSC_01623	Cytoplasmic	7.5
SAOUHSC_01612	Cytoplasmic	7.5
SAOUHSC_01611	Cytoplasmic	9.97
zwf	Cytoplasmic	7.5
SAOUHSC_01500	Unknown
SAOUHSC_01499	Cytoplasmic	7.5
SAOUHSC_01496	Cytoplasmic	9.97
SAOUHSC_01487	Unknown
SAOUHSC_01486	Cytoplasmic	9.97
SAOUHSC_01467	CytoplasmicMembrane	9.51
SAOUHSC_01460	Cytoplasmic	7.5
SAOUHSC_01459	CytoplasmicMembrane	9.55
SAOUHSC_01456	CytoplasmicMembrane	10
SAOUHSC_01455	Unknown
SAOUHSC_01454	Unknown
SAOUHSC_01430	Cytoplasmic	9.97
SAOUHSC_01427	CytoplasmicMembrane	9.51
SAOUHSC_01407	Cytoplasmic	7.5
SAOUHSC_01392	Cytoplasmic	9.97
SAOUHSC_01383	Cytoplasmic	9.97
SAOUHSC_01365	Cytoplasmic	7.5
SAOUHSC_01347	Cytoplasmic	9.97
SAOUHSC_01346	CytoplasmicMembrane	10
SAOUHSC_01338	CytoplasmicMembrane	9.55
SAOUHSC_01337	Unknown
SAOUHSC_01332	Unknown
SAOUHSC_01326	CytoplasmicMembrane	10
SAOUHSC_01323	Cytoplasmic	7.5
SAOUHSC_01321	Cytoplasmic	7.5
SAOUHSC_01317	Unknown
SAOUHSC_01316	Extracellular	10
SAOUHSC_01284	Cytoplasmic	7.5
SAOUHSC_01279	CytoplasmicMembrane	9.55
SAOUHSC_01265	Cytoplasmic	7.5
cinA	Cytoplasmic	7.5
SAOUHSC_01256	Unknown
SAOUHSC_01255	Cytoplasmic	7.5
SAOUHSC_01253	CytoplasmicMembrane	10
sucD	Cytoplasmic	7.5
SAOUHSC_01214	Cytoplasmic	7.5
ffh	CytoplasmicMembrane	8.78
smc	Cytoplasmic	9.97
SAOUHSC_01199	Cytoplasmic	9.97
SAOUHSC_01198	Cytoplasmic	9.97
SAOUHSC_01192	Unknown
SAOUHSC_01187	CytoplasmicMembrane	9.51
SAOUHSC_01186	Cytoplasmic	7.5
SAOUHSC_01184	Cytoplasmic	7.5
pyrC	Cytoplasmic	7.5
SAOUHSC_01163	Cytoplasmic	9.97
SAOUHSC_01155	CytoplasmicMembrane	9.55
SAOUHSC_01145	CytoplasmicMembrane	9.51
SAOUHSC_01135	Unknown
argF	Cytoplasmic	9.97
SAOUHSC_01110	Extracellular	9.73
SAOUHSC_01105	Cytoplasmic	(This protein may have multiple localization sites.)
SAOUHSC_01104	Cytoplasmic	(This protein may have multiple localization sites.)
pheT	Cytoplasmic	9.97
SAOUHSC_01071	Cytoplasmic	9.67
pdhA	Cytoplasmic	9.97
SAOUHSC_01031	CytoplasmicMembrane	10
SAOUHSC_01026	Cytoplasmic	7.5
SAOUHSC_01021	CytoplasmicMembrane	8.78
menA	CytoplasmicMembrane	10
SAOUHSC_00974	Unknown
SAOUHSC_00973	Cytoplasmic	7.5
trpS	Cytoplasmic	10
SAOUHSC_00927	Cellwall	9.21
SAOUHSC_00921	CytoplasmicMembrane	8.78
clpB	Cytoplasmic	9.97
SAOUHSC_00909	Cytoplasmic	7.5
SAOUHSC_00903	Cellwall	(This protein may have multiple localization sites.)
SAOUHSC_00902	Cellwall	(This protein may have multiple localization sites.)
SAOUHSC_00895	Cytoplasmic	9.97
rocD	Cytoplasmic	9.97
SAOUHSC_00879	Cytoplasmic	9.67
SAOUHSC_00875	CytoplasmicMembrane	8.78
SAOUHSC_00849	Cytoplasmic	9.97
SAOUHSC_00848	Cytoplasmic	7.5
SAOUHSC_00847	Cytoplasmic	9.97
SAOUHSC_00844	CytoplasmicMembrane	9.68
SAOUHSC_00834	Cytoplasmic	7.5
SAOUHSC_00808	Unknown
SAOUHSC_00749	CytoplasmicMembrane	9.68
SAOUHSC_00742	Cytoplasmic	7.5
SAOUHSC_00732	CytoplasmicMembrane	10
SAOUHSC_00731	CytoplasmicMembrane	8.78
SAOUHSC_00729	Cytoplasmic	9.95
SAOUHSC_00727	Cytoplasmic	7.5
SAOUHSC_00669	Cytoplasmic	7.5
SAOUHSC_00618	CytoplasmicMembrane	10
SAOUHSC_00616	Cytoplasmic	(This protein may have multiple localization sites.)
SAOUHSC_00613	Cytoplasmic	7.5
SAOUHSC_00574	Cytoplasmic	7.5
SAOUHSC_00562	Unknown
SAOUHSC_00542	Cytoplasmic	7.5
SAOUHSC_00532	Cytoplasmic	7.5
SAOUHSC_00531	Cytoplasmic	7.5
SAOUHSC_00489	Cytoplasmic	7.5
ftsH	CytoplasmicMembrane	9.99
SAOUHSC_00483	Cytoplasmic	9.67
SAOUHSC_00482	Cellwall	(This protein may have multiple localization sites.)
rplY	Cytoplasmic	7.5
prs	Cytoplasmic	9.97
SAOUHSC_00467	Cytoplasmic	9.67
dnaX	Cytoplasmic	9.97
SAOUHSC_00400	Unknown
SAOUHSC_00398	Cytoplasmic	7.5
SAOUHSC_00369	Cytoplasmic	7.5
SAOUHSC_00362	Unknown
SAOUHSC_00353	Unknown
ychF	Cytoplasmic	7.5
SAOUHSC_00344	CytoplasmicMembrane	10
SAOUHSC_00284	Unknown
SAOUHSC_00256	Extracellular	9.73
SAOUHSC_00228	Cytoplasmic	9.97
SAOUHSC_00200	CytoplasmicMembrane	10
SAOUHSC_00167	CytoplasmicMembrane	9.96
SAOUHSC_00139	Cytoplasmic	7.5
SAOUHSC_00137	Unknown
SAOUHSC_00136	CytoplasmicMembrane	8.78
SAOUHSC_00113	Cytoplasmic	9.97
SAOUHSC_00086	Cytoplasmic	9.67
SAOUHSC_00074	CytoplasmicMembrane	9.68
SAOUHSC_00067	CytoplasmicMembrane	10
SAOUHSC_00060	CytoplasmicMembrane	10
metG	Cytoplasmic	9.97
SAOUHSC_00018	Cytoplasmic	7.5
SAOUHSC_00937	Cytoplasmic	9.97
SAOUHSC_02690	CytoplasmicMembrane	9.68
SAOUHSC_02575	CytoplasmicMembrane	10
SAOUHSC_02574	Cytoplasmic	7.5
SAOUHSC_01908	Unknown
bipA	CytoplasmicMembrane	8.78
SAOUHSC_01239	CytoplasmicMembrane	9.99
SAOUHSC_01237	Cytoplasmic	9.97
SAOUHSC_02978	CytoplasmicMembrane	9.99
SAOUHSC_00708	CytoplasmicMembrane	10
radA	Cytoplasmic	7.5
SAOUHSC_01854	Cellwall	9.25
SAOUHSC_01852	Cytoplasmic	9.97
SAOUHSC_01475	Cytoplasmic	7.5
SAOUHSC_01477	CytoplasmicMembrane	9.35
priA	Cytoplasmic	9.97
coaBC	Cytoplasmic	7.5
gyrB	Cytoplasmic	9.97
SAOUHSC_01850	Cytoplasmic	9.97
SAOUHSC_01042	Cytoplasmic	9.97
SAOUHSC_01049	Unknown
SAOUHSC_01064	Cytoplasmic	7.5
nusA	Cytoplasmic	7.5
SAOUHSC_02450	CytoplasmicMembrane	10
SAOUHSC_02448	Unknown
SAOUHSC_00634	CytoplasmicMembrane	9.68
SAOUHSC_00651	CytoplasmicMembrane	10
SAOUHSC_00648	CytoplasmicMembrane	10
SAOUHSC_00647	CytoplasmicMembrane	10
SAOUHSC_01966	CytoplasmicMembrane	10
SAOUHSC_00717	Unknown
SAOUHSC_00716	CytoplasmicMembrane	10
SAOUHSC_01050	CytoplasmicMembrane	10
SAOUHSC_02009	Unknown
SAOUHSC_00002	Cytoplasmic	9.97
SAOUHSC_01412	Cytoplasmic	7.5
SAOUHSC_00513	Cytoplasmic	7.5
SAOUHSC_00514	Cytoplasmic	7.5
SAOUHSC_01354	CytoplasmicMembrane	10
SAOUHSC_01249	Cytoplasmic	7.5
SAOUHSC_01975	Cytoplasmic	7.5
SAOUHSC_01974	Cytoplasmic	7.5
SAOUHSC_00015	Cytoplasmic	7.5
SAOUHSC_00712	Cytoplasmic	9.97
SAOUHSC_00023	Unknown
SAOUHSC_00022	Unknown
SAOUHSC_02006	CytoplasmicMembrane	10
SAOUHSC_02629	CytoplasmicMembrane	10
SAOUHSC_02627	Cytoplasmic	7.5
SAOUHSC_02630	CytoplasmicMembrane	9.51
SAOUHSC_00646	CytoplasmicMembrane	9.68

## Sheet: Supplementary Table 3
Supplementary Table 3. Functional annotation enrichment analysis using STRING.
#category	term ID	term description	observed gene count	background gene count	strength	false discovery rate	matching proteins in your network (IDs)	matching proteins in your network (labels)
GO Process	GO:0008152	Metabolic process	375	1004	0.24	3.25e-28	93061.SAOUHSC_00001,93061.SAOUHSC_00002,93061.SAOUHSC_00004,93061.SAOUHSC_00005,93061.SAOUHSC_00006,93061.SAOUHSC_00009,93061.SAOUHSC_00017,93061.SAOUHSC_00018,93061.SAOUHSC_00021,93061.SAOUHSC_00086,93061.SAOUHSC_00113,93061.SAOUHSC_00139,93061.SAOUHSC_00155,93061.SAOUHSC_00187,93061.SAOUHSC_00206,93061.SAOUHSC_00222,93061.SAOUHSC_00223,93061.SAOUHSC_00225,93061.SAOUHSC_00226,93061.SAOUHSC_00227…	dnaA,ABD29193.1,recF,gyrB,gyrA,serS,rplI,ABD29207.1,walK,ABD29269.1,ABD29294.1,ABD29320.1,ptsG,pflB,ldh1,tarK,tarF,tarI-2,tarJ-2,tarL,rpsF,rpsR,xpt,guaB,guaA,ABD29561.1,sle1,dnaX,metG,rsmA,prs,rplY,mfd,ABD29638.1,ftsH,ABD29641.1,ABD29642.1,lysS,pdxS,pdxT,mcsB,radA,gltX,ABD29662.1,rplA,rplJ,rpoB,rpoC,rpsL,rpsG,fusA,tuf,ABD29680.1,ABD29683.1,folE2,ABD29709.1,ABD29717.1,adh,ABD29781.1,saeS,queC,ltaS…
GO Process	GO:0044237	Cellular metabolic process	343	888	0.25	9.71e-27	93061.SAOUHSC_00001,93061.SAOUHSC_00002,93061.SAOUHSC_00004,93061.SAOUHSC_00005,93061.SAOUHSC_00006,93061.SAOUHSC_00009,93061.SAOUHSC_00017,93061.SAOUHSC_00018,93061.SAOUHSC_00021,93061.SAOUHSC_00086,93061.SAOUHSC_00139,93061.SAOUHSC_00155,93061.SAOUHSC_00187,93061.SAOUHSC_00206,93061.SAOUHSC_00222,93061.SAOUHSC_00223,93061.SAOUHSC_00225,93061.SAOUHSC_00226,93061.SAOUHSC_00227,93061.SAOUHSC_00348…	dnaA,ABD29193.1,recF,gyrB,gyrA,serS,rplI,ABD29207.1,walK,ABD29269.1,ABD29320.1,ptsG,pflB,ldh1,tarK,tarF,tarI-2,tarJ-2,tarL,rpsF,rpsR,xpt,guaB,guaA,ABD29561.1,dnaX,metG,rsmA,prs,rplY,mfd,ABD29638.1,ABD29641.1,ABD29642.1,lysS,pdxS,pdxT,mcsB,radA,gltX,ABD29662.1,rplA,rplJ,rpoB,rpoC,rpsL,rpsG,fusA,tuf,ABD29680.1,ABD29683.1,folE2,ABD29709.1,ABD29717.1,adh,ABD29781.1,saeS,queC,ltaS,queF,ABD29875.1,murB…
GO Process	GO:0009987	Cellular process	428	1281	0.19	4.92e-26	93061.SAOUHSC_00001,93061.SAOUHSC_00002,93061.SAOUHSC_00004,93061.SAOUHSC_00005,93061.SAOUHSC_00006,93061.SAOUHSC_00009,93061.SAOUHSC_00017,93061.SAOUHSC_00018,93061.SAOUHSC_00021,93061.SAOUHSC_00060,93061.SAOUHSC_00067,93061.SAOUHSC_00086,93061.SAOUHSC_00137,93061.SAOUHSC_00139,93061.SAOUHSC_00155,93061.SAOUHSC_00187,93061.SAOUHSC_00206,93061.SAOUHSC_00222,93061.SAOUHSC_00223,93061.SAOUHSC_00225…	dnaA,ABD29193.1,recF,gyrB,gyrA,serS,rplI,ABD29207.1,walK,ABD29247.1,ABD29252.1,ABD29269.1,ABD29318.1,ABD29320.1,ptsG,pflB,ldh1,tarK,tarF,tarI-2,tarJ-2,tarL,ABD29511.1,rpsF,rpsR,ahpF,ahpC,xpt,guaB,guaA,ABD29561.1,sle1,dnaX,metG,rsmA,spoVG,prs,rplY,mfd,ABD29635.1,ABD29638.1,ABD29641.1,ABD29642.1,lysS,pdxS,pdxT,mcsB,radA,gltX,ABD29662.1,rplA,rplJ,rpoB,rpoC,rpsL,rpsG,fusA,tuf,ABD29680.1,ABD29683.1,sd…
GO Process	GO:0071704	Organic substance metabolic process	348	938	0.24	1.18e-24	93061.SAOUHSC_00001,93061.SAOUHSC_00002,93061.SAOUHSC_00004,93061.SAOUHSC_00005,93061.SAOUHSC_00006,93061.SAOUHSC_00009,93061.SAOUHSC_00017,93061.SAOUHSC_00018,93061.SAOUHSC_00021,93061.SAOUHSC_00086,93061.SAOUHSC_00113,93061.SAOUHSC_00139,93061.SAOUHSC_00187,93061.SAOUHSC_00206,93061.SAOUHSC_00222,93061.SAOUHSC_00223,93061.SAOUHSC_00225,93061.SAOUHSC_00226,93061.SAOUHSC_00227,93061.SAOUHSC_00348…	dnaA,ABD29193.1,recF,gyrB,gyrA,serS,rplI,ABD29207.1,walK,ABD29269.1,ABD29294.1,ABD29320.1,pflB,ldh1,tarK,tarF,tarI-2,tarJ-2,tarL,rpsF,rpsR,xpt,guaB,guaA,ABD29561.1,dnaX,metG,rsmA,prs,rplY,mfd,ABD29638.1,ftsH,ABD29641.1,ABD29642.1,lysS,pdxS,pdxT,mcsB,radA,gltX,ABD29662.1,rplA,rplJ,rpoB,rpoC,rpsL,rpsG,fusA,tuf,ABD29680.1,ABD29683.1,folE2,ABD29709.1,ABD29717.1,adh,ABD29781.1,saeS,queC,ltaS,queF,ABD2…
GO Process	GO:0044238	Primary metabolic process	309	799	0.25	6.91e-23	93061.SAOUHSC_00001,93061.SAOUHSC_00002,93061.SAOUHSC_00004,93061.SAOUHSC_00005,93061.SAOUHSC_00006,93061.SAOUHSC_00009,93061.SAOUHSC_00017,93061.SAOUHSC_00018,93061.SAOUHSC_00021,93061.SAOUHSC_00139,93061.SAOUHSC_00187,93061.SAOUHSC_00206,93061.SAOUHSC_00225,93061.SAOUHSC_00348,93061.SAOUHSC_00350,93061.SAOUHSC_00372,93061.SAOUHSC_00374,93061.SAOUHSC_00375,93061.SAOUHSC_00398,93061.SAOUHSC_00442…	dnaA,ABD29193.1,recF,gyrB,gyrA,serS,rplI,ABD29207.1,walK,ABD29320.1,pflB,ldh1,tarI-2,rpsF,rpsR,xpt,guaB,guaA,ABD29561.1,dnaX,metG,rsmA,prs,rplY,mfd,ABD29638.1,ftsH,ABD29641.1,lysS,pdxS,pdxT,radA,gltX,ABD29662.1,rplA,rplJ,rpoB,rpoC,rpsL,rpsG,fusA,tuf,ABD29683.1,ABD29717.1,ABD29781.1,saeS,queC,queF,ABD29875.1,ABD29892.1,uvrA,hprK,lgt,clpP,ABD29923.1,pgk,tpiA,gpmI,eno,rnr,smpB,gcvH,ABD29975.1,lipA,A…
GO Process	GO:0006807	Nitrogen compound metabolic process	298	784	0.25	1.3e-20	93061.SAOUHSC_00001,93061.SAOUHSC_00002,93061.SAOUHSC_00004,93061.SAOUHSC_00005,93061.SAOUHSC_00006,93061.SAOUHSC_00009,93061.SAOUHSC_00017,93061.SAOUHSC_00018,93061.SAOUHSC_00021,93061.SAOUHSC_00187,93061.SAOUHSC_00206,93061.SAOUHSC_00348,93061.SAOUHSC_00350,93061.SAOUHSC_00372,93061.SAOUHSC_00374,93061.SAOUHSC_00375,93061.SAOUHSC_00398,93061.SAOUHSC_00442,93061.SAOUHSC_00461,93061.SAOUHSC_00464…	dnaA,ABD29193.1,recF,gyrB,gyrA,serS,rplI,ABD29207.1,walK,pflB,ldh1,rpsF,rpsR,xpt,guaB,guaA,ABD29561.1,dnaX,metG,rsmA,prs,rplY,mfd,ABD29638.1,ftsH,ABD29641.1,ABD29642.1,lysS,pdxS,pdxT,mcsB,radA,gltX,ABD29662.1,rplA,rplJ,rpoB,rpoC,rpsL,rpsG,fusA,tuf,ABD29680.1,ABD29683.1,folE2,ABD29709.1,ABD29717.1,ABD29781.1,saeS,queC,queF,ABD29875.1,murB,ABD29892.1,uvrA,hprK,lgt,clpP,pgk,tpiA,gpmI,eno,rnr,smpB,gc…
GO Process	GO:0034641	Cellular nitrogen compound metabolic process	228	546	0.29	4.92e-18	93061.SAOUHSC_00001,93061.SAOUHSC_00002,93061.SAOUHSC_00004,93061.SAOUHSC_00005,93061.SAOUHSC_00006,93061.SAOUHSC_00009,93061.SAOUHSC_00017,93061.SAOUHSC_00018,93061.SAOUHSC_00206,93061.SAOUHSC_00348,93061.SAOUHSC_00350,93061.SAOUHSC_00372,93061.SAOUHSC_00374,93061.SAOUHSC_00375,93061.SAOUHSC_00398,93061.SAOUHSC_00442,93061.SAOUHSC_00461,93061.SAOUHSC_00464,93061.SAOUHSC_00472,93061.SAOUHSC_00474…	dnaA,ABD29193.1,recF,gyrB,gyrA,serS,rplI,ABD29207.1,ldh1,rpsF,rpsR,xpt,guaB,guaA,ABD29561.1,dnaX,metG,rsmA,prs,rplY,mfd,ABD29638.1,ABD29642.1,lysS,pdxS,pdxT,radA,gltX,ABD29662.1,rplA,rplJ,rpoB,rpoC,rpsL,rpsG,fusA,tuf,ABD29680.1,folE2,ABD29709.1,ABD29717.1,queC,queF,ABD29875.1,uvrA,pgk,tpiA,gpmI,eno,rnr,smpB,pgi,ABD30027.1,ABD30028.1,addA,trpS,ABD30062.1,prfC,folD,rnj1,ABD30156.1,def,pdhA,pheS,phe…
GO Process	GO:0043170	Macromolecule metabolic process	212	489	0.3	5.63e-18	93061.SAOUHSC_00001,93061.SAOUHSC_00002,93061.SAOUHSC_00004,93061.SAOUHSC_00005,93061.SAOUHSC_00006,93061.SAOUHSC_00009,93061.SAOUHSC_00017,93061.SAOUHSC_00018,93061.SAOUHSC_00021,93061.SAOUHSC_00222,93061.SAOUHSC_00223,93061.SAOUHSC_00225,93061.SAOUHSC_00226,93061.SAOUHSC_00227,93061.SAOUHSC_00348,93061.SAOUHSC_00350,93061.SAOUHSC_00398,93061.SAOUHSC_00442,93061.SAOUHSC_00461,93061.SAOUHSC_00464…	dnaA,ABD29193.1,recF,gyrB,gyrA,serS,rplI,ABD29207.1,walK,tarK,tarF,tarI-2,tarJ-2,tarL,rpsF,rpsR,ABD29561.1,dnaX,metG,rsmA,rplY,mfd,ftsH,lysS,radA,gltX,ABD29662.1,rplA,rplJ,rpoB,rpoC,rpsL,rpsG,fusA,tuf,ABD29781.1,saeS,ltaS,ABD29875.1,murB,ABD29892.1,uvrA,hprK,lgt,clpP,rnr,smpB,gcvH,lipA,dltA,dltD,ABD30004.1,ABD30027.1,ABD30028.1,addA,clpB,trpS,ABD30062.1,ugtP,prfC,ABD30083.1,atl,rnj1,ABD30156.1,de…
GO Process	GO:1901576	Organic substance biosynthetic process	216	506	0.3	8.35e-18	93061.SAOUHSC_00002,93061.SAOUHSC_00004,93061.SAOUHSC_00009,93061.SAOUHSC_00017,93061.SAOUHSC_00018,93061.SAOUHSC_00222,93061.SAOUHSC_00223,93061.SAOUHSC_00225,93061.SAOUHSC_00226,93061.SAOUHSC_00227,93061.SAOUHSC_00348,93061.SAOUHSC_00350,93061.SAOUHSC_00372,93061.SAOUHSC_00374,93061.SAOUHSC_00375,93061.SAOUHSC_00442,93061.SAOUHSC_00461,93061.SAOUHSC_00472,93061.SAOUHSC_00474,93061.SAOUHSC_00485…	ABD29193.1,recF,serS,rplI,ABD29207.1,tarK,tarF,tarI-2,tarJ-2,tarL,rpsF,rpsR,xpt,guaB,guaA,dnaX,metG,prs,rplY,ABD29638.1,ABD29641.1,ABD29642.1,lysS,pdxS,pdxT,mcsB,gltX,rplA,rplJ,rpoB,rpoC,rpsL,rpsG,fusA,tuf,ABD29680.1,folE2,ABD29709.1,ABD29717.1,ABD29781.1,queC,ltaS,queF,ABD29875.1,murB,lgt,pgk,tpiA,smpB,lipA,dltA,dltD,rocD-2,pgi,ABD30046.1,trpS,fabI,ugtP,prfC,menA,menD,menB,folD,ABD30156.1,def,pd…
GO Process	GO:0009058	Biosynthetic process	217	515	0.29	2.16e-17	93061.SAOUHSC_00002,93061.SAOUHSC_00004,93061.SAOUHSC_00009,93061.SAOUHSC_00017,93061.SAOUHSC_00018,93061.SAOUHSC_00222,93061.SAOUHSC_00223,93061.SAOUHSC_00225,93061.SAOUHSC_00226,93061.SAOUHSC_00227,93061.SAOUHSC_00348,93061.SAOUHSC_00350,93061.SAOUHSC_00372,93061.SAOUHSC_00374,93061.SAOUHSC_00375,93061.SAOUHSC_00442,93061.SAOUHSC_00461,93061.SAOUHSC_00472,93061.SAOUHSC_00474,93061.SAOUHSC_00485…	ABD29193.1,recF,serS,rplI,ABD29207.1,tarK,tarF,tarI-2,tarJ-2,tarL,rpsF,rpsR,xpt,guaB,guaA,dnaX,metG,prs,rplY,ABD29638.1,ABD29641.1,ABD29642.1,lysS,pdxS,pdxT,mcsB,gltX,rplA,rplJ,rpoB,rpoC,rpsL,rpsG,fusA,tuf,ABD29680.1,folE2,ABD29709.1,ABD29717.1,ABD29781.1,queC,ltaS,queF,ABD29875.1,murB,lgt,pgk,tpiA,smpB,lipA,dltA,dltD,rocD-2,pgi,ABD30046.1,trpS,fabI,ugtP,prfC,menA,menD,menB,folD,ABD30156.1,def,pd…
GO Process	GO:0044249	Cellular biosynthetic process	210	494	0.29	4.7e-17	93061.SAOUHSC_00002,93061.SAOUHSC_00004,93061.SAOUHSC_00009,93061.SAOUHSC_00017,93061.SAOUHSC_00018,93061.SAOUHSC_00222,93061.SAOUHSC_00223,93061.SAOUHSC_00225,93061.SAOUHSC_00226,93061.SAOUHSC_00227,93061.SAOUHSC_00348,93061.SAOUHSC_00350,93061.SAOUHSC_00372,93061.SAOUHSC_00374,93061.SAOUHSC_00375,93061.SAOUHSC_00442,93061.SAOUHSC_00461,93061.SAOUHSC_00472,93061.SAOUHSC_00474,93061.SAOUHSC_00485…	ABD29193.1,recF,serS,rplI,ABD29207.1,tarK,tarF,tarI-2,tarJ-2,tarL,rpsF,rpsR,xpt,guaB,guaA,dnaX,metG,prs,rplY,ABD29638.1,ABD29641.1,ABD29642.1,lysS,pdxS,pdxT,gltX,rplA,rplJ,rpoB,rpoC,rpsL,rpsG,fusA,tuf,ABD29680.1,folE2,ABD29709.1,ABD29717.1,ABD29781.1,queC,ltaS,queF,ABD29875.1,murB,lgt,tpiA,smpB,lipA,dltA,dltD,rocD-2,ABD30046.1,trpS,fabI,ugtP,prfC,menA,menD,menB,folD,ABD30156.1,def,pdhA,pheS,pheT,…
GO Process	GO:1901564	Organonitrogen compound metabolic process	224	548	0.28	7.07e-17	93061.SAOUHSC_00009,93061.SAOUHSC_00017,93061.SAOUHSC_00021,93061.SAOUHSC_00187,93061.SAOUHSC_00206,93061.SAOUHSC_00348,93061.SAOUHSC_00350,93061.SAOUHSC_00372,93061.SAOUHSC_00374,93061.SAOUHSC_00375,93061.SAOUHSC_00461,93061.SAOUHSC_00472,93061.SAOUHSC_00474,93061.SAOUHSC_00485,93061.SAOUHSC_00486,93061.SAOUHSC_00488,93061.SAOUHSC_00489,93061.SAOUHSC_00493,93061.SAOUHSC_00499,93061.SAOUHSC_00500…	serS,rplI,walK,pflB,ldh1,rpsF,rpsR,xpt,guaB,guaA,metG,prs,rplY,ABD29638.1,ftsH,ABD29641.1,ABD29642.1,lysS,pdxS,pdxT,mcsB,gltX,rplA,rplJ,rpsL,rpsG,fusA,tuf,ABD29680.1,ABD29683.1,folE2,ABD29709.1,ABD29717.1,ABD29781.1,saeS,queC,queF,murB,ABD29892.1,hprK,lgt,clpP,pgk,tpiA,gpmI,eno,smpB,gcvH,ABD29975.1,lipA,ABD30004.1,rocD-2,ABD30020.1,pgi,ABD30027.1,ABD30028.1,clpB,trpS,ABD30062.1,prfC,ABD30083.1,at…
GO Process	GO:0009059	Macromolecule biosynthetic process	116	196	0.44	7.4e-16	93061.SAOUHSC_00002,93061.SAOUHSC_00004,93061.SAOUHSC_00009,93061.SAOUHSC_00017,93061.SAOUHSC_00018,93061.SAOUHSC_00222,93061.SAOUHSC_00223,93061.SAOUHSC_00225,93061.SAOUHSC_00226,93061.SAOUHSC_00227,93061.SAOUHSC_00348,93061.SAOUHSC_00350,93061.SAOUHSC_00442,93061.SAOUHSC_00461,93061.SAOUHSC_00474,93061.SAOUHSC_00493,93061.SAOUHSC_00509,93061.SAOUHSC_00519,93061.SAOUHSC_00520,93061.SAOUHSC_00524…	ABD29193.1,recF,serS,rplI,ABD29207.1,tarK,tarF,tarI-2,tarJ-2,tarL,rpsF,rpsR,dnaX,metG,rplY,lysS,gltX,rplA,rplJ,rpoB,rpoC,rpsL,rpsG,fusA,tuf,ABD29781.1,ltaS,murB,lgt,smpB,dltA,dltD,trpS,ugtP,prfC,ABD30156.1,def,pheS,pheT,murI,murD,ileS,pyrR,rpoZ,priA,fmt,rpmB,rpsP,rplS,ABD30319.1,rpsB,tsf,proS,polC,nusA,infB,rpsO,femA,femB,murG,ABD30552.1,asnS,dinG,glyQS,rpsU,lepA,alaS,aspS,hisS,rpmA,rplU,valS,rpl…
GO Process	GO:0044271	Cellular nitrogen compound biosynthetic process	146	297	0.36	5.57e-15	93061.SAOUHSC_00002,93061.SAOUHSC_00004,93061.SAOUHSC_00009,93061.SAOUHSC_00017,93061.SAOUHSC_00018,93061.SAOUHSC_00348,93061.SAOUHSC_00350,93061.SAOUHSC_00372,93061.SAOUHSC_00374,93061.SAOUHSC_00375,93061.SAOUHSC_00442,93061.SAOUHSC_00461,93061.SAOUHSC_00472,93061.SAOUHSC_00474,93061.SAOUHSC_00485,93061.SAOUHSC_00489,93061.SAOUHSC_00493,93061.SAOUHSC_00499,93061.SAOUHSC_00500,93061.SAOUHSC_00509…	ABD29193.1,recF,serS,rplI,ABD29207.1,rpsF,rpsR,xpt,guaB,guaA,dnaX,metG,prs,rplY,ABD29638.1,ABD29642.1,lysS,pdxS,pdxT,gltX,rplA,rplJ,rpoB,rpoC,rpsL,rpsG,fusA,tuf,ABD29680.1,folE2,ABD29709.1,ABD29717.1,queC,queF,ABD29875.1,smpB,trpS,prfC,folD,ABD30156.1,def,pdhA,pheS,pheT,ileS,pyrR,pyrC,carB,rpoZ,ABD30285.1,priA,fmt,rpmB,rpsP,rplS,ABD30319.1,rpsB,tsf,pyrH,proS,polC,nusA,infB,ABD30350.1,rpsO,asnS,di…
GO Process	GO:0044260	Cellular macromolecule metabolic process	150	313	0.35	1e-14	93061.SAOUHSC_00001,93061.SAOUHSC_00002,93061.SAOUHSC_00004,93061.SAOUHSC_00005,93061.SAOUHSC_00006,93061.SAOUHSC_00009,93061.SAOUHSC_00017,93061.SAOUHSC_00018,93061.SAOUHSC_00222,93061.SAOUHSC_00223,93061.SAOUHSC_00225,93061.SAOUHSC_00226,93061.SAOUHSC_00227,93061.SAOUHSC_00348,93061.SAOUHSC_00350,93061.SAOUHSC_00398,93061.SAOUHSC_00442,93061.SAOUHSC_00461,93061.SAOUHSC_00464,93061.SAOUHSC_00474…	dnaA,ABD29193.1,recF,gyrB,gyrA,serS,rplI,ABD29207.1,tarK,tarF,tarI-2,tarJ-2,tarL,rpsF,rpsR,ABD29561.1,dnaX,metG,rsmA,rplY,mfd,lysS,radA,gltX,ABD29662.1,rplA,rplJ,rpsL,rpsG,fusA,tuf,ABD29781.1,ltaS,ABD29875.1,murB,uvrA,lgt,smpB,dltA,dltD,addA,trpS,ugtP,prfC,def,pheS,pheT,mutS2,murI,rsmH,murD,ileS,priA,fmt,ABD30291.1,rlmN,rpmB,smc,rpsP,rplS,ABD30319.1,topA,trmFO,rpsB,tsf,proS,polC,infB,rpsO,pnp,rec…
GO Process	GO:0034645	Cellular macromolecule biosynthetic process	99	161	0.45	3.96e-14	93061.SAOUHSC_00009,93061.SAOUHSC_00017,93061.SAOUHSC_00222,93061.SAOUHSC_00223,93061.SAOUHSC_00225,93061.SAOUHSC_00226,93061.SAOUHSC_00227,93061.SAOUHSC_00348,93061.SAOUHSC_00350,93061.SAOUHSC_00461,93061.SAOUHSC_00474,93061.SAOUHSC_00493,93061.SAOUHSC_00509,93061.SAOUHSC_00519,93061.SAOUHSC_00520,93061.SAOUHSC_00527,93061.SAOUHSC_00528,93061.SAOUHSC_00529,93061.SAOUHSC_00530,93061.SAOUHSC_00646…	serS,rplI,tarK,tarF,tarI-2,tarJ-2,tarL,rpsF,rpsR,metG,rplY,lysS,gltX,rplA,rplJ,rpsL,rpsG,fusA,tuf,ABD29781.1,ltaS,murB,lgt,smpB,dltA,dltD,trpS,ugtP,prfC,def,pheS,pheT,murI,murD,ileS,fmt,rpmB,rpsP,rplS,ABD30319.1,rpsB,tsf,proS,infB,rpsO,femA,femB,murG,ABD30552.1,asnS,glyQS,rpsU,lepA,alaS,aspS,hisS,rpmA,rplU,valS,rplT,rpmI,infC,thrS,rpsD,tyrS,ABD31156.1,ABD31157.1,gatB,gatA,ABD31331.1,murF,murA,glm…
GO Process	GO:0010467	Gene expression	107	197	0.4	1.25e-12	93061.SAOUHSC_00009,93061.SAOUHSC_00017,93061.SAOUHSC_00348,93061.SAOUHSC_00350,93061.SAOUHSC_00461,93061.SAOUHSC_00464,93061.SAOUHSC_00474,93061.SAOUHSC_00493,93061.SAOUHSC_00509,93061.SAOUHSC_00513,93061.SAOUHSC_00519,93061.SAOUHSC_00520,93061.SAOUHSC_00524,93061.SAOUHSC_00525,93061.SAOUHSC_00527,93061.SAOUHSC_00528,93061.SAOUHSC_00529,93061.SAOUHSC_00530,93061.SAOUHSC_00804,93061.SAOUHSC_00836…	serS,rplI,rpsF,rpsR,metG,rsmA,rplY,lysS,gltX,ABD29662.1,rplA,rplJ,rpoB,rpoC,rpsL,rpsG,fusA,tuf,smpB,gcvH,lipA,ABD30027.1,ABD30028.1,trpS,prfC,rnj1,ABD30156.1,def,pheS,pheT,rsmH,ileS,ABD30271.1,pyrR,rpoZ,fmt,ABD30291.1,rlmN,rpmB,rnc,rpsP,rplS,ABD30319.1,trmFO,rpsB,tsf,proS,nusA,infB,rbfA,rpsO,pnp,rnj2,miaB,ABD30546.1,asnS,glyQS,rpsU,ABD30753.1,lepA,alaS,mnmA,ABD30807.1,aspS,hisS,tgt,rpmA,rplU,valS…
GO Process	GO:0006412	Translation	72	100	0.52	2.14e-12	93061.SAOUHSC_00009,93061.SAOUHSC_00017,93061.SAOUHSC_00348,93061.SAOUHSC_00350,93061.SAOUHSC_00461,93061.SAOUHSC_00474,93061.SAOUHSC_00493,93061.SAOUHSC_00509,93061.SAOUHSC_00519,93061.SAOUHSC_00520,93061.SAOUHSC_00527,93061.SAOUHSC_00528,93061.SAOUHSC_00529,93061.SAOUHSC_00530,93061.SAOUHSC_00804,93061.SAOUHSC_00933,93061.SAOUHSC_00956,93061.SAOUHSC_01038,93061.SAOUHSC_01092,93061.SAOUHSC_01093…	serS,rplI,rpsF,rpsR,metG,rplY,lysS,gltX,rplA,rplJ,rpsL,rpsG,fusA,tuf,smpB,trpS,prfC,def,pheS,pheT,ileS,fmt,rpmB,rpsP,rplS,ABD30319.1,rpsB,tsf,proS,infB,rpsO,asnS,glyQS,rpsU,lepA,alaS,aspS,hisS,rpmA,rplU,valS,rplT,rpmI,infC,thrS,rpsD,tyrS,gatB,gatA,ABD31331.1,rpsI,rplM,rpsK,rpsM,rplO,rpsE,rplR,rplF,rpsH,rpsZ,rplE,rplN,rpsQ,rpmC,rplP,rpsC,rplV,rpsS,rplB,rplW,rplD,rplC
GO Process	GO:0019538	Protein metabolic process	113	218	0.38	2.14e-12	93061.SAOUHSC_00009,93061.SAOUHSC_00017,93061.SAOUHSC_00021,93061.SAOUHSC_00348,93061.SAOUHSC_00350,93061.SAOUHSC_00461,93061.SAOUHSC_00474,93061.SAOUHSC_00486,93061.SAOUHSC_00493,93061.SAOUHSC_00509,93061.SAOUHSC_00519,93061.SAOUHSC_00520,93061.SAOUHSC_00527,93061.SAOUHSC_00528,93061.SAOUHSC_00529,93061.SAOUHSC_00530,93061.SAOUHSC_00646,93061.SAOUHSC_00714,93061.SAOUHSC_00760,93061.SAOUHSC_00781…	serS,rplI,walK,rpsF,rpsR,metG,rplY,ftsH,lysS,gltX,rplA,rplJ,rpsL,rpsG,fusA,tuf,ABD29781.1,saeS,ABD29892.1,hprK,lgt,clpP,smpB,gcvH,lipA,ABD30004.1,ABD30027.1,ABD30028.1,clpB,trpS,ABD30062.1,prfC,ABD30083.1,def,pheS,pheT,ileS,fmt,ABD30293.1,ABD30294.1,rpmB,rpsP,rplS,ABD30319.1,hslU,rpsB,tsf,ABD30340.1,proS,infB,rpsO,ABD30460.1,ABD30478.1,ABD30519.1,ABD30552.1,asnS,srrB,glyQS,rpsU,lepA,alaS,aspS,his…
GO Process	GO:1901566	Organonitrogen compound biosynthetic process	157	364	0.3	2.14e-12	93061.SAOUHSC_00009,93061.SAOUHSC_00017,93061.SAOUHSC_00348,93061.SAOUHSC_00350,93061.SAOUHSC_00372,93061.SAOUHSC_00374,93061.SAOUHSC_00375,93061.SAOUHSC_00461,93061.SAOUHSC_00472,93061.SAOUHSC_00474,93061.SAOUHSC_00485,93061.SAOUHSC_00488,93061.SAOUHSC_00489,93061.SAOUHSC_00493,93061.SAOUHSC_00499,93061.SAOUHSC_00500,93061.SAOUHSC_00504,93061.SAOUHSC_00509,93061.SAOUHSC_00519,93061.SAOUHSC_00520…	serS,rplI,rpsF,rpsR,xpt,guaB,guaA,metG,prs,rplY,ABD29638.1,ABD29641.1,ABD29642.1,lysS,pdxS,pdxT,mcsB,gltX,rplA,rplJ,rpsL,rpsG,fusA,tuf,ABD29680.1,folE2,ABD29709.1,ABD29717.1,ABD29781.1,queC,queF,murB,lgt,smpB,rocD-2,trpS,prfC,folD,def,pdhA,pheS,pheT,murI,argF,murD,ileS,pyrC,carB,ABD30285.1,fmt,rpmB,rpsP,rplS,ABD30319.1,rpsB,tsf,pyrH,proS,infB,ABD30350.1,rpsO,ABD30386.1,ABD30419.1,femA,femB,murG,A…
GO Process	GO:0043604	Amide biosynthetic process	83	133	0.46	5.68e-12	93061.SAOUHSC_00009,93061.SAOUHSC_00017,93061.SAOUHSC_00348,93061.SAOUHSC_00350,93061.SAOUHSC_00461,93061.SAOUHSC_00474,93061.SAOUHSC_00489,93061.SAOUHSC_00493,93061.SAOUHSC_00509,93061.SAOUHSC_00519,93061.SAOUHSC_00520,93061.SAOUHSC_00527,93061.SAOUHSC_00528,93061.SAOUHSC_00529,93061.SAOUHSC_00530,93061.SAOUHSC_00532,93061.SAOUHSC_00574,93061.SAOUHSC_00804,93061.SAOUHSC_00933,93061.SAOUHSC_00956…	serS,rplI,rpsF,rpsR,metG,rplY,ABD29642.1,lysS,gltX,rplA,rplJ,rpsL,rpsG,fusA,tuf,ABD29680.1,ABD29717.1,smpB,trpS,prfC,def,pdhA,pheS,pheT,ileS,fmt,rpmB,rpsP,rplS,ABD30319.1,rpsB,tsf,proS,infB,rpsO,asnS,ABD30701.1,glyQS,rpsU,lepA,alaS,aspS,hisS,rpmA,rplU,valS,rplT,rpmI,infC,thrS,accA,accD,ackA,rpsD,tyrS,gatB,gatA,ABD31331.1,rpsI,rplM,rpsK,rpsM,rplO,rpsE,rplR,rplF,rpsH,rpsZ,rplE,rplN,rpsQ,rpmC,rplP,r…
GO Process	GO:0006139	Nucleobase-containing compound metabolic process	157	372	0.29	8.55e-12	93061.SAOUHSC_00001,93061.SAOUHSC_00002,93061.SAOUHSC_00004,93061.SAOUHSC_00005,93061.SAOUHSC_00006,93061.SAOUHSC_00009,93061.SAOUHSC_00018,93061.SAOUHSC_00206,93061.SAOUHSC_00372,93061.SAOUHSC_00374,93061.SAOUHSC_00375,93061.SAOUHSC_00398,93061.SAOUHSC_00442,93061.SAOUHSC_00461,93061.SAOUHSC_00464,93061.SAOUHSC_00472,93061.SAOUHSC_00477,93061.SAOUHSC_00485,93061.SAOUHSC_00493,93061.SAOUHSC_00507…	dnaA,ABD29193.1,recF,gyrB,gyrA,serS,ABD29207.1,ldh1,xpt,guaB,guaA,ABD29561.1,dnaX,metG,rsmA,prs,mfd,ABD29638.1,lysS,radA,gltX,ABD29662.1,rplA,rpoB,rpoC,ABD29717.1,queC,queF,ABD29875.1,uvrA,pgk,tpiA,gpmI,eno,rnr,pgi,addA,trpS,folD,rnj1,ABD30156.1,pdhA,pheS,pheT,mutS2,rsmH,ileS,ABD30271.1,pyrR,pyrC,carB,rpoZ,ABD30285.1,priA,fmt,ABD30291.1,rlmN,rnc,smc,sucC,topA,trmFO,pyrH,proS,polC,nusA,rbfA,ABD303…
GO Process	GO:0043603	Cellular amide metabolic process	93	166	0.41	1.72e-11	93061.SAOUHSC_00009,93061.SAOUHSC_00017,93061.SAOUHSC_00348,93061.SAOUHSC_00350,93061.SAOUHSC_00461,93061.SAOUHSC_00474,93061.SAOUHSC_00489,93061.SAOUHSC_00493,93061.SAOUHSC_00509,93061.SAOUHSC_00519,93061.SAOUHSC_00520,93061.SAOUHSC_00527,93061.SAOUHSC_00528,93061.SAOUHSC_00529,93061.SAOUHSC_00530,93061.SAOUHSC_00532,93061.SAOUHSC_00574,93061.SAOUHSC_00804,93061.SAOUHSC_00902,93061.SAOUHSC_00903…	serS,rplI,rpsF,rpsR,metG,rplY,ABD29642.1,lysS,gltX,rplA,rplJ,rpsL,rpsG,fusA,tuf,ABD29680.1,ABD29717.1,smpB,ABD30027.1,ABD30028.1,trpS,ABD30062.1,prfC,def,pdhA,pheS,pheT,ileS,ABD30285.1,fmt,rpmB,rpsP,rplS,ABD30319.1,sucC,rpsB,tsf,proS,infB,rpsO,ABD30478.1,asnS,ABD30701.1,glyQS,rpsU,lepA,alaS,aspS,hisS,rpmA,rplU,valS,rplT,rpmI,infC,thrS,accA,accD,ackA,rpsD,tyrS,ABD31046.1,gatB,gatA,ABD31331.1,glyA,…
GO Process	GO:0046483	Heterocycle metabolic process	176	447	0.26	2.47e-11	93061.SAOUHSC_00001,93061.SAOUHSC_00002,93061.SAOUHSC_00004,93061.SAOUHSC_00005,93061.SAOUHSC_00006,93061.SAOUHSC_00009,93061.SAOUHSC_00018,93061.SAOUHSC_00206,93061.SAOUHSC_00372,93061.SAOUHSC_00374,93061.SAOUHSC_00375,93061.SAOUHSC_00398,93061.SAOUHSC_00442,93061.SAOUHSC_00461,93061.SAOUHSC_00464,93061.SAOUHSC_00472,93061.SAOUHSC_00477,93061.SAOUHSC_00485,93061.SAOUHSC_00489,93061.SAOUHSC_00493…	dnaA,ABD29193.1,recF,gyrB,gyrA,serS,ABD29207.1,ldh1,xpt,guaB,guaA,ABD29561.1,dnaX,metG,rsmA,prs,mfd,ABD29638.1,ABD29642.1,lysS,pdxS,pdxT,radA,gltX,ABD29662.1,rplA,rpoB,rpoC,ABD29680.1,folE2,ABD29709.1,ABD29717.1,queC,queF,ABD29875.1,uvrA,pgk,tpiA,gpmI,eno,rnr,lipA,rocD-2,pgi,addA,trpS,folD,rnj1,ABD30156.1,pdhA,pheS,pheT,mutS2,rsmH,ileS,ABD30271.1,pyrR,pyrC,carB,rpoZ,ABD30285.1,priA,fmt,ABD30291.1…
GO Process	GO:0006518	Peptide metabolic process	76	119	0.47	2.58e-11	93061.SAOUHSC_00009,93061.SAOUHSC_00017,93061.SAOUHSC_00348,93061.SAOUHSC_00350,93061.SAOUHSC_00461,93061.SAOUHSC_00474,93061.SAOUHSC_00493,93061.SAOUHSC_00509,93061.SAOUHSC_00519,93061.SAOUHSC_00520,93061.SAOUHSC_00527,93061.SAOUHSC_00528,93061.SAOUHSC_00529,93061.SAOUHSC_00530,93061.SAOUHSC_00804,93061.SAOUHSC_00902,93061.SAOUHSC_00903,93061.SAOUHSC_00933,93061.SAOUHSC_00937,93061.SAOUHSC_00956…	serS,rplI,rpsF,rpsR,metG,rplY,lysS,gltX,rplA,rplJ,rpsL,rpsG,fusA,tuf,smpB,ABD30027.1,ABD30028.1,trpS,ABD30062.1,prfC,def,pheS,pheT,ileS,fmt,rpmB,rpsP,rplS,ABD30319.1,rpsB,tsf,proS,infB,rpsO,ABD30478.1,asnS,glyQS,rpsU,lepA,alaS,aspS,hisS,rpmA,rplU,valS,rplT,rpmI,infC,thrS,rpsD,tyrS,gatB,gatA,ABD31331.1,rpsI,rplM,rpsK,rpsM,rplO,rpsE,rplR,rplF,rpsH,rpsZ,rplE,rplN,rpsQ,rpmC,rplP,rpsC,rplV,rpsS,rplB,r…
GO Process	GO:0006725	Cellular aromatic compound metabolic process	172	435	0.26	3.55e-11	93061.SAOUHSC_00001,93061.SAOUHSC_00002,93061.SAOUHSC_00004,93061.SAOUHSC_00005,93061.SAOUHSC_00006,93061.SAOUHSC_00009,93061.SAOUHSC_00018,93061.SAOUHSC_00206,93061.SAOUHSC_00372,93061.SAOUHSC_00374,93061.SAOUHSC_00375,93061.SAOUHSC_00398,93061.SAOUHSC_00442,93061.SAOUHSC_00461,93061.SAOUHSC_00464,93061.SAOUHSC_00472,93061.SAOUHSC_00477,93061.SAOUHSC_00485,93061.SAOUHSC_00489,93061.SAOUHSC_00493…	dnaA,ABD29193.1,recF,gyrB,gyrA,serS,ABD29207.1,ldh1,xpt,guaB,guaA,ABD29561.1,dnaX,metG,rsmA,prs,mfd,ABD29638.1,ABD29642.1,lysS,pdxS,pdxT,radA,gltX,ABD29662.1,rplA,rpoB,rpoC,folE2,ABD29709.1,ABD29717.1,queC,queF,ABD29875.1,uvrA,pgk,tpiA,gpmI,eno,rnr,pgi,addA,trpS,folD,rnj1,ABD30156.1,pdhA,pheS,pheT,mutS2,rsmH,ileS,ABD30271.1,pyrR,pyrC,carB,rpoZ,ABD30285.1,priA,fmt,ABD30291.1,rlmN,rnc,smc,sucC,topA…
GO Process	GO:1901360	Organic cyclic compound metabolic process	179	461	0.26	3.55e-11	93061.SAOUHSC_00001,93061.SAOUHSC_00002,93061.SAOUHSC_00004,93061.SAOUHSC_00005,93061.SAOUHSC_00006,93061.SAOUHSC_00009,93061.SAOUHSC_00018,93061.SAOUHSC_00206,93061.SAOUHSC_00372,93061.SAOUHSC_00374,93061.SAOUHSC_00375,93061.SAOUHSC_00398,93061.SAOUHSC_00442,93061.SAOUHSC_00461,93061.SAOUHSC_00464,93061.SAOUHSC_00472,93061.SAOUHSC_00477,93061.SAOUHSC_00485,93061.SAOUHSC_00489,93061.SAOUHSC_00493…	dnaA,ABD29193.1,recF,gyrB,gyrA,serS,ABD29207.1,ldh1,xpt,guaB,guaA,ABD29561.1,dnaX,metG,rsmA,prs,mfd,ABD29638.1,ABD29642.1,lysS,pdxS,pdxT,radA,gltX,ABD29662.1,rplA,rpoB,rpoC,ABD29680.1,folE2,ABD29709.1,ABD29717.1,queC,queF,ABD29875.1,uvrA,pgk,tpiA,gpmI,eno,rnr,lipA,rocD-2,pgi,addA,trpS,folD,rnj1,ABD30156.1,pdhA,pheS,pheT,mutS2,rsmH,ileS,ABD30271.1,pyrR,pyrC,carB,rpoZ,ABD30285.1,priA,fmt,ABD30291.1…
GO Process	GO:0071840	Cellular component organization or biogenesis	81	158	0.38	1.72e-08	93061.SAOUHSC_00005,93061.SAOUHSC_00006,93061.SAOUHSC_00018,93061.SAOUHSC_00222,93061.SAOUHSC_00223,93061.SAOUHSC_00225,93061.SAOUHSC_00226,93061.SAOUHSC_00227,93061.SAOUHSC_00427,93061.SAOUHSC_00464,93061.SAOUHSC_00469,93061.SAOUHSC_00477,93061.SAOUHSC_00519,93061.SAOUHSC_00528,93061.SAOUHSC_00529,93061.SAOUHSC_00646,93061.SAOUHSC_00728,93061.SAOUHSC_00752,93061.SAOUHSC_00760,93061.SAOUHSC_00848…	gyrB,gyrA,ABD29207.1,tarK,tarF,tarI-2,tarJ-2,tarL,sle1,rsmA,spoVG,mfd,rplA,rpsG,fusA,ABD29781.1,ltaS,murB,ABD29892.1,ABD29974.1,ABD29977.1,dltA,dltD,addA,ugtP,prfC,atl,fmtA,rnj1,ABD30176.1,murI,rsmH,ABD30255.1,murD,ftsZ,ABD30271.1,priA,ABD30291.1,rlmN,rnc,smc,topA,rbfA,rnj2,parE,parC,femA,femB,murG,ABD30546.1,ABD30552.1,ABD30575.1,der,argR,ABD30728.1,cshB,era,ABD30806.1,lytH,ruvB,obg,rplT,infC,ez…
GO Process	GO:0044281	Small molecule metabolic process	155	431	0.22	2.34e-07	93061.SAOUHSC_00009,93061.SAOUHSC_00086,93061.SAOUHSC_00113,93061.SAOUHSC_00139,93061.SAOUHSC_00187,93061.SAOUHSC_00206,93061.SAOUHSC_00222,93061.SAOUHSC_00223,93061.SAOUHSC_00225,93061.SAOUHSC_00226,93061.SAOUHSC_00227,93061.SAOUHSC_00372,93061.SAOUHSC_00374,93061.SAOUHSC_00375,93061.SAOUHSC_00461,93061.SAOUHSC_00472,93061.SAOUHSC_00485,93061.SAOUHSC_00488,93061.SAOUHSC_00489,93061.SAOUHSC_00493…	serS,ABD29269.1,ABD29294.1,ABD29320.1,pflB,ldh1,tarK,tarF,tarI-2,tarJ-2,tarL,xpt,guaB,guaA,metG,prs,ABD29638.1,ABD29641.1,ABD29642.1,lysS,pdxS,pdxT,gltX,ABD29680.1,ABD29683.1,ABD29709.1,ABD29717.1,queC,ltaS,queF,ABD29875.1,ABD29923.1,pgk,tpiA,gpmI,eno,gcvH,ABD29975.1,lipA,dltA,dltD,rocD-2,ABD30020.1,pgi,ABD30046.1,trpS,fabI,ugtP,menA,menD,menB,folD,pdhA,ABD30181.1,pheS,pheT,argF,ileS,pyrC,carB,AB…
GO Process	GO:1901135	Carbohydrate derivative metabolic process	92	206	0.32	2.39e-07	93061.SAOUHSC_00206,93061.SAOUHSC_00222,93061.SAOUHSC_00223,93061.SAOUHSC_00225,93061.SAOUHSC_00226,93061.SAOUHSC_00227,93061.SAOUHSC_00372,93061.SAOUHSC_00374,93061.SAOUHSC_00375,93061.SAOUHSC_00472,93061.SAOUHSC_00485,93061.SAOUHSC_00574,93061.SAOUHSC_00646,93061.SAOUHSC_00721,93061.SAOUHSC_00728,93061.SAOUHSC_00739,93061.SAOUHSC_00742,93061.SAOUHSC_00752,93061.SAOUHSC_00796,93061.SAOUHSC_00797…	ldh1,tarK,tarF,tarI-2,tarJ-2,tarL,xpt,guaB,guaA,prs,ABD29638.1,ABD29717.1,ABD29781.1,queC,ltaS,queF,ABD29875.1,murB,pgk,tpiA,gpmI,eno,dltA,dltD,pgi,ugtP,atl,pdhA,murI,murD,pyrC,carB,ABD30285.1,acpP,sucC,pyrH,ABD30350.1,glpK,glpD,ABD30434.1,femA,femB,murG,ABD30552.1,ABD30560.1,ndk,zwf,ABD30684.1,ABD30701.1,gcvPA,ABD30722.1,udk,lytH,ABD30813.1,apt,tgt,pyk,pfkA,accA,accD,ackA,ABD31046.1,ABD31156.1,A…
GO Process	GO:0016043	Cellular component organization	63	118	0.39	5.51e-07	93061.SAOUHSC_00005,93061.SAOUHSC_00006,93061.SAOUHSC_00018,93061.SAOUHSC_00222,93061.SAOUHSC_00223,93061.SAOUHSC_00225,93061.SAOUHSC_00226,93061.SAOUHSC_00227,93061.SAOUHSC_00427,93061.SAOUHSC_00469,93061.SAOUHSC_00477,93061.SAOUHSC_00528,93061.SAOUHSC_00529,93061.SAOUHSC_00646,93061.SAOUHSC_00728,93061.SAOUHSC_00752,93061.SAOUHSC_00760,93061.SAOUHSC_00848,93061.SAOUHSC_00851,93061.SAOUHSC_00905…	gyrB,gyrA,ABD29207.1,tarK,tarF,tarI-2,tarJ-2,tarL,sle1,spoVG,mfd,rpsG,fusA,ABD29781.1,ltaS,murB,ABD29892.1,ABD29974.1,ABD29977.1,addA,prfC,atl,fmtA,ABD30176.1,murI,ABD30255.1,murD,ftsZ,priA,smc,topA,parE,parC,femA,femB,murG,ABD30575.1,der,argR,ABD30728.1,cshB,era,ABD30806.1,lytH,ruvB,rplT,infC,ezrA,ABD31156.1,ABD31157.1,pcrA,cshA,murF,yidC,murA,ABD31442.1,rpsK,rplV,rpsS,rplW,topB,femX,ABD32032.1
GO Process	GO:0009259	Ribonucleotide metabolic process	47	81	0.43	6.99e-06	93061.SAOUHSC_00206,93061.SAOUHSC_00372,93061.SAOUHSC_00374,93061.SAOUHSC_00375,93061.SAOUHSC_00485,93061.SAOUHSC_00574,93061.SAOUHSC_00796,93061.SAOUHSC_00797,93061.SAOUHSC_00798,93061.SAOUHSC_00799,93061.SAOUHSC_00900,93061.SAOUHSC_01040,93061.SAOUHSC_01168,93061.SAOUHSC_01170,93061.SAOUHSC_01178,93061.SAOUHSC_01216,93061.SAOUHSC_01235,93061.SAOUHSC_01249,93061.SAOUHSC_01485,93061.SAOUHSC_01623…	ldh1,xpt,guaB,guaA,ABD29638.1,ABD29717.1,pgk,tpiA,gpmI,eno,pgi,pdhA,pyrC,carB,ABD30285.1,sucC,pyrH,ABD30350.1,ndk,ABD30701.1,ABD30722.1,udk,ABD30813.1,apt,pyk,pfkA,accA,accD,ackA,purB,atpC,atpD,atpG,atpA,atpH,atpF,atpB,upp,pyrG,adk,gpmA,ABD31858.1,ABD31859.1,ABD31905.1,ldh2,fda,ABD31924.1
GO Process	GO:0019693	Ribose phosphate metabolic process	48	84	0.42	7.03e-06	93061.SAOUHSC_00206,93061.SAOUHSC_00372,93061.SAOUHSC_00374,93061.SAOUHSC_00375,93061.SAOUHSC_00472,93061.SAOUHSC_00485,93061.SAOUHSC_00574,93061.SAOUHSC_00796,93061.SAOUHSC_00797,93061.SAOUHSC_00798,93061.SAOUHSC_00799,93061.SAOUHSC_00900,93061.SAOUHSC_01040,93061.SAOUHSC_01168,93061.SAOUHSC_01170,93061.SAOUHSC_01178,93061.SAOUHSC_01216,93061.SAOUHSC_01235,93061.SAOUHSC_01249,93061.SAOUHSC_01485…	ldh1,xpt,guaB,guaA,prs,ABD29638.1,ABD29717.1,pgk,tpiA,gpmI,eno,pgi,pdhA,pyrC,carB,ABD30285.1,sucC,pyrH,ABD30350.1,ndk,ABD30701.1,ABD30722.1,udk,ABD30813.1,apt,pyk,pfkA,accA,accD,ackA,purB,atpC,atpD,atpG,atpA,atpH,atpF,atpB,upp,pyrG,adk,gpmA,ABD31858.1,ABD31859.1,ABD31905.1,ldh2,fda,ABD31924.1
GO Process	GO:0044085	Cellular component biogenesis	56	109	0.38	9.36e-06	93061.SAOUHSC_00222,93061.SAOUHSC_00223,93061.SAOUHSC_00225,93061.SAOUHSC_00226,93061.SAOUHSC_00227,93061.SAOUHSC_00427,93061.SAOUHSC_00464,93061.SAOUHSC_00469,93061.SAOUHSC_00519,93061.SAOUHSC_00528,93061.SAOUHSC_00646,93061.SAOUHSC_00728,93061.SAOUHSC_00752,93061.SAOUHSC_00848,93061.SAOUHSC_00851,93061.SAOUHSC_00869,93061.SAOUHSC_00872,93061.SAOUHSC_00953,93061.SAOUHSC_01035,93061.SAOUHSC_01058…	tarK,tarF,tarI-2,tarJ-2,tarL,sle1,rsmA,spoVG,rplA,rpsG,ABD29781.1,ltaS,murB,ABD29974.1,ABD29977.1,dltA,dltD,ugtP,rnj1,ABD30176.1,murI,rsmH,murD,ftsZ,ABD30271.1,ABD30291.1,rlmN,rnc,rbfA,rnj2,femA,femB,murG,ABD30546.1,ABD30552.1,der,argR,cshB,era,obg,rplT,ezrA,ABD31041.1,ABD31156.1,ABD31157.1,cshA,murF,murA,glmM,ABD31442.1,rpsK,rplV,rpsS,rplW,femX,ABD32032.1
GO Process	GO:0006793	Phosphorus metabolic process	92	229	0.27	1.16e-05	93061.SAOUHSC_00021,93061.SAOUHSC_00155,93061.SAOUHSC_00206,93061.SAOUHSC_00372,93061.SAOUHSC_00374,93061.SAOUHSC_00375,93061.SAOUHSC_00472,93061.SAOUHSC_00485,93061.SAOUHSC_00499,93061.SAOUHSC_00500,93061.SAOUHSC_00504,93061.SAOUHSC_00549,93061.SAOUHSC_00562,93061.SAOUHSC_00574,93061.SAOUHSC_00714,93061.SAOUHSC_00742,93061.SAOUHSC_00760,93061.SAOUHSC_00781,93061.SAOUHSC_00796,93061.SAOUHSC_00797…	walK,ptsG,ldh1,xpt,guaB,guaA,prs,ABD29638.1,pdxS,pdxT,mcsB,folE2,ABD29709.1,ABD29717.1,saeS,ABD29875.1,ABD29892.1,hprK,pgk,tpiA,gpmI,eno,pgi,folD,ABD30150.1,pdhA,pyrC,carB,ABD30285.1,ABD30293.1,ABD30294.1,plsX,acpP,sucC,pyrH,ABD30350.1,glpK,glpD,guaC,ABD30434.1,ndk,ABD30581.1,srrB,zwf,ABD30684.1,ABD30701.1,ABD30722.1,udk,ABD30813.1,apt,ABD30867.1,pyk,pfkA,accA,accD,ackA,thiI,ABD30904.1,ABD30905.1…
GO Process	GO:0090304	Nucleic acid metabolic process	95	240	0.26	1.21e-05	93061.SAOUHSC_00001,93061.SAOUHSC_00002,93061.SAOUHSC_00004,93061.SAOUHSC_00005,93061.SAOUHSC_00006,93061.SAOUHSC_00009,93061.SAOUHSC_00018,93061.SAOUHSC_00398,93061.SAOUHSC_00442,93061.SAOUHSC_00461,93061.SAOUHSC_00464,93061.SAOUHSC_00477,93061.SAOUHSC_00493,93061.SAOUHSC_00507,93061.SAOUHSC_00509,93061.SAOUHSC_00513,93061.SAOUHSC_00519,93061.SAOUHSC_00524,93061.SAOUHSC_00525,93061.SAOUHSC_00742…	dnaA,ABD29193.1,recF,gyrB,gyrA,serS,ABD29207.1,ABD29561.1,dnaX,metG,rsmA,mfd,lysS,radA,gltX,ABD29662.1,rplA,rpoB,rpoC,ABD29875.1,uvrA,rnr,addA,trpS,rnj1,ABD30156.1,pheS,pheT,mutS2,rsmH,ileS,ABD30271.1,pyrR,rpoZ,priA,fmt,ABD30291.1,rlmN,rnc,smc,topA,trmFO,proS,polC,nusA,rbfA,pnp,rnj2,recA,rny,miaB,mutS,ABD30414.1,ABD30434.1,parE,parC,ABD30541.1,ABD30546.1,asnS,dinG,xseA,nfo,cshB,glyQS,ABD30753.1,d…
GO Process	GO:0019637	Organophosphate metabolic process	72	163	0.31	1.56e-05	93061.SAOUHSC_00206,93061.SAOUHSC_00372,93061.SAOUHSC_00374,93061.SAOUHSC_00375,93061.SAOUHSC_00472,93061.SAOUHSC_00485,93061.SAOUHSC_00499,93061.SAOUHSC_00500,93061.SAOUHSC_00504,93061.SAOUHSC_00549,93061.SAOUHSC_00574,93061.SAOUHSC_00742,93061.SAOUHSC_00796,93061.SAOUHSC_00797,93061.SAOUHSC_00798,93061.SAOUHSC_00799,93061.SAOUHSC_00900,93061.SAOUHSC_01007,93061.SAOUHSC_01040,93061.SAOUHSC_01168…	ldh1,xpt,guaB,guaA,prs,ABD29638.1,pdxS,pdxT,mcsB,folE2,ABD29717.1,ABD29875.1,pgk,tpiA,gpmI,eno,pgi,folD,pdhA,pyrC,carB,ABD30285.1,plsX,acpP,sucC,pyrH,ABD30350.1,glpK,glpD,guaC,ABD30434.1,ndk,ABD30581.1,zwf,ABD30684.1,ABD30701.1,ABD30722.1,udk,ABD30813.1,apt,pyk,pfkA,accA,accD,ackA,thiI,ABD30905.1,dagK,purB,nadE,ABD31357.1,atpC,atpD,atpG,atpA,atpH,atpF,atpB,upp,pyrG,glmS,lacD,adk,ABD31556.1,ABD315…
GO Process	GO:1901137	Carbohydrate derivative biosynthetic process	65	140	0.33	1.56e-05	93061.SAOUHSC_00222,93061.SAOUHSC_00223,93061.SAOUHSC_00225,93061.SAOUHSC_00226,93061.SAOUHSC_00227,93061.SAOUHSC_00372,93061.SAOUHSC_00374,93061.SAOUHSC_00375,93061.SAOUHSC_00472,93061.SAOUHSC_00485,93061.SAOUHSC_00574,93061.SAOUHSC_00646,93061.SAOUHSC_00721,93061.SAOUHSC_00728,93061.SAOUHSC_00739,93061.SAOUHSC_00742,93061.SAOUHSC_00752,93061.SAOUHSC_00797,93061.SAOUHSC_00869,93061.SAOUHSC_00872…	tarK,tarF,tarI-2,tarJ-2,tarL,xpt,guaB,guaA,prs,ABD29638.1,ABD29717.1,ABD29781.1,queC,ltaS,queF,ABD29875.1,murB,tpiA,dltA,dltD,ugtP,pdhA,murI,murD,pyrC,carB,ABD30285.1,acpP,pyrH,ABD30350.1,femA,femB,murG,ABD30552.1,ABD30560.1,ndk,ABD30701.1,udk,ABD30813.1,apt,tgt,accA,accD,ackA,ABD31156.1,ABD31157.1,purB,murF,murA,atpC,atpD,atpG,atpA,atpH,atpF,atpB,upp,pyrG,glmS,glmM,adk,femX,gtaB,oatA,ABD31905.1
GO Process	GO:0016070	RNA metabolic process	58	119	0.35	1.93e-05	93061.SAOUHSC_00009,93061.SAOUHSC_00018,93061.SAOUHSC_00461,93061.SAOUHSC_00464,93061.SAOUHSC_00493,93061.SAOUHSC_00509,93061.SAOUHSC_00513,93061.SAOUHSC_00519,93061.SAOUHSC_00524,93061.SAOUHSC_00525,93061.SAOUHSC_00803,93061.SAOUHSC_00933,93061.SAOUHSC_01035,93061.SAOUHSC_01036,93061.SAOUHSC_01092,93061.SAOUHSC_01093,93061.SAOUHSC_01143,93061.SAOUHSC_01159,93061.SAOUHSC_01163,93061.SAOUHSC_01164…	serS,ABD29207.1,metG,rsmA,lysS,gltX,ABD29662.1,rplA,rpoB,rpoC,rnr,trpS,rnj1,ABD30156.1,pheS,pheT,rsmH,ileS,ABD30271.1,pyrR,rpoZ,priA,fmt,ABD30291.1,rlmN,rnc,trmFO,proS,nusA,rbfA,pnp,rnj2,rny,miaB,ABD30546.1,asnS,cshB,glyQS,ABD30753.1,alaS,mnmA,ABD30807.1,aspS,hisS,tgt,valS,thrS,thiI,tyrS,ABD31041.1,gatB,tsaD,cshA,rho,rpoA,rpsK,mnmG,mnmE
GO Process	GO:0006796	Phosphate-containing compound metabolic process	89	223	0.27	2.07e-05	93061.SAOUHSC_00021,93061.SAOUHSC_00155,93061.SAOUHSC_00206,93061.SAOUHSC_00372,93061.SAOUHSC_00374,93061.SAOUHSC_00375,93061.SAOUHSC_00472,93061.SAOUHSC_00485,93061.SAOUHSC_00499,93061.SAOUHSC_00500,93061.SAOUHSC_00504,93061.SAOUHSC_00549,93061.SAOUHSC_00562,93061.SAOUHSC_00574,93061.SAOUHSC_00714,93061.SAOUHSC_00742,93061.SAOUHSC_00760,93061.SAOUHSC_00781,93061.SAOUHSC_00796,93061.SAOUHSC_00797…	walK,ptsG,ldh1,xpt,guaB,guaA,prs,ABD29638.1,pdxS,pdxT,mcsB,folE2,ABD29709.1,ABD29717.1,saeS,ABD29875.1,ABD29892.1,hprK,pgk,tpiA,gpmI,eno,pgi,folD,ABD30150.1,pdhA,pyrC,carB,ABD30285.1,ABD30293.1,ABD30294.1,plsX,acpP,sucC,pyrH,ABD30350.1,glpK,glpD,guaC,ABD30434.1,ndk,ABD30581.1,srrB,zwf,ABD30684.1,ABD30701.1,ABD30722.1,udk,ABD30813.1,apt,ABD30867.1,pyk,pfkA,accA,accD,ackA,thiI,ABD30904.1,ABD30905.1…
GO Process	GO:0034654	Nucleobase-containing compound biosynthetic process	59	123	0.35	2.2e-05	93061.SAOUHSC_00002,93061.SAOUHSC_00004,93061.SAOUHSC_00009,93061.SAOUHSC_00018,93061.SAOUHSC_00372,93061.SAOUHSC_00374,93061.SAOUHSC_00375,93061.SAOUHSC_00442,93061.SAOUHSC_00472,93061.SAOUHSC_00485,93061.SAOUHSC_00524,93061.SAOUHSC_00525,93061.SAOUHSC_00574,93061.SAOUHSC_00721,93061.SAOUHSC_00739,93061.SAOUHSC_00742,93061.SAOUHSC_01007,93061.SAOUHSC_01036,93061.SAOUHSC_01040,93061.SAOUHSC_01164…	ABD29193.1,recF,serS,ABD29207.1,xpt,guaB,guaA,dnaX,prs,ABD29638.1,rpoB,rpoC,ABD29717.1,queC,queF,ABD29875.1,folD,ABD30156.1,pdhA,pyrR,pyrC,carB,rpoZ,ABD30285.1,priA,pyrH,polC,nusA,ABD30350.1,dinG,ndk,ABD30581.1,ABD30701.1,udk,ABD30813.1,apt,tgt,polA,accA,accD,dnaE,ackA,purB,nadE,murA,atpC,atpD,atpG,atpA,atpH,atpF,atpB,upp,rho,pyrG,glmM,rpoA,adk,ABD31905.1
GO Process	GO:0006163	Purine nucleotide metabolic process	42	73	0.43	3e-05	93061.SAOUHSC_00206,93061.SAOUHSC_00372,93061.SAOUHSC_00374,93061.SAOUHSC_00375,93061.SAOUHSC_00472,93061.SAOUHSC_00485,93061.SAOUHSC_00574,93061.SAOUHSC_00796,93061.SAOUHSC_00797,93061.SAOUHSC_00798,93061.SAOUHSC_00799,93061.SAOUHSC_00900,93061.SAOUHSC_01007,93061.SAOUHSC_01040,93061.SAOUHSC_01178,93061.SAOUHSC_01216,93061.SAOUHSC_01330,93061.SAOUHSC_01485,93061.SAOUHSC_01623,93061.SAOUHSC_01646…	ldh1,xpt,guaB,guaA,prs,ABD29638.1,ABD29717.1,pgk,tpiA,gpmI,eno,pgi,folD,pdhA,ABD30285.1,sucC,guaC,ndk,ABD30701.1,ABD30722.1,ABD30813.1,apt,pyk,pfkA,accA,accD,ackA,purB,atpC,atpD,atpG,atpA,atpH,atpF,atpB,adk,gpmA,ABD31858.1,ABD31859.1,ldh2,fda,ABD31924.1
GO Process	GO:0006082	Organic acid metabolic process	99	262	0.24	3.2e-05	93061.SAOUHSC_00009,93061.SAOUHSC_00139,93061.SAOUHSC_00187,93061.SAOUHSC_00206,93061.SAOUHSC_00222,93061.SAOUHSC_00223,93061.SAOUHSC_00225,93061.SAOUHSC_00226,93061.SAOUHSC_00227,93061.SAOUHSC_00375,93061.SAOUHSC_00461,93061.SAOUHSC_00488,93061.SAOUHSC_00489,93061.SAOUHSC_00493,93061.SAOUHSC_00499,93061.SAOUHSC_00500,93061.SAOUHSC_00509,93061.SAOUHSC_00532,93061.SAOUHSC_00535,93061.SAOUHSC_00728…	serS,ABD29320.1,pflB,ldh1,tarK,tarF,tarI-2,tarJ-2,tarL,guaA,metG,ABD29641.1,ABD29642.1,lysS,pdxS,pdxT,gltX,ABD29680.1,ABD29683.1,ltaS,pgk,tpiA,gpmI,eno,gcvH,ABD29975.1,lipA,dltA,dltD,rocD-2,ABD30020.1,pgi,ABD30046.1,trpS,fabI,ugtP,folD,pdhA,ABD30181.1,pheS,pheT,argF,ileS,carB,ABD30285.1,plsX,ABD30304.1,ABD30305.1,acpP,proS,ABD30386.1,ABD30419.1,ABD30443.1,asnS,ABD30560.1,aroA,aroC,ABD30684.1,ABD3…
GO Process	GO:0009199	Ribonucleoside triphosphate metabolic process	25	29	0.6	3.47e-05	93061.SAOUHSC_00206,93061.SAOUHSC_00374,93061.SAOUHSC_00796,93061.SAOUHSC_00797,93061.SAOUHSC_00798,93061.SAOUHSC_00799,93061.SAOUHSC_00900,93061.SAOUHSC_01040,93061.SAOUHSC_01235,93061.SAOUHSC_01485,93061.SAOUHSC_01646,93061.SAOUHSC_01715,93061.SAOUHSC_01806,93061.SAOUHSC_01807,93061.SAOUHSC_02340,93061.SAOUHSC_02341,93061.SAOUHSC_02343,93061.SAOUHSC_02345,93061.SAOUHSC_02346,93061.SAOUHSC_02347…	ldh1,guaB,pgk,tpiA,gpmI,eno,pgi,pdhA,pyrH,ndk,ABD30722.1,udk,pyk,pfkA,atpC,atpD,atpG,atpA,atpH,atpF,atpB,pyrG,gpmA,ldh2,fda
GO Process	GO:0055086	Nucleobase-containing small molecule metabolic process	63	140	0.32	4.6e-05	93061.SAOUHSC_00206,93061.SAOUHSC_00372,93061.SAOUHSC_00374,93061.SAOUHSC_00375,93061.SAOUHSC_00472,93061.SAOUHSC_00485,93061.SAOUHSC_00574,93061.SAOUHSC_00721,93061.SAOUHSC_00739,93061.SAOUHSC_00742,93061.SAOUHSC_00796,93061.SAOUHSC_00797,93061.SAOUHSC_00798,93061.SAOUHSC_00799,93061.SAOUHSC_00900,93061.SAOUHSC_01007,93061.SAOUHSC_01040,93061.SAOUHSC_01168,93061.SAOUHSC_01170,93061.SAOUHSC_01178…	ldh1,xpt,guaB,guaA,prs,ABD29638.1,ABD29717.1,queC,queF,ABD29875.1,pgk,tpiA,gpmI,eno,pgi,folD,pdhA,pyrC,carB,ABD30285.1,sucC,pyrH,ABD30350.1,guaC,ndk,ABD30581.1,ABD30701.1,gcvPA,ABD30722.1,udk,ABD30813.1,apt,tgt,pyk,pfkA,accA,accD,ackA,purB,nadE,murA,atpC,atpD,atpG,atpA,atpH,atpF,atpB,upp,pyrG,pdp,deoD-2,glmS,glmM,adk,gpmA,gtaB,ABD31858.1,ABD31859.1,ABD31905.1,ldh2,fda,ABD31924.1
GO Process	GO:0072521	Purine-containing compound metabolic process	43	78	0.41	4.78e-05	93061.SAOUHSC_00206,93061.SAOUHSC_00372,93061.SAOUHSC_00374,93061.SAOUHSC_00375,93061.SAOUHSC_00472,93061.SAOUHSC_00485,93061.SAOUHSC_00574,93061.SAOUHSC_00796,93061.SAOUHSC_00797,93061.SAOUHSC_00798,93061.SAOUHSC_00799,93061.SAOUHSC_00900,93061.SAOUHSC_01007,93061.SAOUHSC_01040,93061.SAOUHSC_01178,93061.SAOUHSC_01216,93061.SAOUHSC_01330,93061.SAOUHSC_01485,93061.SAOUHSC_01623,93061.SAOUHSC_01646…	ldh1,xpt,guaB,guaA,prs,ABD29638.1,ABD29717.1,pgk,tpiA,gpmI,eno,pgi,folD,pdhA,ABD30285.1,sucC,guaC,ndk,ABD30701.1,ABD30722.1,ABD30813.1,apt,pyk,pfkA,accA,accD,ackA,purB,atpC,atpD,atpG,atpA,atpH,atpF,atpB,deoD-2,adk,gpmA,ABD31858.1,ABD31859.1,ldh2,fda,ABD31924.1
GO Process	GO:0019438	Aromatic compound biosynthetic process	73	175	0.29	5.84e-05	93061.SAOUHSC_00002,93061.SAOUHSC_00004,93061.SAOUHSC_00009,93061.SAOUHSC_00018,93061.SAOUHSC_00372,93061.SAOUHSC_00374,93061.SAOUHSC_00375,93061.SAOUHSC_00442,93061.SAOUHSC_00472,93061.SAOUHSC_00485,93061.SAOUHSC_00489,93061.SAOUHSC_00499,93061.SAOUHSC_00500,93061.SAOUHSC_00524,93061.SAOUHSC_00525,93061.SAOUHSC_00549,93061.SAOUHSC_00562,93061.SAOUHSC_00574,93061.SAOUHSC_00721,93061.SAOUHSC_00739…	ABD29193.1,recF,serS,ABD29207.1,xpt,guaB,guaA,dnaX,prs,ABD29638.1,ABD29642.1,pdxS,pdxT,rpoB,rpoC,folE2,ABD29709.1,ABD29717.1,queC,queF,ABD29875.1,folD,ABD30156.1,pdhA,pyrR,pyrC,carB,rpoZ,ABD30285.1,priA,pyrH,polC,nusA,ABD30350.1,dinG,aroA,aroC,ndk,ABD30581.1,ABD30701.1,udk,ABD30813.1,apt,tgt,hemL1,hemB,polA,accA,accD,dnaE,ackA,thiI,ABD30918.1,ABD31021.1,hemE,ABD31156.1,purB,nadE,murA,atpC,atpD,at…
GO Process	GO:0009150	Purine ribonucleotide metabolic process	39	68	0.42	6.96e-05	93061.SAOUHSC_00206,93061.SAOUHSC_00372,93061.SAOUHSC_00374,93061.SAOUHSC_00375,93061.SAOUHSC_00485,93061.SAOUHSC_00574,93061.SAOUHSC_00796,93061.SAOUHSC_00797,93061.SAOUHSC_00798,93061.SAOUHSC_00799,93061.SAOUHSC_00900,93061.SAOUHSC_01040,93061.SAOUHSC_01178,93061.SAOUHSC_01216,93061.SAOUHSC_01485,93061.SAOUHSC_01623,93061.SAOUHSC_01646,93061.SAOUHSC_01742,93061.SAOUHSC_01743,93061.SAOUHSC_01806…	ldh1,xpt,guaB,guaA,ABD29638.1,ABD29717.1,pgk,tpiA,gpmI,eno,pgi,pdhA,ABD30285.1,sucC,ndk,ABD30701.1,ABD30722.1,ABD30813.1,apt,pyk,pfkA,accA,accD,ackA,purB,atpC,atpD,atpG,atpA,atpH,atpF,atpB,adk,gpmA,ABD31858.1,ABD31859.1,ldh2,fda,ABD31924.1
GO Process	GO:0019752	Carboxylic acid metabolic process	89	233	0.25	7.66e-05	93061.SAOUHSC_00009,93061.SAOUHSC_00139,93061.SAOUHSC_00187,93061.SAOUHSC_00206,93061.SAOUHSC_00375,93061.SAOUHSC_00461,93061.SAOUHSC_00488,93061.SAOUHSC_00489,93061.SAOUHSC_00493,93061.SAOUHSC_00499,93061.SAOUHSC_00500,93061.SAOUHSC_00509,93061.SAOUHSC_00532,93061.SAOUHSC_00535,93061.SAOUHSC_00796,93061.SAOUHSC_00797,93061.SAOUHSC_00798,93061.SAOUHSC_00799,93061.SAOUHSC_00836,93061.SAOUHSC_00849…	serS,ABD29320.1,pflB,ldh1,guaA,metG,ABD29641.1,ABD29642.1,lysS,pdxS,pdxT,gltX,ABD29680.1,ABD29683.1,pgk,tpiA,gpmI,eno,gcvH,ABD29975.1,lipA,rocD-2,ABD30020.1,pgi,ABD30046.1,trpS,fabI,folD,pdhA,ABD30181.1,pheS,pheT,argF,ileS,carB,ABD30285.1,plsX,ABD30304.1,ABD30305.1,acpP,proS,ABD30386.1,ABD30419.1,ABD30443.1,asnS,ABD30560.1,aroA,aroC,ABD30684.1,ABD30691.1,argR,ABD30701.1,ABD30702.1,gcvPB,gcvPA,ABD…
GO Process	GO:0009117	Nucleotide metabolic process	53	111	0.34	7.81e-05	93061.SAOUHSC_00206,93061.SAOUHSC_00372,93061.SAOUHSC_00374,93061.SAOUHSC_00375,93061.SAOUHSC_00472,93061.SAOUHSC_00485,93061.SAOUHSC_00574,93061.SAOUHSC_00742,93061.SAOUHSC_00796,93061.SAOUHSC_00797,93061.SAOUHSC_00798,93061.SAOUHSC_00799,93061.SAOUHSC_00900,93061.SAOUHSC_01007,93061.SAOUHSC_01040,93061.SAOUHSC_01168,93061.SAOUHSC_01170,93061.SAOUHSC_01178,93061.SAOUHSC_01216,93061.SAOUHSC_01235…	ldh1,xpt,guaB,guaA,prs,ABD29638.1,ABD29717.1,ABD29875.1,pgk,tpiA,gpmI,eno,pgi,folD,pdhA,pyrC,carB,ABD30285.1,sucC,pyrH,ABD30350.1,guaC,ndk,ABD30581.1,ABD30701.1,ABD30722.1,udk,ABD30813.1,apt,pyk,pfkA,accA,accD,ackA,purB,nadE,atpC,atpD,atpG,atpA,atpH,atpF,atpB,upp,pyrG,adk,gpmA,ABD31858.1,ABD31859.1,ABD31905.1,ldh2,fda,ABD31924.1
GO Process	GO:0018130	Heterocycle biosynthetic process	77	192	0.27	9.09e-05	93061.SAOUHSC_00002,93061.SAOUHSC_00004,93061.SAOUHSC_00009,93061.SAOUHSC_00018,93061.SAOUHSC_00372,93061.SAOUHSC_00374,93061.SAOUHSC_00375,93061.SAOUHSC_00442,93061.SAOUHSC_00472,93061.SAOUHSC_00485,93061.SAOUHSC_00489,93061.SAOUHSC_00499,93061.SAOUHSC_00500,93061.SAOUHSC_00524,93061.SAOUHSC_00525,93061.SAOUHSC_00532,93061.SAOUHSC_00549,93061.SAOUHSC_00562,93061.SAOUHSC_00574,93061.SAOUHSC_00721…	ABD29193.1,recF,serS,ABD29207.1,xpt,guaB,guaA,dnaX,prs,ABD29638.1,ABD29642.1,pdxS,pdxT,rpoB,rpoC,ABD29680.1,folE2,ABD29709.1,ABD29717.1,queC,queF,ABD29875.1,lipA,rocD-2,folD,ABD30156.1,pdhA,pyrR,pyrC,carB,rpoZ,ABD30285.1,priA,pyrH,polC,nusA,ABD30350.1,dinG,ndk,ABD30581.1,ABD30701.1,udk,ABD30813.1,apt,tgt,hemL1,hemB,polA,accA,accD,dnaE,ackA,thiI,ribBA,ABD31021.1,hemE,ABD31156.1,purB,nadE,murA,atpC…
GO Process	GO:0009205	Purine ribonucleoside triphosphate metabolic process	22	25	0.61	0.0001	93061.SAOUHSC_00206,93061.SAOUHSC_00374,93061.SAOUHSC_00796,93061.SAOUHSC_00797,93061.SAOUHSC_00798,93061.SAOUHSC_00799,93061.SAOUHSC_00900,93061.SAOUHSC_01040,93061.SAOUHSC_01485,93061.SAOUHSC_01646,93061.SAOUHSC_01806,93061.SAOUHSC_01807,93061.SAOUHSC_02340,93061.SAOUHSC_02341,93061.SAOUHSC_02343,93061.SAOUHSC_02345,93061.SAOUHSC_02346,93061.SAOUHSC_02347,93061.SAOUHSC_02350,93061.SAOUHSC_02703…	ldh1,guaB,pgk,tpiA,gpmI,eno,pgi,pdhA,ndk,ABD30722.1,pyk,pfkA,atpC,atpD,atpG,atpA,atpH,atpF,atpB,gpmA,ldh2,fda
GO Process	GO:1901362	Organic cyclic compound biosynthetic process	80	204	0.26	0.00011	93061.SAOUHSC_00002,93061.SAOUHSC_00004,93061.SAOUHSC_00009,93061.SAOUHSC_00018,93061.SAOUHSC_00372,93061.SAOUHSC_00374,93061.SAOUHSC_00375,93061.SAOUHSC_00442,93061.SAOUHSC_00472,93061.SAOUHSC_00485,93061.SAOUHSC_00489,93061.SAOUHSC_00499,93061.SAOUHSC_00500,93061.SAOUHSC_00524,93061.SAOUHSC_00525,93061.SAOUHSC_00532,93061.SAOUHSC_00549,93061.SAOUHSC_00562,93061.SAOUHSC_00574,93061.SAOUHSC_00721…	ABD29193.1,recF,serS,ABD29207.1,xpt,guaB,guaA,dnaX,prs,ABD29638.1,ABD29642.1,pdxS,pdxT,rpoB,rpoC,ABD29680.1,folE2,ABD29709.1,ABD29717.1,queC,queF,ABD29875.1,lipA,rocD-2,folD,ABD30156.1,pdhA,pyrR,pyrC,carB,rpoZ,ABD30285.1,priA,pyrH,polC,nusA,ABD30350.1,dinG,aroA,aroC,ndk,ABD30581.1,ABD30701.1,udk,ABD30813.1,apt,tgt,hemL1,hemB,polA,accA,accD,dnaE,ackA,thiI,ABD30918.1,ribBA,ABD31021.1,hemE,ABD31156.…
GO Process	GO:0046034	ATP metabolic process	20	23	0.61	0.0003	93061.SAOUHSC_00206,93061.SAOUHSC_00796,93061.SAOUHSC_00797,93061.SAOUHSC_00798,93061.SAOUHSC_00799,93061.SAOUHSC_00900,93061.SAOUHSC_01040,93061.SAOUHSC_01646,93061.SAOUHSC_01806,93061.SAOUHSC_01807,93061.SAOUHSC_02340,93061.SAOUHSC_02341,93061.SAOUHSC_02343,93061.SAOUHSC_02345,93061.SAOUHSC_02346,93061.SAOUHSC_02347,93061.SAOUHSC_02350,93061.SAOUHSC_02703,93061.SAOUHSC_02922,93061.SAOUHSC_02926	ldh1,pgk,tpiA,gpmI,eno,pgi,pdhA,ABD30722.1,pyk,pfkA,atpC,atpD,atpG,atpA,atpH,atpF,atpB,gpmA,ldh2,fda
GO Process	GO:0006996	Organelle organization	29	46	0.47	0.00032	93061.SAOUHSC_00005,93061.SAOUHSC_00006,93061.SAOUHSC_00018,93061.SAOUHSC_00477,93061.SAOUHSC_00528,93061.SAOUHSC_00529,93061.SAOUHSC_00905,93061.SAOUHSC_01058,93061.SAOUHSC_01179,93061.SAOUHSC_01204,93061.SAOUHSC_01222,93061.SAOUHSC_01351,93061.SAOUHSC_01352,93061.SAOUHSC_01490,93061.SAOUHSC_01492,93061.SAOUHSC_01659,93061.SAOUHSC_01668,93061.SAOUHSC_01734,93061.SAOUHSC_01750,93061.SAOUHSC_01784…	gyrB,gyrA,ABD29207.1,mfd,rpsG,fusA,addA,ABD30176.1,priA,smc,topA,parE,parC,ABD30575.1,der,cshB,era,ABD30806.1,ruvB,rplT,infC,ezrA,pcrA,cshA,rpsK,rplV,rpsS,rplW,topB
GO Process	GO:0034660	ncRNA metabolic process	42	86	0.35	0.00049	93061.SAOUHSC_00009,93061.SAOUHSC_00461,93061.SAOUHSC_00464,93061.SAOUHSC_00493,93061.SAOUHSC_00509,93061.SAOUHSC_00519,93061.SAOUHSC_00933,93061.SAOUHSC_01035,93061.SAOUHSC_01092,93061.SAOUHSC_01093,93061.SAOUHSC_01143,93061.SAOUHSC_01159,93061.SAOUHSC_01163,93061.SAOUHSC_01183,93061.SAOUHSC_01184,93061.SAOUHSC_01185,93061.SAOUHSC_01203,93061.SAOUHSC_01223,93061.SAOUHSC_01240,93061.SAOUHSC_01247…	serS,metG,rsmA,lysS,gltX,rplA,trpS,rnj1,pheS,pheT,rsmH,ileS,ABD30271.1,fmt,ABD30291.1,rlmN,rnc,trmFO,proS,rbfA,rnj2,miaB,ABD30546.1,asnS,glyQS,ABD30753.1,alaS,mnmA,ABD30807.1,aspS,hisS,tgt,valS,thrS,thiI,tyrS,ABD31041.1,gatB,tsaD,rpsK,mnmG,mnmE
GO Process	GO:0090407	Organophosphate biosynthetic process	50	114	0.31	0.00076	93061.SAOUHSC_00372,93061.SAOUHSC_00374,93061.SAOUHSC_00375,93061.SAOUHSC_00472,93061.SAOUHSC_00485,93061.SAOUHSC_00499,93061.SAOUHSC_00500,93061.SAOUHSC_00504,93061.SAOUHSC_00549,93061.SAOUHSC_00574,93061.SAOUHSC_00742,93061.SAOUHSC_00797,93061.SAOUHSC_01007,93061.SAOUHSC_01040,93061.SAOUHSC_01168,93061.SAOUHSC_01170,93061.SAOUHSC_01178,93061.SAOUHSC_01197,93061.SAOUHSC_01201,93061.SAOUHSC_01235…	xpt,guaB,guaA,prs,ABD29638.1,pdxS,pdxT,mcsB,folE2,ABD29717.1,ABD29875.1,tpiA,folD,pdhA,pyrC,carB,ABD30285.1,plsX,acpP,pyrH,ABD30350.1,ndk,ABD30581.1,ABD30701.1,udk,ABD30813.1,apt,accA,accD,ackA,thiI,ABD30905.1,dagK,purB,nadE,ABD31357.1,atpC,atpD,atpG,atpA,atpH,atpF,atpB,upp,pyrG,adk,ABD31556.1,ABD31558.1,ABD31859.1,ABD31905.1
GO Process	GO:0046390	Ribose phosphate biosynthetic process	32	58	0.41	0.0008	93061.SAOUHSC_00372,93061.SAOUHSC_00374,93061.SAOUHSC_00375,93061.SAOUHSC_00472,93061.SAOUHSC_00485,93061.SAOUHSC_00574,93061.SAOUHSC_01040,93061.SAOUHSC_01168,93061.SAOUHSC_01170,93061.SAOUHSC_01178,93061.SAOUHSC_01235,93061.SAOUHSC_01249,93061.SAOUHSC_01485,93061.SAOUHSC_01623,93061.SAOUHSC_01715,93061.SAOUHSC_01742,93061.SAOUHSC_01743,93061.SAOUHSC_01808,93061.SAOUHSC_01809,93061.SAOUHSC_01820…	xpt,guaB,guaA,prs,ABD29638.1,ABD29717.1,pdhA,pyrC,carB,ABD30285.1,pyrH,ABD30350.1,ndk,ABD30701.1,udk,ABD30813.1,apt,accA,accD,ackA,purB,atpC,atpD,atpG,atpA,atpH,atpF,atpB,upp,pyrG,adk,ABD31905.1
GO Process	GO:0009260	Ribonucleotide biosynthetic process	31	56	0.41	0.001	93061.SAOUHSC_00372,93061.SAOUHSC_00374,93061.SAOUHSC_00375,93061.SAOUHSC_00485,93061.SAOUHSC_00574,93061.SAOUHSC_01040,93061.SAOUHSC_01168,93061.SAOUHSC_01170,93061.SAOUHSC_01178,93061.SAOUHSC_01235,93061.SAOUHSC_01249,93061.SAOUHSC_01485,93061.SAOUHSC_01623,93061.SAOUHSC_01715,93061.SAOUHSC_01742,93061.SAOUHSC_01743,93061.SAOUHSC_01808,93061.SAOUHSC_01809,93061.SAOUHSC_01820,93061.SAOUHSC_02126…	xpt,guaB,guaA,ABD29638.1,ABD29717.1,pdhA,pyrC,carB,ABD30285.1,pyrH,ABD30350.1,ndk,ABD30701.1,udk,ABD30813.1,apt,accA,accD,ackA,purB,atpC,atpD,atpG,atpA,atpH,atpF,atpB,upp,pyrG,adk,ABD31905.1
GO Process	GO:0006091	Generation of precursor metabolites and energy	29	51	0.42	0.0012	93061.SAOUHSC_00206,93061.SAOUHSC_00796,93061.SAOUHSC_00797,93061.SAOUHSC_00798,93061.SAOUHSC_00799,93061.SAOUHSC_00878,93061.SAOUHSC_00900,93061.SAOUHSC_01001,93061.SAOUHSC_01002,93061.SAOUHSC_01031,93061.SAOUHSC_01040,93061.SAOUHSC_01042,93061.SAOUHSC_01104,93061.SAOUHSC_01105,93061.SAOUHSC_01216,93061.SAOUHSC_01218,93061.SAOUHSC_01337,93061.SAOUHSC_01347,93061.SAOUHSC_01599,93061.SAOUHSC_01605…	ldh1,pgk,tpiA,gpmI,eno,ABD30003.1,pgi,qoxB,qoxA,ABD30152.1,pdhA,ABD30162.1,ABD30218.1,ABD30219.1,sucC,sucD,ABD30434.1,ABD30443.1,zwf,ABD30684.1,ABD30690.1,ABD30722.1,pyk,pfkA,mqo,gpmA,ldh2,fda,mqo-2
GO Process	GO:0043039	tRNA aminoacylation	18	22	0.58	0.0013	93061.SAOUHSC_00009,93061.SAOUHSC_00461,93061.SAOUHSC_00493,93061.SAOUHSC_00509,93061.SAOUHSC_00933,93061.SAOUHSC_01092,93061.SAOUHSC_01093,93061.SAOUHSC_01159,93061.SAOUHSC_01240,93061.SAOUHSC_01471,93061.SAOUHSC_01666,93061.SAOUHSC_01722,93061.SAOUHSC_01737,93061.SAOUHSC_01738,93061.SAOUHSC_01767,93061.SAOUHSC_01788,93061.SAOUHSC_01839,93061.SAOUHSC_02116	serS,metG,lysS,gltX,trpS,pheS,pheT,ileS,proS,asnS,glyQS,alaS,aspS,hisS,valS,thrS,tyrS,gatB
GO Process	GO:0006418	tRNA aminoacylation for protein translation	17	20	0.6	0.0015	93061.SAOUHSC_00009,93061.SAOUHSC_00461,93061.SAOUHSC_00493,93061.SAOUHSC_00509,93061.SAOUHSC_00933,93061.SAOUHSC_01092,93061.SAOUHSC_01093,93061.SAOUHSC_01159,93061.SAOUHSC_01240,93061.SAOUHSC_01471,93061.SAOUHSC_01666,93061.SAOUHSC_01722,93061.SAOUHSC_01737,93061.SAOUHSC_01738,93061.SAOUHSC_01767,93061.SAOUHSC_01788,93061.SAOUHSC_01839	serS,metG,lysS,gltX,trpS,pheS,pheT,ileS,proS,asnS,glyQS,alaS,aspS,hisS,valS,thrS,tyrS
GO Process	GO:0006399	tRNA metabolic process	31	59	0.39	0.0019	93061.SAOUHSC_00009,93061.SAOUHSC_00461,93061.SAOUHSC_00493,93061.SAOUHSC_00509,93061.SAOUHSC_00933,93061.SAOUHSC_01092,93061.SAOUHSC_01093,93061.SAOUHSC_01159,93061.SAOUHSC_01183,93061.SAOUHSC_01185,93061.SAOUHSC_01203,93061.SAOUHSC_01223,93061.SAOUHSC_01240,93061.SAOUHSC_01269,93061.SAOUHSC_01471,93061.SAOUHSC_01666,93061.SAOUHSC_01679,93061.SAOUHSC_01722,93061.SAOUHSC_01725,93061.SAOUHSC_01735…	serS,metG,lysS,gltX,trpS,pheS,pheT,ileS,fmt,rlmN,rnc,trmFO,proS,miaB,asnS,glyQS,ABD30753.1,alaS,mnmA,ABD30807.1,aspS,hisS,tgt,valS,thrS,thiI,tyrS,gatB,tsaD,mnmG,mnmE
GO Process	GO:0009165	Nucleotide biosynthetic process	36	74	0.35	0.0019	93061.SAOUHSC_00372,93061.SAOUHSC_00374,93061.SAOUHSC_00375,93061.SAOUHSC_00472,93061.SAOUHSC_00485,93061.SAOUHSC_00574,93061.SAOUHSC_00742,93061.SAOUHSC_01007,93061.SAOUHSC_01040,93061.SAOUHSC_01168,93061.SAOUHSC_01170,93061.SAOUHSC_01178,93061.SAOUHSC_01235,93061.SAOUHSC_01249,93061.SAOUHSC_01485,93061.SAOUHSC_01496,93061.SAOUHSC_01623,93061.SAOUHSC_01715,93061.SAOUHSC_01742,93061.SAOUHSC_01743…	xpt,guaB,guaA,prs,ABD29638.1,ABD29717.1,ABD29875.1,folD,pdhA,pyrC,carB,ABD30285.1,pyrH,ABD30350.1,ndk,ABD30581.1,ABD30701.1,udk,ABD30813.1,apt,accA,accD,ackA,purB,nadE,atpC,atpD,atpG,atpA,atpH,atpF,atpB,upp,pyrG,adk,ABD31905.1
GO Process	GO:0032787	Monocarboxylic acid metabolic process	35	72	0.35	0.0022	93061.SAOUHSC_00139,93061.SAOUHSC_00206,93061.SAOUHSC_00532,93061.SAOUHSC_00796,93061.SAOUHSC_00797,93061.SAOUHSC_00798,93061.SAOUHSC_00799,93061.SAOUHSC_00861,93061.SAOUHSC_00900,93061.SAOUHSC_00921,93061.SAOUHSC_00947,93061.SAOUHSC_01040,93061.SAOUHSC_01064,93061.SAOUHSC_01178,93061.SAOUHSC_01197,93061.SAOUHSC_01198,93061.SAOUHSC_01199,93061.SAOUHSC_01201,93061.SAOUHSC_01605,93061.SAOUHSC_01623…	ABD29320.1,ldh1,ABD29680.1,pgk,tpiA,gpmI,eno,lipA,pgi,ABD30046.1,fabI,pdhA,ABD30181.1,ABD30285.1,plsX,ABD30304.1,ABD30305.1,acpP,ABD30684.1,ABD30701.1,ABD30702.1,ABD30722.1,pyk,pfkA,accA,accD,ackA,ABD31593.1,gpmA,bioA,panC,panB,ldh2,fda,ABD31924.1
GO Process	GO:0009132	Nucleoside diphosphate metabolic process	16	20	0.57	0.0036	93061.SAOUHSC_00206,93061.SAOUHSC_00796,93061.SAOUHSC_00797,93061.SAOUHSC_00798,93061.SAOUHSC_00799,93061.SAOUHSC_00900,93061.SAOUHSC_01040,93061.SAOUHSC_01235,93061.SAOUHSC_01485,93061.SAOUHSC_01646,93061.SAOUHSC_01806,93061.SAOUHSC_01807,93061.SAOUHSC_02490,93061.SAOUHSC_02703,93061.SAOUHSC_02922,93061.SAOUHSC_02926	ldh1,pgk,tpiA,gpmI,eno,pgi,pdhA,pyrH,ndk,ABD30722.1,pyk,pfkA,adk,gpmA,ldh2,fda
GO Process	GO:0042254	Ribosome biogenesis	24	42	0.42	0.0044	93061.SAOUHSC_00464,93061.SAOUHSC_00519,93061.SAOUHSC_00528,93061.SAOUHSC_01035,93061.SAOUHSC_01058,93061.SAOUHSC_01143,93061.SAOUHSC_01163,93061.SAOUHSC_01184,93061.SAOUHSC_01185,93061.SAOUHSC_01203,93061.SAOUHSC_01247,93061.SAOUHSC_01252,93061.SAOUHSC_01460,93061.SAOUHSC_01492,93061.SAOUHSC_01659,93061.SAOUHSC_01668,93061.SAOUHSC_01753,93061.SAOUHSC_01784,93061.SAOUHSC_01982,93061.SAOUHSC_02316…	rsmA,rplA,rpsG,rnj1,ABD30176.1,rsmH,ABD30271.1,ABD30291.1,rlmN,rnc,rbfA,rnj2,ABD30546.1,der,cshB,era,obg,rplT,ABD31041.1,cshA,rpsK,rplV,rpsS,rplW
GO Process	GO:0006090	Pyruvate metabolic process	14	16	0.61	0.0047	93061.SAOUHSC_00206,93061.SAOUHSC_00796,93061.SAOUHSC_00797,93061.SAOUHSC_00798,93061.SAOUHSC_00799,93061.SAOUHSC_00900,93061.SAOUHSC_01040,93061.SAOUHSC_01064,93061.SAOUHSC_01646,93061.SAOUHSC_01806,93061.SAOUHSC_01807,93061.SAOUHSC_02703,93061.SAOUHSC_02922,93061.SAOUHSC_02926	ldh1,pgk,tpiA,gpmI,eno,pgi,pdhA,ABD30181.1,ABD30722.1,pyk,pfkA,gpmA,ldh2,fda
GO Process	GO:0006165	Nucleoside diphosphate phosphorylation	14	16	0.61	0.0047	93061.SAOUHSC_00206,93061.SAOUHSC_00796,93061.SAOUHSC_00797,93061.SAOUHSC_00798,93061.SAOUHSC_00799,93061.SAOUHSC_00900,93061.SAOUHSC_01040,93061.SAOUHSC_01485,93061.SAOUHSC_01646,93061.SAOUHSC_01806,93061.SAOUHSC_01807,93061.SAOUHSC_02703,93061.SAOUHSC_02922,93061.SAOUHSC_02926	ldh1,pgk,tpiA,gpmI,eno,pgi,pdhA,ndk,ABD30722.1,pyk,pfkA,gpmA,ldh2,fda
GO Process	GO:0071554	Cell wall organization or biogenesis	30	61	0.36	0.0054	93061.SAOUHSC_00222,93061.SAOUHSC_00223,93061.SAOUHSC_00225,93061.SAOUHSC_00226,93061.SAOUHSC_00227,93061.SAOUHSC_00427,93061.SAOUHSC_00646,93061.SAOUHSC_00728,93061.SAOUHSC_00752,93061.SAOUHSC_00760,93061.SAOUHSC_00869,93061.SAOUHSC_00872,93061.SAOUHSC_00953,93061.SAOUHSC_00994,93061.SAOUHSC_00998,93061.SAOUHSC_01106,93061.SAOUHSC_01145,93061.SAOUHSC_01147,93061.SAOUHSC_01373,93061.SAOUHSC_01374…	tarK,tarF,tarI-2,tarJ-2,tarL,sle1,ABD29781.1,ltaS,murB,ABD29892.1,dltA,dltD,ugtP,atl,fmtA,murI,ABD30255.1,murD,femA,femB,murG,ABD30552.1,ABD30728.1,lytH,ABD31156.1,ABD31157.1,murF,murA,glmM,femX
GO Process	GO:0006164	Purine nucleotide biosynthetic process	25	46	0.4	0.0055	93061.SAOUHSC_00372,93061.SAOUHSC_00374,93061.SAOUHSC_00375,93061.SAOUHSC_00472,93061.SAOUHSC_00485,93061.SAOUHSC_00574,93061.SAOUHSC_01007,93061.SAOUHSC_01040,93061.SAOUHSC_01178,93061.SAOUHSC_01485,93061.SAOUHSC_01623,93061.SAOUHSC_01742,93061.SAOUHSC_01743,93061.SAOUHSC_01808,93061.SAOUHSC_01809,93061.SAOUHSC_01820,93061.SAOUHSC_02126,93061.SAOUHSC_02340,93061.SAOUHSC_02341,93061.SAOUHSC_02343…	xpt,guaB,guaA,prs,ABD29638.1,ABD29717.1,folD,pdhA,ABD30285.1,ndk,ABD30701.1,ABD30813.1,apt,accA,accD,ackA,purB,atpC,atpD,atpG,atpA,atpH,atpF,atpB,adk
GO Process	GO:0009185	Ribonucleoside diphosphate metabolic process	14	17	0.58	0.0068	93061.SAOUHSC_00206,93061.SAOUHSC_00796,93061.SAOUHSC_00797,93061.SAOUHSC_00798,93061.SAOUHSC_00799,93061.SAOUHSC_00900,93061.SAOUHSC_01040,93061.SAOUHSC_01235,93061.SAOUHSC_01646,93061.SAOUHSC_01806,93061.SAOUHSC_01807,93061.SAOUHSC_02703,93061.SAOUHSC_02922,93061.SAOUHSC_02926	ldh1,pgk,tpiA,gpmI,eno,pgi,pdhA,pyrH,ABD30722.1,pyk,pfkA,gpmA,ldh2,fda
GO Process	GO:0016310	Phosphorylation	41	98	0.29	0.0068	93061.SAOUHSC_00021,93061.SAOUHSC_00155,93061.SAOUHSC_00206,93061.SAOUHSC_00472,93061.SAOUHSC_00504,93061.SAOUHSC_00562,93061.SAOUHSC_00714,93061.SAOUHSC_00760,93061.SAOUHSC_00781,93061.SAOUHSC_00796,93061.SAOUHSC_00797,93061.SAOUHSC_00798,93061.SAOUHSC_00799,93061.SAOUHSC_00900,93061.SAOUHSC_01029,93061.SAOUHSC_01040,93061.SAOUHSC_01187,93061.SAOUHSC_01235,93061.SAOUHSC_01249,93061.SAOUHSC_01276…	walK,ptsG,ldh1,prs,mcsB,ABD29709.1,saeS,ABD29892.1,hprK,pgk,tpiA,gpmI,eno,pgi,ABD30150.1,pdhA,ABD30294.1,pyrH,ABD30350.1,glpK,ndk,ABD30581.1,srrB,ABD30722.1,udk,ABD30813.1,ABD30867.1,pyk,pfkA,ackA,ABD30904.1,ABD31149.1,dagK,ABD31302.1,rsbW,ABD31470.1,adk,gpmA,glcB,ldh2,fda
GO Process	GO:0006096	Glycolytic process	13	15	0.6	0.0075	93061.SAOUHSC_00206,93061.SAOUHSC_00796,93061.SAOUHSC_00797,93061.SAOUHSC_00798,93061.SAOUHSC_00799,93061.SAOUHSC_00900,93061.SAOUHSC_01040,93061.SAOUHSC_01646,93061.SAOUHSC_01806,93061.SAOUHSC_01807,93061.SAOUHSC_02703,93061.SAOUHSC_02922,93061.SAOUHSC_02926	ldh1,pgk,tpiA,gpmI,eno,pgi,pdhA,ABD30722.1,pyk,pfkA,gpmA,ldh2,fda
GO Process	GO:0022607	Cellular component assembly	20	33	0.45	0.0075	93061.SAOUHSC_00427,93061.SAOUHSC_00469,93061.SAOUHSC_00528,93061.SAOUHSC_00848,93061.SAOUHSC_00851,93061.SAOUHSC_01058,93061.SAOUHSC_01150,93061.SAOUHSC_01492,93061.SAOUHSC_01617,93061.SAOUHSC_01659,93061.SAOUHSC_01668,93061.SAOUHSC_01784,93061.SAOUHSC_01827,93061.SAOUHSC_02316,93061.SAOUHSC_02417,93061.SAOUHSC_02486,93061.SAOUHSC_02507,93061.SAOUHSC_02508,93061.SAOUHSC_02510,93061.SAOUHSC_03049	sle1,spoVG,rpsG,ABD29974.1,ABD29977.1,ABD30176.1,ftsZ,der,argR,cshB,era,rplT,ezrA,cshA,ABD31442.1,rpsK,rplV,rpsS,rplW,ABD32032.1
GO Process	GO:0009201	Ribonucleoside triphosphate biosynthetic process	12	13	0.63	0.0083	93061.SAOUHSC_00374,93061.SAOUHSC_01235,93061.SAOUHSC_01485,93061.SAOUHSC_01715,93061.SAOUHSC_02340,93061.SAOUHSC_02341,93061.SAOUHSC_02343,93061.SAOUHSC_02345,93061.SAOUHSC_02346,93061.SAOUHSC_02347,93061.SAOUHSC_02350,93061.SAOUHSC_02368	guaB,pyrH,ndk,udk,atpC,atpD,atpG,atpA,atpH,atpF,atpB,pyrG
GO Process	GO:0009152	Purine ribonucleotide biosynthetic process	23	44	0.38	0.0124	93061.SAOUHSC_00372,93061.SAOUHSC_00374,93061.SAOUHSC_00375,93061.SAOUHSC_00485,93061.SAOUHSC_00574,93061.SAOUHSC_01040,93061.SAOUHSC_01178,93061.SAOUHSC_01485,93061.SAOUHSC_01623,93061.SAOUHSC_01742,93061.SAOUHSC_01743,93061.SAOUHSC_01808,93061.SAOUHSC_01809,93061.SAOUHSC_01820,93061.SAOUHSC_02126,93061.SAOUHSC_02340,93061.SAOUHSC_02341,93061.SAOUHSC_02343,93061.SAOUHSC_02345,93061.SAOUHSC_02346…	xpt,guaB,guaA,ABD29638.1,ABD29717.1,pdhA,ABD30285.1,ndk,ABD30701.1,ABD30813.1,apt,accA,accD,ackA,purB,atpC,atpD,atpG,atpA,atpH,atpF,atpB,adk
GO Process	GO:0071555	Cell wall organization	25	50	0.36	0.0124	93061.SAOUHSC_00222,93061.SAOUHSC_00223,93061.SAOUHSC_00225,93061.SAOUHSC_00226,93061.SAOUHSC_00227,93061.SAOUHSC_00427,93061.SAOUHSC_00646,93061.SAOUHSC_00728,93061.SAOUHSC_00752,93061.SAOUHSC_00760,93061.SAOUHSC_00994,93061.SAOUHSC_00998,93061.SAOUHSC_01106,93061.SAOUHSC_01145,93061.SAOUHSC_01147,93061.SAOUHSC_01373,93061.SAOUHSC_01374,93061.SAOUHSC_01424,93061.SAOUHSC_01652,93061.SAOUHSC_01739…	tarK,tarF,tarI-2,tarJ-2,tarL,sle1,ABD29781.1,ltaS,murB,ABD29892.1,atl,fmtA,murI,ABD30255.1,murD,femA,femB,murG,ABD30728.1,lytH,ABD31156.1,ABD31157.1,murF,murA,femX
GO Process	GO:0044283	Small molecule biosynthetic process	68	201	0.2	0.0128	93061.SAOUHSC_00009,93061.SAOUHSC_00222,93061.SAOUHSC_00223,93061.SAOUHSC_00225,93061.SAOUHSC_00226,93061.SAOUHSC_00227,93061.SAOUHSC_00372,93061.SAOUHSC_00485,93061.SAOUHSC_00488,93061.SAOUHSC_00489,93061.SAOUHSC_00499,93061.SAOUHSC_00500,93061.SAOUHSC_00532,93061.SAOUHSC_00562,93061.SAOUHSC_00721,93061.SAOUHSC_00728,93061.SAOUHSC_00739,93061.SAOUHSC_00796,93061.SAOUHSC_00797,93061.SAOUHSC_00861…	serS,tarK,tarF,tarI-2,tarJ-2,tarL,xpt,ABD29638.1,ABD29641.1,ABD29642.1,pdxS,pdxT,ABD29680.1,ABD29709.1,queC,ltaS,queF,pgk,tpiA,lipA,dltA,dltD,rocD-2,pgi,ABD30046.1,fabI,ugtP,menA,menD,menB,folD,ABD30181.1,argF,carB,plsX,ABD30304.1,ABD30305.1,acpP,ABD30338.1,ABD30350.1,ABD30386.1,ABD30419.1,ABD30560.1,aroA,aroC,ABD30572.1,argR,ABD30701.1,ABD30702.1,apt,tgt,accA,accD,thiI,ABD30918.1,ribBA,ABD31156.…
GO Process	GO:0140694	Non-membrane-bounded organelle assembly	12	15	0.57	0.0182	93061.SAOUHSC_00528,93061.SAOUHSC_01058,93061.SAOUHSC_01492,93061.SAOUHSC_01659,93061.SAOUHSC_01668,93061.SAOUHSC_01784,93061.SAOUHSC_01827,93061.SAOUHSC_02316,93061.SAOUHSC_02486,93061.SAOUHSC_02507,93061.SAOUHSC_02508,93061.SAOUHSC_02510	rpsG,ABD30176.1,der,cshB,era,rplT,ezrA,cshA,rpsK,rplV,rpsS,rplW
GO Process	GO:0009273	Peptidoglycan-based cell wall biogenesis	23	46	0.36	0.0186	93061.SAOUHSC_00222,93061.SAOUHSC_00223,93061.SAOUHSC_00225,93061.SAOUHSC_00226,93061.SAOUHSC_00227,93061.SAOUHSC_00646,93061.SAOUHSC_00728,93061.SAOUHSC_00752,93061.SAOUHSC_00869,93061.SAOUHSC_00872,93061.SAOUHSC_00953,93061.SAOUHSC_01106,93061.SAOUHSC_01147,93061.SAOUHSC_01373,93061.SAOUHSC_01374,93061.SAOUHSC_01424,93061.SAOUHSC_01467,93061.SAOUHSC_02106,93061.SAOUHSC_02107,93061.SAOUHSC_02317…	tarK,tarF,tarI-2,tarJ-2,tarL,ABD29781.1,ltaS,murB,dltA,dltD,ugtP,murI,murD,femA,femB,murG,ABD30552.1,ABD31156.1,ABD31157.1,murF,murA,glmM,femX
GO Process	GO:0042255	Ribosome assembly	11	13	0.59	0.0206	93061.SAOUHSC_00528,93061.SAOUHSC_01058,93061.SAOUHSC_01492,93061.SAOUHSC_01659,93061.SAOUHSC_01668,93061.SAOUHSC_01784,93061.SAOUHSC_02316,93061.SAOUHSC_02486,93061.SAOUHSC_02507,93061.SAOUHSC_02508,93061.SAOUHSC_02510	rpsG,ABD30176.1,der,cshB,era,rplT,cshA,rpsK,rplV,rpsS,rplW
GO Process	GO:0022618	Ribonucleoprotein complex assembly	10	11	0.62	0.0227	93061.SAOUHSC_00528,93061.SAOUHSC_01058,93061.SAOUHSC_01492,93061.SAOUHSC_01659,93061.SAOUHSC_01668,93061.SAOUHSC_01784,93061.SAOUHSC_02316,93061.SAOUHSC_02486,93061.SAOUHSC_02508,93061.SAOUHSC_02510	rpsG,ABD30176.1,der,cshB,era,rplT,cshA,rpsK,rpsS,rplW
GO Process	GO:0044038	Cell wall macromolecule biosynthetic process	23	47	0.36	0.0227	93061.SAOUHSC_00222,93061.SAOUHSC_00223,93061.SAOUHSC_00225,93061.SAOUHSC_00226,93061.SAOUHSC_00227,93061.SAOUHSC_00646,93061.SAOUHSC_00728,93061.SAOUHSC_00752,93061.SAOUHSC_00869,93061.SAOUHSC_00872,93061.SAOUHSC_00953,93061.SAOUHSC_01106,93061.SAOUHSC_01147,93061.SAOUHSC_01373,93061.SAOUHSC_01374,93061.SAOUHSC_01424,93061.SAOUHSC_01467,93061.SAOUHSC_02106,93061.SAOUHSC_02107,93061.SAOUHSC_02317…	tarK,tarF,tarI-2,tarJ-2,tarL,ABD29781.1,ltaS,murB,dltA,dltD,ugtP,murI,murD,femA,femB,murG,ABD30552.1,ABD31156.1,ABD31157.1,murF,murA,glmM,femX
GO Process	GO:0065003	Protein-containing complex assembly	13	19	0.5	0.0279	93061.SAOUHSC_00528,93061.SAOUHSC_01058,93061.SAOUHSC_01150,93061.SAOUHSC_01492,93061.SAOUHSC_01617,93061.SAOUHSC_01659,93061.SAOUHSC_01668,93061.SAOUHSC_01784,93061.SAOUHSC_01827,93061.SAOUHSC_02316,93061.SAOUHSC_02486,93061.SAOUHSC_02508,93061.SAOUHSC_02510	rpsG,ABD30176.1,ftsZ,der,argR,cshB,era,rplT,ezrA,cshA,rpsK,rpsS,rplW
GO Process	GO:0043412	Macromolecule modification	41	110	0.24	0.0313	93061.SAOUHSC_00021,93061.SAOUHSC_00398,93061.SAOUHSC_00464,93061.SAOUHSC_00513,93061.SAOUHSC_00714,93061.SAOUHSC_00760,93061.SAOUHSC_00781,93061.SAOUHSC_00804,93061.SAOUHSC_00836,93061.SAOUHSC_00861,93061.SAOUHSC_01038,93061.SAOUHSC_01143,93061.SAOUHSC_01163,93061.SAOUHSC_01183,93061.SAOUHSC_01184,93061.SAOUHSC_01185,93061.SAOUHSC_01186,93061.SAOUHSC_01187,93061.SAOUHSC_01223,93061.SAOUHSC_01269…	walK,ABD29561.1,rsmA,ABD29662.1,saeS,ABD29892.1,hprK,smpB,gcvH,lipA,def,rsmH,ABD30271.1,fmt,ABD30291.1,rlmN,ABD30293.1,ABD30294.1,trmFO,miaB,ABD30546.1,srrB,ABD30753.1,alaS,mnmA,ABD30807.1,tgt,ABD30867.1,ABD30889.1,thiI,ABD30995.1,ABD30996.1,ABD31041.1,ABD31149.1,ABD31302.1,tsaD,rsbW,glmS,ABD31556.1,mnmG,mnmE
GO Process	GO:0006508	Proteolysis	24	53	0.32	0.0375	93061.SAOUHSC_00486,93061.SAOUHSC_00646,93061.SAOUHSC_00790,93061.SAOUHSC_00879,93061.SAOUHSC_00902,93061.SAOUHSC_00903,93061.SAOUHSC_00912,93061.SAOUHSC_00937,93061.SAOUHSC_00958,93061.SAOUHSC_01226,93061.SAOUHSC_01239,93061.SAOUHSC_01365,93061.SAOUHSC_01383,93061.SAOUHSC_01427,93061.SAOUHSC_01467,93061.SAOUHSC_01778,93061.SAOUHSC_01838,93061.SAOUHSC_01861,93061.SAOUHSC_01868,93061.SAOUHSC_02092…	ftsH,ABD29781.1,clpP,ABD30004.1,ABD30027.1,ABD30028.1,clpB,ABD30062.1,ABD30083.1,hslU,ABD30340.1,ABD30460.1,ABD30478.1,ABD30519.1,ABD30552.1,clpX,ABD30906.1,ABD30927.1,ABD30933.1,ABD31143.1,sspP,agrB,ABD31759.1,srtA
GO Process	GO:0009206	Purine ribonucleoside triphosphate biosynthetic process	9	10	0.62	0.0391	93061.SAOUHSC_00374,93061.SAOUHSC_01485,93061.SAOUHSC_02340,93061.SAOUHSC_02341,93061.SAOUHSC_02343,93061.SAOUHSC_02345,93061.SAOUHSC_02346,93061.SAOUHSC_02347,93061.SAOUHSC_02350	guaB,ndk,atpC,atpD,atpG,atpA,atpH,atpF,atpB
GO Process	GO:0043933	Protein-containing complex organization	14	23	0.45	0.04	93061.SAOUHSC_00528,93061.SAOUHSC_00956,93061.SAOUHSC_01058,93061.SAOUHSC_01150,93061.SAOUHSC_01492,93061.SAOUHSC_01617,93061.SAOUHSC_01659,93061.SAOUHSC_01668,93061.SAOUHSC_01784,93061.SAOUHSC_01827,93061.SAOUHSC_02316,93061.SAOUHSC_02486,93061.SAOUHSC_02508,93061.SAOUHSC_02510	rpsG,prfC,ABD30176.1,ftsZ,der,argR,cshB,era,rplT,ezrA,cshA,rpsK,rpsS,rplW
GO Process	GO:0007049	Cell cycle	16	29	0.41	0.0428	93061.SAOUHSC_00427,93061.SAOUHSC_00469,93061.SAOUHSC_00752,93061.SAOUHSC_01147,93061.SAOUHSC_01148,93061.SAOUHSC_01149,93061.SAOUHSC_01150,93061.SAOUHSC_01158,93061.SAOUHSC_01204,93061.SAOUHSC_01424,93061.SAOUHSC_01462,93061.SAOUHSC_01779,93061.SAOUHSC_01827,93061.SAOUHSC_02317,93061.SAOUHSC_02337,93061.SAOUHSC_03049	sle1,spoVG,murB,murD,divIB,ftsA,ftsZ,ABD30266.1,smc,murG,gpsB,tig,ezrA,murF,murA,ABD32032.1
GO Process	GO:0051301	Cell division	17	32	0.39	0.0428	93061.SAOUHSC_00427,93061.SAOUHSC_00469,93061.SAOUHSC_00482,93061.SAOUHSC_00752,93061.SAOUHSC_01147,93061.SAOUHSC_01148,93061.SAOUHSC_01149,93061.SAOUHSC_01150,93061.SAOUHSC_01158,93061.SAOUHSC_01424,93061.SAOUHSC_01462,93061.SAOUHSC_01778,93061.SAOUHSC_01779,93061.SAOUHSC_01827,93061.SAOUHSC_02317,93061.SAOUHSC_02337,93061.SAOUHSC_03049	sle1,spoVG,ABD29635.1,murB,murD,divIB,ftsA,ftsZ,ABD30266.1,murG,gpsB,clpX,tig,ezrA,murF,murA,ABD32032.1
GO Function	GO:0005488	Binding	351	952	0.23	4.12e-24	93061.SAOUHSC_00001,93061.SAOUHSC_00002,93061.SAOUHSC_00004,93061.SAOUHSC_00005,93061.SAOUHSC_00006,93061.SAOUHSC_00009,93061.SAOUHSC_00015,93061.SAOUHSC_00017,93061.SAOUHSC_00018,93061.SAOUHSC_00021,93061.SAOUHSC_00070,93061.SAOUHSC_00113,93061.SAOUHSC_00136,93061.SAOUHSC_00137,93061.SAOUHSC_00139,93061.SAOUHSC_00167,93061.SAOUHSC_00226,93061.SAOUHSC_00346,93061.SAOUHSC_00348,93061.SAOUHSC_00350…	dnaA,ABD29193.1,recF,gyrB,gyrA,serS,ABD29205.1,rplI,ABD29207.1,walK,sarS,ABD29294.1,ABD29317.1,ABD29318.1,ABD29320.1,ABD29345.1,tarJ-2,ychF,rpsF,rpsR,ahpF,guaB,guaA,ABD29561.1,ABD29575.1,dnaX,metG,rsmA,ABD29622.1,prs,rplY,mfd,ABD29636.1,ABD29638.1,ftsH,ABD29642.1,lysS,mcsB,clpC,radA,gltX,ABD29662.1,rplA,rplJ,rpoB,rpoC,rpsL,rpsG,fusA,tuf,ABD29680.1,ABD29690.1,adh,sarA,ABD29770.1,ABD29782.1,sarX,mg…
GO Function	GO:0097159	Organic cyclic compound binding	283	741	0.25	5.93e-19	93061.SAOUHSC_00001,93061.SAOUHSC_00002,93061.SAOUHSC_00004,93061.SAOUHSC_00005,93061.SAOUHSC_00006,93061.SAOUHSC_00009,93061.SAOUHSC_00015,93061.SAOUHSC_00017,93061.SAOUHSC_00018,93061.SAOUHSC_00021,93061.SAOUHSC_00070,93061.SAOUHSC_00136,93061.SAOUHSC_00139,93061.SAOUHSC_00167,93061.SAOUHSC_00346,93061.SAOUHSC_00348,93061.SAOUHSC_00350,93061.SAOUHSC_00364,93061.SAOUHSC_00374,93061.SAOUHSC_00375…	dnaA,ABD29193.1,recF,gyrB,gyrA,serS,ABD29205.1,rplI,ABD29207.1,walK,sarS,ABD29317.1,ABD29320.1,ABD29345.1,ychF,rpsF,rpsR,ahpF,guaB,guaA,ABD29561.1,dnaX,metG,rsmA,ABD29622.1,prs,rplY,mfd,ABD29636.1,ABD29638.1,ftsH,lysS,mcsB,clpC,radA,gltX,ABD29662.1,rplA,rplJ,rpoB,rpoC,rpsL,rpsG,fusA,tuf,ABD29680.1,sarA,ABD29782.1,sarX,mgrA,saeS,queC,ABD29860.1,ABD29862.1,ABD29864.1,ABD29875.1,murB,secA1,uvrA,hprK…
GO Function	GO:1901363	Heterocyclic compound binding	283	741	0.25	5.93e-19	93061.SAOUHSC_00001,93061.SAOUHSC_00002,93061.SAOUHSC_00004,93061.SAOUHSC_00005,93061.SAOUHSC_00006,93061.SAOUHSC_00009,93061.SAOUHSC_00015,93061.SAOUHSC_00017,93061.SAOUHSC_00018,93061.SAOUHSC_00021,93061.SAOUHSC_00070,93061.SAOUHSC_00136,93061.SAOUHSC_00139,93061.SAOUHSC_00167,93061.SAOUHSC_00346,93061.SAOUHSC_00348,93061.SAOUHSC_00350,93061.SAOUHSC_00364,93061.SAOUHSC_00374,93061.SAOUHSC_00375…	dnaA,ABD29193.1,recF,gyrB,gyrA,serS,ABD29205.1,rplI,ABD29207.1,walK,sarS,ABD29317.1,ABD29320.1,ABD29345.1,ychF,rpsF,rpsR,ahpF,guaB,guaA,ABD29561.1,dnaX,metG,rsmA,ABD29622.1,prs,rplY,mfd,ABD29636.1,ABD29638.1,ftsH,lysS,mcsB,clpC,radA,gltX,ABD29662.1,rplA,rplJ,rpoB,rpoC,rpsL,rpsG,fusA,tuf,ABD29680.1,sarA,ABD29782.1,sarX,mgrA,saeS,queC,ABD29860.1,ABD29862.1,ABD29864.1,ABD29875.1,murB,secA1,uvrA,hprK…
GO Function	GO:0003824	Catalytic activity	371	1120	0.19	6.93e-19	93061.SAOUHSC_00002,93061.SAOUHSC_00005,93061.SAOUHSC_00006,93061.SAOUHSC_00009,93061.SAOUHSC_00015,93061.SAOUHSC_00018,93061.SAOUHSC_00021,93061.SAOUHSC_00086,93061.SAOUHSC_00113,93061.SAOUHSC_00132,93061.SAOUHSC_00139,93061.SAOUHSC_00155,93061.SAOUHSC_00187,93061.SAOUHSC_00200,93061.SAOUHSC_00206,93061.SAOUHSC_00222,93061.SAOUHSC_00223,93061.SAOUHSC_00225,93061.SAOUHSC_00226,93061.SAOUHSC_00227…	ABD29193.1,gyrB,gyrA,serS,ABD29205.1,ABD29207.1,walK,ABD29269.1,ABD29294.1,aldA,ABD29320.1,ptsG,pflB,ABD29378.1,ldh1,tarK,tarF,tarI-2,tarJ-2,tarL,ychF,ahpF,ahpC,xpt,guaB,guaA,sle1,dnaX,metG,rsmA,ABD29622.1,prs,mfd,ABD29638.1,ftsH,ABD29641.1,ABD29642.1,lysS,pdxS,pdxT,mcsB,clpC,radA,gltX,ABD29662.1,rpoB,rpoC,fusA,tuf,ABD29679.1,ABD29680.1,ABD29683.1,ABD29690.1,folE2,ABD29709.1,ABD29717.1,adh,ABD297…
GO Function	GO:0043167	Ion binding	245	617	0.26	1.85e-17	93061.SAOUHSC_00001,93061.SAOUHSC_00004,93061.SAOUHSC_00005,93061.SAOUHSC_00006,93061.SAOUHSC_00009,93061.SAOUHSC_00015,93061.SAOUHSC_00018,93061.SAOUHSC_00021,93061.SAOUHSC_00113,93061.SAOUHSC_00136,93061.SAOUHSC_00137,93061.SAOUHSC_00139,93061.SAOUHSC_00167,93061.SAOUHSC_00226,93061.SAOUHSC_00346,93061.SAOUHSC_00364,93061.SAOUHSC_00374,93061.SAOUHSC_00375,93061.SAOUHSC_00413,93061.SAOUHSC_00442…	dnaA,recF,gyrB,gyrA,serS,ABD29205.1,ABD29207.1,walK,ABD29294.1,ABD29317.1,ABD29318.1,ABD29320.1,ABD29345.1,tarJ-2,ychF,ahpF,guaB,guaA,ABD29575.1,dnaX,metG,prs,mfd,ABD29638.1,ftsH,ABD29642.1,lysS,mcsB,clpC,radA,gltX,rpoC,fusA,tuf,ABD29680.1,ABD29690.1,adh,sarA,ABD29770.1,ABD29782.1,saeS,queC,ABD29860.1,ltaS,ABD29862.1,ABD29864.1,ABD29875.1,murB,secA1,uvrA,hprK,ABD29916.1,pgk,gpmI,eno,ABD29973.1,AB…
GO Function	GO:0043168	Anion binding	173	399	0.3	8.52e-14	93061.SAOUHSC_00001,93061.SAOUHSC_00004,93061.SAOUHSC_00005,93061.SAOUHSC_00006,93061.SAOUHSC_00009,93061.SAOUHSC_00018,93061.SAOUHSC_00021,93061.SAOUHSC_00136,93061.SAOUHSC_00139,93061.SAOUHSC_00167,93061.SAOUHSC_00346,93061.SAOUHSC_00364,93061.SAOUHSC_00375,93061.SAOUHSC_00442,93061.SAOUHSC_00461,93061.SAOUHSC_00472,93061.SAOUHSC_00477,93061.SAOUHSC_00486,93061.SAOUHSC_00493,93061.SAOUHSC_00504…	dnaA,recF,gyrB,gyrA,serS,ABD29207.1,walK,ABD29317.1,ABD29320.1,ABD29345.1,ychF,ahpF,guaA,dnaX,metG,prs,mfd,ftsH,lysS,mcsB,clpC,radA,gltX,fusA,tuf,ABD29680.1,ABD29782.1,saeS,queC,ABD29860.1,ABD29862.1,ABD29864.1,ABD29875.1,murB,secA1,uvrA,hprK,ABD29916.1,pgk,ABD29973.1,ABD29975.1,dltA,rocD-2,addA,cdr,clpB,trpS,prfC,menD,ABD30142.1,ABD30163.1,potA,ABD30176.1,ABD30181.1,pheS,pheT,mutS2,ABD30218.1,AB…
GO Function	GO:0036094	Small molecule binding	190	461	0.28	9.31e-14	93061.SAOUHSC_00001,93061.SAOUHSC_00004,93061.SAOUHSC_00005,93061.SAOUHSC_00006,93061.SAOUHSC_00009,93061.SAOUHSC_00018,93061.SAOUHSC_00021,93061.SAOUHSC_00136,93061.SAOUHSC_00139,93061.SAOUHSC_00167,93061.SAOUHSC_00346,93061.SAOUHSC_00364,93061.SAOUHSC_00374,93061.SAOUHSC_00375,93061.SAOUHSC_00442,93061.SAOUHSC_00461,93061.SAOUHSC_00472,93061.SAOUHSC_00477,93061.SAOUHSC_00485,93061.SAOUHSC_00486…	dnaA,recF,gyrB,gyrA,serS,ABD29207.1,walK,ABD29317.1,ABD29320.1,ABD29345.1,ychF,ahpF,guaB,guaA,dnaX,metG,prs,mfd,ABD29638.1,ftsH,lysS,mcsB,clpC,radA,gltX,rpoB,fusA,tuf,ABD29680.1,ABD29782.1,saeS,queC,ABD29860.1,ABD29862.1,ABD29864.1,ABD29875.1,murB,secA1,uvrA,hprK,ABD29916.1,ABD29923.1,pgk,ABD29973.1,ABD29975.1,dltA,rocD-2,ABD30020.1,pgi,addA,cdr,clpB,trpS,fabI,prfC,menD,ABD30142.1,ABD30163.1,potA…
GO Function	GO:0032555	Purine ribonucleotide binding	144	314	0.33	1.25e-12	93061.SAOUHSC_00001,93061.SAOUHSC_00004,93061.SAOUHSC_00005,93061.SAOUHSC_00006,93061.SAOUHSC_00009,93061.SAOUHSC_00018,93061.SAOUHSC_00021,93061.SAOUHSC_00136,93061.SAOUHSC_00167,93061.SAOUHSC_00346,93061.SAOUHSC_00375,93061.SAOUHSC_00442,93061.SAOUHSC_00461,93061.SAOUHSC_00472,93061.SAOUHSC_00477,93061.SAOUHSC_00486,93061.SAOUHSC_00493,93061.SAOUHSC_00504,93061.SAOUHSC_00505,93061.SAOUHSC_00507…	dnaA,recF,gyrB,gyrA,serS,ABD29207.1,walK,ABD29317.1,ABD29345.1,ychF,guaA,dnaX,metG,prs,mfd,ftsH,lysS,mcsB,clpC,radA,gltX,fusA,tuf,ABD29782.1,saeS,queC,ABD29860.1,ABD29862.1,ABD29864.1,ABD29875.1,secA1,uvrA,hprK,ABD29916.1,pgk,ABD29973.1,dltA,addA,clpB,trpS,prfC,ABD30142.1,potA,ABD30176.1,ABD30181.1,pheS,pheT,mutS2,murD,ftsZ,ileS,carB,priA,ABD30294.1,smc,ffh,ABD30319.1,sucC,hslU,codY,pyrH,proS,inf…
GO Function	GO:0035639	Purine ribonucleoside triphosphate binding	143	311	0.33	1.25e-12	93061.SAOUHSC_00001,93061.SAOUHSC_00004,93061.SAOUHSC_00005,93061.SAOUHSC_00006,93061.SAOUHSC_00009,93061.SAOUHSC_00018,93061.SAOUHSC_00021,93061.SAOUHSC_00136,93061.SAOUHSC_00167,93061.SAOUHSC_00346,93061.SAOUHSC_00375,93061.SAOUHSC_00442,93061.SAOUHSC_00461,93061.SAOUHSC_00472,93061.SAOUHSC_00477,93061.SAOUHSC_00486,93061.SAOUHSC_00493,93061.SAOUHSC_00504,93061.SAOUHSC_00505,93061.SAOUHSC_00507…	dnaA,recF,gyrB,gyrA,serS,ABD29207.1,walK,ABD29317.1,ABD29345.1,ychF,guaA,dnaX,metG,prs,mfd,ftsH,lysS,mcsB,clpC,radA,gltX,fusA,tuf,ABD29782.1,saeS,queC,ABD29860.1,ABD29862.1,ABD29864.1,ABD29875.1,secA1,uvrA,hprK,ABD29916.1,pgk,ABD29973.1,dltA,addA,clpB,trpS,prfC,ABD30142.1,potA,ABD30176.1,ABD30181.1,pheS,pheT,mutS2,murD,ftsZ,ileS,carB,priA,ABD30294.1,smc,ffh,ABD30319.1,sucC,hslU,codY,pyrH,proS,inf…
GO Function	GO:0097367	Carbohydrate derivative binding	149	335	0.31	2.07e-12	93061.SAOUHSC_00001,93061.SAOUHSC_00004,93061.SAOUHSC_00005,93061.SAOUHSC_00006,93061.SAOUHSC_00009,93061.SAOUHSC_00018,93061.SAOUHSC_00021,93061.SAOUHSC_00136,93061.SAOUHSC_00167,93061.SAOUHSC_00346,93061.SAOUHSC_00375,93061.SAOUHSC_00442,93061.SAOUHSC_00461,93061.SAOUHSC_00472,93061.SAOUHSC_00477,93061.SAOUHSC_00486,93061.SAOUHSC_00493,93061.SAOUHSC_00504,93061.SAOUHSC_00505,93061.SAOUHSC_00507…	dnaA,recF,gyrB,gyrA,serS,ABD29207.1,walK,ABD29317.1,ABD29345.1,ychF,guaA,dnaX,metG,prs,mfd,ftsH,lysS,mcsB,clpC,radA,gltX,rpoB,fusA,tuf,ABD29782.1,saeS,queC,ABD29860.1,ABD29862.1,ABD29864.1,ABD29875.1,secA1,uvrA,hprK,ABD29916.1,pgk,ABD29973.1,dltA,pgi,addA,clpB,trpS,prfC,ABD30142.1,potA,ABD30176.1,ABD30181.1,pheS,pheT,mutS2,murD,ftsZ,ileS,carB,ABD30285.1,priA,ABD30294.1,smc,ffh,ABD30319.1,sucC,hsl…
GO Function	GO:0000166	Nucleotide binding	170	409	0.28	2.08e-12	93061.SAOUHSC_00001,93061.SAOUHSC_00004,93061.SAOUHSC_00005,93061.SAOUHSC_00006,93061.SAOUHSC_00009,93061.SAOUHSC_00018,93061.SAOUHSC_00021,93061.SAOUHSC_00136,93061.SAOUHSC_00139,93061.SAOUHSC_00167,93061.SAOUHSC_00346,93061.SAOUHSC_00364,93061.SAOUHSC_00374,93061.SAOUHSC_00375,93061.SAOUHSC_00442,93061.SAOUHSC_00461,93061.SAOUHSC_00472,93061.SAOUHSC_00477,93061.SAOUHSC_00485,93061.SAOUHSC_00486…	dnaA,recF,gyrB,gyrA,serS,ABD29207.1,walK,ABD29317.1,ABD29320.1,ABD29345.1,ychF,ahpF,guaB,guaA,dnaX,metG,prs,mfd,ABD29638.1,ftsH,lysS,mcsB,clpC,radA,gltX,fusA,tuf,ABD29782.1,saeS,queC,ABD29860.1,ABD29862.1,ABD29864.1,ABD29875.1,murB,secA1,uvrA,hprK,ABD29916.1,ABD29923.1,pgk,ABD29973.1,dltA,ABD30020.1,addA,cdr,clpB,trpS,fabI,prfC,ABD30142.1,ABD30163.1,potA,ABD30176.1,ABD30181.1,pheS,pheT,mutS2,ABD3…
GO Function	GO:0032553	Ribonucleotide binding	146	326	0.32	2.09e-12	93061.SAOUHSC_00001,93061.SAOUHSC_00004,93061.SAOUHSC_00005,93061.SAOUHSC_00006,93061.SAOUHSC_00009,93061.SAOUHSC_00018,93061.SAOUHSC_00021,93061.SAOUHSC_00136,93061.SAOUHSC_00167,93061.SAOUHSC_00346,93061.SAOUHSC_00375,93061.SAOUHSC_00442,93061.SAOUHSC_00461,93061.SAOUHSC_00472,93061.SAOUHSC_00477,93061.SAOUHSC_00486,93061.SAOUHSC_00493,93061.SAOUHSC_00504,93061.SAOUHSC_00505,93061.SAOUHSC_00507…	dnaA,recF,gyrB,gyrA,serS,ABD29207.1,walK,ABD29317.1,ABD29345.1,ychF,guaA,dnaX,metG,prs,mfd,ftsH,lysS,mcsB,clpC,radA,gltX,fusA,tuf,ABD29782.1,saeS,queC,ABD29860.1,ABD29862.1,ABD29864.1,ABD29875.1,secA1,uvrA,hprK,ABD29916.1,pgk,ABD29973.1,dltA,addA,clpB,trpS,prfC,ABD30142.1,potA,ABD30176.1,ABD30181.1,pheS,pheT,mutS2,murD,ftsZ,ileS,carB,ABD30285.1,priA,ABD30294.1,smc,ffh,ABD30319.1,sucC,hslU,codY,py…
GO Function	GO:0003723	RNA binding	72	114	0.47	2.01e-10	93061.SAOUHSC_00017,93061.SAOUHSC_00348,93061.SAOUHSC_00350,93061.SAOUHSC_00461,93061.SAOUHSC_00464,93061.SAOUHSC_00474,93061.SAOUHSC_00493,93061.SAOUHSC_00509,93061.SAOUHSC_00513,93061.SAOUHSC_00519,93061.SAOUHSC_00520,93061.SAOUHSC_00527,93061.SAOUHSC_00528,93061.SAOUHSC_00803,93061.SAOUHSC_00804,93061.SAOUHSC_01026,93061.SAOUHSC_01035,93061.SAOUHSC_01058,93061.SAOUHSC_01092,93061.SAOUHSC_01093…	rplI,rpsF,rpsR,metG,rsmA,rplY,lysS,gltX,ABD29662.1,rplA,rplJ,rpsL,rpsG,rnr,smpB,ABD30147.1,rnj1,ABD30176.1,pheS,pheT,ileS,ABD30271.1,pyrR,ABD30291.1,rlmN,rnc,ffh,nusA,rpsO,pnp,rnj2,rny,ABD30443.1,ABD30546.1,cshB,era,ABD30748.1,ABD30772.1,alaS,mnmA,rplU,rplT,thrS,thiI,rpsD,tyrS,ABD30924.1,ABD31041.1,ABD31331.1,cshA,rho,rpsI,rplM,rpsK,rpsM,rplO,rpsE,rplR,rplF,rpsH,rpsZ,rplE,rplN,rpsQ,rplP,rpsC,rplV…
GO Function	GO:0032559	Adenyl ribonucleotide binding	126	285	0.31	3.77e-10	93061.SAOUHSC_00001,93061.SAOUHSC_00004,93061.SAOUHSC_00005,93061.SAOUHSC_00006,93061.SAOUHSC_00009,93061.SAOUHSC_00018,93061.SAOUHSC_00021,93061.SAOUHSC_00136,93061.SAOUHSC_00167,93061.SAOUHSC_00346,93061.SAOUHSC_00375,93061.SAOUHSC_00442,93061.SAOUHSC_00461,93061.SAOUHSC_00472,93061.SAOUHSC_00477,93061.SAOUHSC_00486,93061.SAOUHSC_00493,93061.SAOUHSC_00504,93061.SAOUHSC_00505,93061.SAOUHSC_00507…	dnaA,recF,gyrB,gyrA,serS,ABD29207.1,walK,ABD29317.1,ABD29345.1,ychF,guaA,dnaX,metG,prs,mfd,ftsH,lysS,mcsB,clpC,radA,gltX,ABD29782.1,saeS,queC,ABD29860.1,ABD29862.1,ABD29864.1,ABD29875.1,secA1,uvrA,hprK,ABD29916.1,pgk,ABD29973.1,dltA,addA,clpB,trpS,ABD30142.1,potA,ABD30181.1,pheS,pheT,mutS2,murD,ileS,carB,priA,ABD30294.1,smc,sucC,hslU,pyrH,proS,ABD30350.1,ABD30354.1,recA,mutS,glpK,ABD30386.1,parE,…
GO Function	GO:0005524	ATP binding	125	282	0.31	3.83e-10	93061.SAOUHSC_00001,93061.SAOUHSC_00004,93061.SAOUHSC_00005,93061.SAOUHSC_00006,93061.SAOUHSC_00009,93061.SAOUHSC_00018,93061.SAOUHSC_00021,93061.SAOUHSC_00136,93061.SAOUHSC_00167,93061.SAOUHSC_00346,93061.SAOUHSC_00375,93061.SAOUHSC_00442,93061.SAOUHSC_00461,93061.SAOUHSC_00472,93061.SAOUHSC_00477,93061.SAOUHSC_00486,93061.SAOUHSC_00493,93061.SAOUHSC_00504,93061.SAOUHSC_00505,93061.SAOUHSC_00507…	dnaA,recF,gyrB,gyrA,serS,ABD29207.1,walK,ABD29317.1,ABD29345.1,ychF,guaA,dnaX,metG,prs,mfd,ftsH,lysS,mcsB,clpC,radA,gltX,ABD29782.1,saeS,queC,ABD29860.1,ABD29862.1,ABD29864.1,ABD29875.1,secA1,uvrA,hprK,ABD29916.1,pgk,ABD29973.1,dltA,addA,clpB,trpS,ABD30142.1,potA,ABD30181.1,pheS,pheT,mutS2,murD,ileS,carB,priA,ABD30294.1,smc,sucC,hslU,pyrH,proS,ABD30350.1,ABD30354.1,recA,mutS,glpK,ABD30386.1,parE,…
GO Function	GO:0003676	Nucleic acid binding	144	352	0.28	7.16e-10	93061.SAOUHSC_00001,93061.SAOUHSC_00002,93061.SAOUHSC_00004,93061.SAOUHSC_00005,93061.SAOUHSC_00006,93061.SAOUHSC_00015,93061.SAOUHSC_00017,93061.SAOUHSC_00018,93061.SAOUHSC_00070,93061.SAOUHSC_00348,93061.SAOUHSC_00350,93061.SAOUHSC_00398,93061.SAOUHSC_00442,93061.SAOUHSC_00461,93061.SAOUHSC_00464,93061.SAOUHSC_00467,93061.SAOUHSC_00474,93061.SAOUHSC_00477,93061.SAOUHSC_00483,93061.SAOUHSC_00493…	dnaA,ABD29193.1,recF,gyrB,gyrA,ABD29205.1,rplI,ABD29207.1,sarS,rpsF,rpsR,ABD29561.1,dnaX,metG,rsmA,ABD29622.1,rplY,mfd,ABD29636.1,lysS,radA,gltX,ABD29662.1,rplA,rplJ,rpoB,rpoC,rpsL,rpsG,fusA,tuf,sarA,sarX,mgrA,ABD29862.1,uvrA,rnr,smpB,addA,prfC,ABD30147.1,rnj1,ABD30156.1,ABD30176.1,pheS,pheT,mutS2,ileS,ABD30271.1,pyrR,rpoZ,priA,ABD30291.1,rlmN,rnc,smc,ffh,topA,codY,tsf,polC,nusA,infB,rpsO,pnp,rnj…
GO Function	GO:0005198	Structural molecule activity	43	58	0.54	1.64e-07	93061.SAOUHSC_00017,93061.SAOUHSC_00348,93061.SAOUHSC_00350,93061.SAOUHSC_00474,93061.SAOUHSC_00519,93061.SAOUHSC_00520,93061.SAOUHSC_00527,93061.SAOUHSC_00528,93061.SAOUHSC_01191,93061.SAOUHSC_01208,93061.SAOUHSC_01211,93061.SAOUHSC_01232,93061.SAOUHSC_01250,93061.SAOUHSC_01490,93061.SAOUHSC_01678,93061.SAOUHSC_01755,93061.SAOUHSC_01757,93061.SAOUHSC_01784,93061.SAOUHSC_01785,93061.SAOUHSC_01829…	rplI,rpsF,rpsR,rplY,rplA,rplJ,rpsL,rpsG,rpmB,rpsP,rplS,rpsB,rpsO,ABD30575.1,rpsU,rpmA,rplU,rplT,rpmI,rpsD,ABD31331.1,rpsI,rplM,rpsK,rpsM,rplO,rpsE,rplR,rplF,rpsH,rpsZ,rplE,rplN,rpsQ,rpmC,rplP,rpsC,rplV,rpsS,rplB,rplW,rplD,rplC
GO Function	GO:0003735	Structural constituent of ribosome	42	57	0.53	2.73e-07	93061.SAOUHSC_00017,93061.SAOUHSC_00348,93061.SAOUHSC_00350,93061.SAOUHSC_00474,93061.SAOUHSC_00519,93061.SAOUHSC_00520,93061.SAOUHSC_00527,93061.SAOUHSC_00528,93061.SAOUHSC_01191,93061.SAOUHSC_01208,93061.SAOUHSC_01211,93061.SAOUHSC_01232,93061.SAOUHSC_01250,93061.SAOUHSC_01678,93061.SAOUHSC_01755,93061.SAOUHSC_01757,93061.SAOUHSC_01784,93061.SAOUHSC_01785,93061.SAOUHSC_01829,93061.SAOUHSC_02297…	rplI,rpsF,rpsR,rplY,rplA,rplJ,rpsL,rpsG,rpmB,rpsP,rplS,rpsB,rpsO,rpsU,rpmA,rplU,rplT,rpmI,rpsD,ABD31331.1,rpsI,rplM,rpsK,rpsM,rplO,rpsE,rplR,rplF,rpsH,rpsZ,rplE,rplN,rpsQ,rpmC,rplP,rpsC,rplV,rpsS,rplB,rplW,rplD,rplC
GO Function	GO:0043169	Cation binding	121	310	0.26	4.36e-07	93061.SAOUHSC_00005,93061.SAOUHSC_00015,93061.SAOUHSC_00021,93061.SAOUHSC_00113,93061.SAOUHSC_00137,93061.SAOUHSC_00226,93061.SAOUHSC_00374,93061.SAOUHSC_00413,93061.SAOUHSC_00472,93061.SAOUHSC_00485,93061.SAOUHSC_00486,93061.SAOUHSC_00489,93061.SAOUHSC_00493,93061.SAOUHSC_00507,93061.SAOUHSC_00509,93061.SAOUHSC_00525,93061.SAOUHSC_00542,93061.SAOUHSC_00608,93061.SAOUHSC_00620,93061.SAOUHSC_00634…	gyrB,ABD29205.1,walK,ABD29294.1,ABD29318.1,tarJ-2,guaB,ABD29575.1,prs,ABD29638.1,ftsH,ABD29642.1,lysS,radA,gltX,rpoC,ABD29690.1,adh,sarA,ABD29770.1,queC,ltaS,secA1,uvrA,hprK,gpmI,eno,lipA,nagD,ABD30004.1,ABD30031.1,ABD30034.1,ABD30062.1,menD,qoxB,qoxA,ABD30150.1,ABD30152.1,rnj1,def,ABD30181.1,isdA,pheS,pheT,ABD30219.1,ileS,pyrC,carB,ABD30285.1,priA,rlmN,rnc,sucC,topA,ABD30338.1,ABD30340.1,pnp,rnj…
GO Function	GO:0046872	Metal ion binding	118	302	0.26	6.39e-07	93061.SAOUHSC_00005,93061.SAOUHSC_00015,93061.SAOUHSC_00021,93061.SAOUHSC_00113,93061.SAOUHSC_00137,93061.SAOUHSC_00226,93061.SAOUHSC_00374,93061.SAOUHSC_00413,93061.SAOUHSC_00472,93061.SAOUHSC_00485,93061.SAOUHSC_00486,93061.SAOUHSC_00489,93061.SAOUHSC_00493,93061.SAOUHSC_00507,93061.SAOUHSC_00509,93061.SAOUHSC_00525,93061.SAOUHSC_00542,93061.SAOUHSC_00608,93061.SAOUHSC_00620,93061.SAOUHSC_00634…	gyrB,ABD29205.1,walK,ABD29294.1,ABD29318.1,tarJ-2,guaB,ABD29575.1,prs,ABD29638.1,ftsH,ABD29642.1,lysS,radA,gltX,rpoC,ABD29690.1,adh,sarA,ABD29770.1,queC,ltaS,secA1,uvrA,hprK,gpmI,eno,lipA,nagD,ABD30004.1,ABD30031.1,ABD30034.1,ABD30062.1,menD,qoxB,qoxA,ABD30150.1,ABD30152.1,rnj1,def,ABD30181.1,isdA,pheS,pheT,ABD30219.1,ileS,pyrC,carB,ABD30285.1,priA,rlmN,rnc,sucC,topA,ABD30338.1,ABD30340.1,pnp,rnj…
GO Function	GO:0019843	rRNA binding	35	43	0.58	8.25e-07	93061.SAOUHSC_00017,93061.SAOUHSC_00348,93061.SAOUHSC_00350,93061.SAOUHSC_00474,93061.SAOUHSC_00519,93061.SAOUHSC_00520,93061.SAOUHSC_00527,93061.SAOUHSC_00528,93061.SAOUHSC_01058,93061.SAOUHSC_01185,93061.SAOUHSC_01203,93061.SAOUHSC_01250,93061.SAOUHSC_01668,93061.SAOUHSC_01757,93061.SAOUHSC_01784,93061.SAOUHSC_01829,93061.SAOUHSC_02486,93061.SAOUHSC_02487,93061.SAOUHSC_02492,93061.SAOUHSC_02494…	rplI,rpsF,rpsR,rplY,rplA,rplJ,rpsL,rpsG,ABD30176.1,rlmN,rnc,rpsO,era,rplU,rplT,rpsD,rpsK,rpsM,rplO,rpsE,rplR,rplF,rpsH,rpsZ,rplE,rplN,rpsQ,rplP,rpsC,rplV,rpsS,rplB,rplW,rplD,rplC
GO Function	GO:0140640	Catalytic activity, acting on a nucleic acid	76	165	0.33	2.01e-06	93061.SAOUHSC_00002,93061.SAOUHSC_00005,93061.SAOUHSC_00006,93061.SAOUHSC_00009,93061.SAOUHSC_00018,93061.SAOUHSC_00442,93061.SAOUHSC_00461,93061.SAOUHSC_00464,93061.SAOUHSC_00477,93061.SAOUHSC_00493,93061.SAOUHSC_00507,93061.SAOUHSC_00509,93061.SAOUHSC_00513,93061.SAOUHSC_00524,93061.SAOUHSC_00525,93061.SAOUHSC_00780,93061.SAOUHSC_00803,93061.SAOUHSC_00905,93061.SAOUHSC_00933,93061.SAOUHSC_01035…	ABD29193.1,gyrB,gyrA,serS,ABD29207.1,dnaX,metG,rsmA,mfd,lysS,radA,gltX,ABD29662.1,rpoB,rpoC,uvrA,rnr,addA,trpS,rnj1,ABD30156.1,pheS,pheT,mutS2,rsmH,ileS,ABD30271.1,rpoZ,priA,fmt,ABD30291.1,rlmN,rnc,topA,trmFO,proS,polC,pnp,rnj2,recA,rny,mutS,parE,parC,mprF,ABD30541.1,ABD30546.1,asnS,dinG,xseA,nfo,cshB,glyQS,alaS,ABD30806.1,ABD30807.1,aspS,hisS,tgt,ruvB,valS,thrS,polA,dnaE,thiI,tyrS,ABD30996.1,ABD…
GO Function	GO:0016874	Ligase activity	49	91	0.4	1.86e-05	93061.SAOUHSC_00009,93061.SAOUHSC_00375,93061.SAOUHSC_00461,93061.SAOUHSC_00493,93061.SAOUHSC_00509,93061.SAOUHSC_00721,93061.SAOUHSC_00869,93061.SAOUHSC_00933,93061.SAOUHSC_01064,93061.SAOUHSC_01092,93061.SAOUHSC_01093,93061.SAOUHSC_01147,93061.SAOUHSC_01159,93061.SAOUHSC_01170,93061.SAOUHSC_01178,93061.SAOUHSC_01216,93061.SAOUHSC_01218,93061.SAOUHSC_01240,93061.SAOUHSC_01287,93061.SAOUHSC_01471…	serS,guaA,metG,lysS,gltX,queC,dltA,trpS,ABD30181.1,pheS,pheT,murD,ileS,carB,ABD30285.1,sucC,sucD,proS,ABD30386.1,asnS,ABD30701.1,ABD30702.1,glyQS,alaS,ABD30807.1,aspS,hisS,valS,thrS,accA,accD,tyrS,fhs,ABD31156.1,ABD31157.1,gatB,gatA,nadE,murF,atpC,atpD,atpG,atpA,atpH,atpF,atpB,pyrG,panC,ABD31924.1
GO Function	GO:0016740	Transferase activity	133	394	0.19	6.67e-05	93061.SAOUHSC_00002,93061.SAOUHSC_00015,93061.SAOUHSC_00021,93061.SAOUHSC_00155,93061.SAOUHSC_00187,93061.SAOUHSC_00222,93061.SAOUHSC_00223,93061.SAOUHSC_00225,93061.SAOUHSC_00227,93061.SAOUHSC_00372,93061.SAOUHSC_00427,93061.SAOUHSC_00442,93061.SAOUHSC_00464,93061.SAOUHSC_00467,93061.SAOUHSC_00472,93061.SAOUHSC_00485,93061.SAOUHSC_00488,93061.SAOUHSC_00489,93061.SAOUHSC_00504,93061.SAOUHSC_00513…	ABD29193.1,ABD29205.1,walK,ptsG,pflB,tarK,tarF,tarI-2,tarL,xpt,sle1,dnaX,rsmA,ABD29622.1,prs,ABD29638.1,ABD29641.1,ABD29642.1,mcsB,ABD29662.1,rpoB,rpoC,ABD29680.1,ABD29709.1,ABD29717.1,ABD29841.1,saeS,ltaS,ABD29892.1,hprK,lgt,pgk,ABD29975.1,lipA,rocD-2,ABD30046.1,fabI,ugtP,ABD30099.1,menA,menD,ABD30147.1,ABD30150.1,ABD30156.1,ABD30162.1,argF,rsmH,pyrR,rpoZ,fmt,ABD30291.1,rlmN,ABD30294.1,ABD30300.…
GO Function	GO:0017111	Nucleoside-triphosphatase activity	32	48	0.49	7.05e-05	93061.SAOUHSC_00018,93061.SAOUHSC_00346,93061.SAOUHSC_00486,93061.SAOUHSC_00505,93061.SAOUHSC_00529,93061.SAOUHSC_00530,93061.SAOUHSC_00780,93061.SAOUHSC_00905,93061.SAOUHSC_00912,93061.SAOUHSC_00956,93061.SAOUHSC_01058,93061.SAOUHSC_01099,93061.SAOUHSC_01150,93061.SAOUHSC_01204,93061.SAOUHSC_01207,93061.SAOUHSC_01214,93061.SAOUHSC_01226,93061.SAOUHSC_01246,93061.SAOUHSC_01413,93061.SAOUHSC_01455…	ABD29207.1,ychF,ftsH,clpC,fusA,tuf,uvrA,addA,clpB,prfC,ABD30176.1,mutS2,ftsZ,smc,ffh,ABD30319.1,hslU,infB,ABD30507.1,ABD30542.1,cshB,era,lepA,ABD30806.1,ruvB,obg,clpX,pcrA,cshA,ABD31442.1,copA,mnmE
GO Function	GO:0140098	Catalytic activity, acting on RNA	46	88	0.38	7.15e-05	93061.SAOUHSC_00009,93061.SAOUHSC_00461,93061.SAOUHSC_00464,93061.SAOUHSC_00493,93061.SAOUHSC_00509,93061.SAOUHSC_00513,93061.SAOUHSC_00524,93061.SAOUHSC_00525,93061.SAOUHSC_00803,93061.SAOUHSC_00933,93061.SAOUHSC_01035,93061.SAOUHSC_01036,93061.SAOUHSC_01092,93061.SAOUHSC_01093,93061.SAOUHSC_01143,93061.SAOUHSC_01159,93061.SAOUHSC_01163,93061.SAOUHSC_01177,93061.SAOUHSC_01183,93061.SAOUHSC_01184…	serS,metG,rsmA,lysS,gltX,ABD29662.1,rpoB,rpoC,rnr,trpS,rnj1,ABD30156.1,pheS,pheT,rsmH,ileS,ABD30271.1,rpoZ,fmt,ABD30291.1,rlmN,rnc,trmFO,proS,pnp,rnj2,rny,mprF,ABD30546.1,asnS,cshB,glyQS,alaS,ABD30807.1,aspS,hisS,tgt,valS,thrS,thiI,tyrS,ABD31041.1,gatB,gatA,cshA,rpoA
GO Function	GO:0016818	Hydrolase activity, acting on acid anhydrides, in phosphorus-containing anhydrides	35	60	0.43	0.0002	93061.SAOUHSC_00018,93061.SAOUHSC_00346,93061.SAOUHSC_00375,93061.SAOUHSC_00486,93061.SAOUHSC_00505,93061.SAOUHSC_00529,93061.SAOUHSC_00530,93061.SAOUHSC_00780,93061.SAOUHSC_00905,93061.SAOUHSC_00912,93061.SAOUHSC_00956,93061.SAOUHSC_01058,93061.SAOUHSC_01099,93061.SAOUHSC_01150,93061.SAOUHSC_01204,93061.SAOUHSC_01207,93061.SAOUHSC_01214,93061.SAOUHSC_01226,93061.SAOUHSC_01246,93061.SAOUHSC_01413…	ABD29207.1,ychF,guaA,ftsH,clpC,fusA,tuf,uvrA,addA,clpB,prfC,ABD30176.1,mutS2,ftsZ,smc,ffh,ABD30319.1,hslU,infB,ABD30507.1,ABD30542.1,dinG,cshB,era,lepA,ABD30806.1,ruvB,obg,clpX,pcrA,ppaC,cshA,ABD31442.1,copA,mnmE
GO Function	GO:0016787	Hydrolase activity	118	348	0.2	0.00021	93061.SAOUHSC_00002,93061.SAOUHSC_00015,93061.SAOUHSC_00018,93061.SAOUHSC_00200,93061.SAOUHSC_00346,93061.SAOUHSC_00375,93061.SAOUHSC_00427,93061.SAOUHSC_00477,93061.SAOUHSC_00486,93061.SAOUHSC_00500,93061.SAOUHSC_00505,93061.SAOUHSC_00507,93061.SAOUHSC_00529,93061.SAOUHSC_00530,93061.SAOUHSC_00531,93061.SAOUHSC_00542,93061.SAOUHSC_00549,93061.SAOUHSC_00616,93061.SAOUHSC_00646,93061.SAOUHSC_00727…	ABD29193.1,ABD29205.1,ABD29207.1,ABD29378.1,ychF,guaA,sle1,mfd,ftsH,pdxT,clpC,radA,fusA,tuf,ABD29679.1,ABD29690.1,folE2,ABD29754.1,ABD29781.1,ABD29860.1,ltaS,uvrA,clpP,rnr,nagD,ABD30004.1,ABD30027.1,ABD30028.1,addA,ABD30031.1,ABD30034.1,clpB,ABD30062.1,prfC,ABD30083.1,atl,fmtA,folD,rnj1,def,ABD30176.1,ABD30188.1,mutS2,ftsZ,ileS,pyrC,priA,ABD30293.1,rnc,smc,ffh,ABD30319.1,hslU,ABD30340.1,proS,polC…
GO Function	GO:0016462	Pyrophosphatase activity	34	58	0.43	0.00023	93061.SAOUHSC_00018,93061.SAOUHSC_00346,93061.SAOUHSC_00375,93061.SAOUHSC_00486,93061.SAOUHSC_00505,93061.SAOUHSC_00529,93061.SAOUHSC_00530,93061.SAOUHSC_00780,93061.SAOUHSC_00905,93061.SAOUHSC_00912,93061.SAOUHSC_00956,93061.SAOUHSC_01058,93061.SAOUHSC_01099,93061.SAOUHSC_01150,93061.SAOUHSC_01204,93061.SAOUHSC_01207,93061.SAOUHSC_01214,93061.SAOUHSC_01226,93061.SAOUHSC_01246,93061.SAOUHSC_01413…	ABD29207.1,ychF,guaA,ftsH,clpC,fusA,tuf,uvrA,addA,clpB,prfC,ABD30176.1,mutS2,ftsZ,smc,ffh,ABD30319.1,hslU,infB,ABD30507.1,ABD30542.1,cshB,era,lepA,ABD30806.1,ruvB,obg,clpX,pcrA,ppaC,cshA,ABD31442.1,copA,mnmE
GO Function	GO:0004812	aminoacyl-tRNA ligase activity	17	20	0.6	0.002	93061.SAOUHSC_00009,93061.SAOUHSC_00461,93061.SAOUHSC_00493,93061.SAOUHSC_00509,93061.SAOUHSC_00933,93061.SAOUHSC_01092,93061.SAOUHSC_01093,93061.SAOUHSC_01159,93061.SAOUHSC_01240,93061.SAOUHSC_01471,93061.SAOUHSC_01666,93061.SAOUHSC_01722,93061.SAOUHSC_01737,93061.SAOUHSC_01738,93061.SAOUHSC_01767,93061.SAOUHSC_01788,93061.SAOUHSC_01839	serS,metG,lysS,gltX,trpS,pheS,pheT,ileS,proS,asnS,glyQS,alaS,aspS,hisS,valS,thrS,tyrS
GO Function	GO:0140096	Catalytic activity, acting on a protein	53	129	0.28	0.0022	93061.SAOUHSC_00021,93061.SAOUHSC_00200,93061.SAOUHSC_00364,93061.SAOUHSC_00486,93061.SAOUHSC_00504,93061.SAOUHSC_00646,93061.SAOUHSC_00714,93061.SAOUHSC_00760,93061.SAOUHSC_00781,93061.SAOUHSC_00782,93061.SAOUHSC_00785,93061.SAOUHSC_00790,93061.SAOUHSC_00834,93061.SAOUHSC_00879,93061.SAOUHSC_00902,93061.SAOUHSC_00903,93061.SAOUHSC_00908,93061.SAOUHSC_00912,93061.SAOUHSC_00937,93061.SAOUHSC_00958…	walK,ABD29378.1,ahpF,ftsH,mcsB,ABD29781.1,saeS,ABD29892.1,hprK,lgt,ABD29914.1,clpP,ABD29960.1,ABD30004.1,ABD30027.1,ABD30028.1,cdr,clpB,ABD30062.1,ABD30083.1,ABD30162.1,ABD30293.1,ABD30294.1,hslU,ABD30340.1,mprF,ABD30460.1,femA,femB,ABD30478.1,ABD30519.1,ABD30552.1,srrB,ABD30690.1,ABD30725.1,ABD30728.1,ABD30807.1,tig,ABD30867.1,ABD30906.1,ABD30927.1,ABD30933.1,prsA,ABD31143.1,ABD31149.1,sspP,agrB…
GO Function	GO:0140657	ATP-dependent activity	43	97	0.31	0.0027	93061.SAOUHSC_00005,93061.SAOUHSC_00006,93061.SAOUHSC_00018,93061.SAOUHSC_00346,93061.SAOUHSC_00477,93061.SAOUHSC_00486,93061.SAOUHSC_00505,93061.SAOUHSC_00507,93061.SAOUHSC_00647,93061.SAOUHSC_00769,93061.SAOUHSC_00780,93061.SAOUHSC_00790,93061.SAOUHSC_00905,93061.SAOUHSC_00912,93061.SAOUHSC_01046,93061.SAOUHSC_01099,93061.SAOUHSC_01179,93061.SAOUHSC_01204,93061.SAOUHSC_01226,93061.SAOUHSC_01262…	gyrB,gyrA,ABD29207.1,ychF,mfd,ftsH,clpC,radA,ABD29782.1,secA1,uvrA,clpP,addA,clpB,potA,mutS2,priA,smc,hslU,recA,mutS,parE,parC,ABD30507.1,dinG,ABD30732.1,cshB,dnaK,ABD30806.1,secD,ruvB,clpX,ABD31059.1,pcrA,groL,cshA,atpD,atpA,rho,ABD31442.1,ABD31705.1,copA,ABD31924.1
GO Function	GO:0000049	tRNA binding	19	26	0.53	0.0028	93061.SAOUHSC_00461,93061.SAOUHSC_00493,93061.SAOUHSC_00509,93061.SAOUHSC_00519,93061.SAOUHSC_00527,93061.SAOUHSC_00528,93061.SAOUHSC_01058,93061.SAOUHSC_01092,93061.SAOUHSC_01093,93061.SAOUHSC_01159,93061.SAOUHSC_01185,93061.SAOUHSC_01722,93061.SAOUHSC_01725,93061.SAOUHSC_01788,93061.SAOUHSC_01824,93061.SAOUHSC_01858,93061.SAOUHSC_02487,93061.SAOUHSC_02500,93061.SAOUHSC_02505	metG,lysS,gltX,rplA,rpsL,rpsG,ABD30176.1,pheS,pheT,ileS,rlmN,alaS,mnmA,thrS,thiI,ABD30924.1,rpsM,rplE,rplP
GO Function	GO:0140101	Catalytic activity, acting on a tRNA	26	46	0.42	0.0037	93061.SAOUHSC_00009,93061.SAOUHSC_00461,93061.SAOUHSC_00493,93061.SAOUHSC_00509,93061.SAOUHSC_00933,93061.SAOUHSC_01092,93061.SAOUHSC_01093,93061.SAOUHSC_01159,93061.SAOUHSC_01183,93061.SAOUHSC_01185,93061.SAOUHSC_01223,93061.SAOUHSC_01240,93061.SAOUHSC_01359,93061.SAOUHSC_01471,93061.SAOUHSC_01666,93061.SAOUHSC_01722,93061.SAOUHSC_01735,93061.SAOUHSC_01737,93061.SAOUHSC_01738,93061.SAOUHSC_01748…	serS,metG,lysS,gltX,trpS,pheS,pheT,ileS,fmt,rlmN,trmFO,proS,mprF,asnS,glyQS,alaS,ABD30807.1,aspS,hisS,tgt,valS,thrS,thiI,tyrS,gatB,gatA
GO Function	GO:0005525	GTP binding	20	31	0.48	0.006	93061.SAOUHSC_00346,93061.SAOUHSC_00529,93061.SAOUHSC_00530,93061.SAOUHSC_00787,93061.SAOUHSC_00956,93061.SAOUHSC_01058,93061.SAOUHSC_01150,93061.SAOUHSC_01207,93061.SAOUHSC_01214,93061.SAOUHSC_01228,93061.SAOUHSC_01246,93061.SAOUHSC_01455,93061.SAOUHSC_01492,93061.SAOUHSC_01668,93061.SAOUHSC_01688,93061.SAOUHSC_01742,93061.SAOUHSC_01753,93061.SAOUHSC_01887,93061.SAOUHSC_02353,93061.SAOUHSC_03053	ychF,fusA,tuf,ABD29916.1,prfC,ABD30176.1,ftsZ,ffh,ABD30319.1,codY,infB,ABD30542.1,der,era,lepA,ABD30813.1,obg,ribBA,upp,mnmE
GO Function	GO:0016887	ATP hydrolysis activity	19	30	0.47	0.0095	93061.SAOUHSC_00018,93061.SAOUHSC_00346,93061.SAOUHSC_00486,93061.SAOUHSC_00505,93061.SAOUHSC_00780,93061.SAOUHSC_00905,93061.SAOUHSC_00912,93061.SAOUHSC_01099,93061.SAOUHSC_01204,93061.SAOUHSC_01226,93061.SAOUHSC_01413,93061.SAOUHSC_01659,93061.SAOUHSC_01734,93061.SAOUHSC_01750,93061.SAOUHSC_01778,93061.SAOUHSC_02123,93061.SAOUHSC_02316,93061.SAOUHSC_02417,93061.SAOUHSC_02873	ABD29207.1,ychF,ftsH,clpC,uvrA,addA,clpB,mutS2,smc,hslU,ABD30507.1,cshB,ABD30806.1,ruvB,clpX,pcrA,cshA,ABD31442.1,copA
GO Function	GO:0003924	GTPase activity	13	17	0.55	0.0231	93061.SAOUHSC_00529,93061.SAOUHSC_00530,93061.SAOUHSC_00956,93061.SAOUHSC_01058,93061.SAOUHSC_01150,93061.SAOUHSC_01207,93061.SAOUHSC_01214,93061.SAOUHSC_01246,93061.SAOUHSC_01455,93061.SAOUHSC_01668,93061.SAOUHSC_01688,93061.SAOUHSC_01753,93061.SAOUHSC_03053	fusA,tuf,prfC,ABD30176.1,ftsZ,ffh,ABD30319.1,infB,ABD30542.1,era,lepA,obg,mnmE
GO Function	GO:0008270	Zinc ion binding	26	58	0.32	0.0479	93061.SAOUHSC_00226,93061.SAOUHSC_00413,93061.SAOUHSC_00486,93061.SAOUHSC_00509,93061.SAOUHSC_00525,93061.SAOUHSC_00608,93061.SAOUHSC_00721,93061.SAOUHSC_00780,93061.SAOUHSC_01035,93061.SAOUHSC_01159,93061.SAOUHSC_01168,93061.SAOUHSC_01179,93061.SAOUHSC_01252,93061.SAOUHSC_01658,93061.SAOUHSC_01682,93061.SAOUHSC_01722,93061.SAOUHSC_01772,93061.SAOUHSC_01778,93061.SAOUHSC_01809,93061.SAOUHSC_01868…	tarJ-2,ABD29575.1,ftsH,gltX,rpoC,adh,queC,uvrA,rnj1,ileS,pyrC,priA,rnj2,nfo,dnaJ,alaS,hemB,clpX,accD,ABD30933.1,ribBA,ABD31157.1,glyA,adk,rpsZ,ABD31698.1
GO Component	GO:0005622	Intracellular anatomical structure	263	633	0.28	5.09e-22	93061.SAOUHSC_00001,93061.SAOUHSC_00002,93061.SAOUHSC_00004,93061.SAOUHSC_00005,93061.SAOUHSC_00006,93061.SAOUHSC_00009,93061.SAOUHSC_00015,93061.SAOUHSC_00017,93061.SAOUHSC_00018,93061.SAOUHSC_00070,93061.SAOUHSC_00139,93061.SAOUHSC_00187,93061.SAOUHSC_00206,93061.SAOUHSC_00346,93061.SAOUHSC_00348,93061.SAOUHSC_00350,93061.SAOUHSC_00364,93061.SAOUHSC_00365,93061.SAOUHSC_00372,93061.SAOUHSC_00375…	dnaA,ABD29193.1,recF,gyrB,gyrA,serS,ABD29205.1,rplI,ABD29207.1,sarS,ABD29320.1,pflB,ldh1,ychF,rpsF,rpsR,ahpF,ahpC,xpt,guaA,metG,rsmA,prs,rplY,mfd,ABD29638.1,ABD29641.1,ABD29642.1,lysS,pdxT,gltX,ABD29662.1,rplA,rplJ,rpsL,rpsG,fusA,tuf,ABD29690.1,ABD29709.1,sarA,sarX,mgrA,queF,ABD29875.1,murB,secA1,uvrA,hprK,ABD29914.1,clpP,pgk,tpiA,gpmI,eno,rnr,smpB,ABD29960.1,gcvH,lipA,dltA,ABD30004.1,rocD-2,pgi,…
GO Component	GO:0005737	Cytoplasm	246	604	0.28	2.55e-19	93061.SAOUHSC_00001,93061.SAOUHSC_00002,93061.SAOUHSC_00004,93061.SAOUHSC_00005,93061.SAOUHSC_00006,93061.SAOUHSC_00009,93061.SAOUHSC_00015,93061.SAOUHSC_00017,93061.SAOUHSC_00018,93061.SAOUHSC_00070,93061.SAOUHSC_00139,93061.SAOUHSC_00187,93061.SAOUHSC_00206,93061.SAOUHSC_00346,93061.SAOUHSC_00350,93061.SAOUHSC_00364,93061.SAOUHSC_00365,93061.SAOUHSC_00372,93061.SAOUHSC_00375,93061.SAOUHSC_00461…	dnaA,ABD29193.1,recF,gyrB,gyrA,serS,ABD29205.1,rplI,ABD29207.1,sarS,ABD29320.1,pflB,ldh1,ychF,rpsR,ahpF,ahpC,xpt,guaA,metG,rsmA,prs,rplY,mfd,ABD29638.1,ABD29641.1,ABD29642.1,lysS,pdxT,gltX,ABD29662.1,rplA,rplJ,rpsG,fusA,tuf,ABD29690.1,ABD29709.1,sarA,sarX,mgrA,queF,ABD29875.1,murB,secA1,uvrA,hprK,ABD29914.1,clpP,pgk,tpiA,gpmI,eno,rnr,smpB,ABD29960.1,gcvH,lipA,dltA,ABD30004.1,rocD-2,pgi,addA,ABD30…
GO Component	GO:0110165	Cellular anatomical entity	433	1491	0.13	6.12e-15	93061.SAOUHSC_00001,93061.SAOUHSC_00002,93061.SAOUHSC_00004,93061.SAOUHSC_00005,93061.SAOUHSC_00006,93061.SAOUHSC_00009,93061.SAOUHSC_00015,93061.SAOUHSC_00017,93061.SAOUHSC_00018,93061.SAOUHSC_00021,93061.SAOUHSC_00023,93061.SAOUHSC_00060,93061.SAOUHSC_00067,93061.SAOUHSC_00070,93061.SAOUHSC_00074,93061.SAOUHSC_00139,93061.SAOUHSC_00155,93061.SAOUHSC_00187,93061.SAOUHSC_00200,93061.SAOUHSC_00206…	dnaA,ABD29193.1,recF,gyrB,gyrA,serS,ABD29205.1,rplI,ABD29207.1,walK,ABD29212.1,ABD29247.1,ABD29252.1,sarS,ABD29257.1,ABD29320.1,ptsG,pflB,ABD29378.1,ldh1,tarK,tarF,tarL,ABD29455.1,ABD29511.1,ychF,rpsF,rpsR,selX,ahpF,ahpC,xpt,guaA,ABD29567.1,ABD29575.1,sle1,metG,rsmA,prs,rplY,mfd,ABD29635.1,ABD29638.1,ftsH,ABD29641.1,ABD29642.1,lysS,pdxT,gltX,ABD29662.1,rplA,rplJ,rpsL,rpsG,fusA,tuf,ABD29690.1,sdrC…
GO Component	GO:0005829	Cytosol	136	303	0.32	8.24e-12	93061.SAOUHSC_00017,93061.SAOUHSC_00018,93061.SAOUHSC_00187,93061.SAOUHSC_00350,93061.SAOUHSC_00364,93061.SAOUHSC_00365,93061.SAOUHSC_00375,93061.SAOUHSC_00464,93061.SAOUHSC_00474,93061.SAOUHSC_00485,93061.SAOUHSC_00489,93061.SAOUHSC_00493,93061.SAOUHSC_00500,93061.SAOUHSC_00509,93061.SAOUHSC_00513,93061.SAOUHSC_00519,93061.SAOUHSC_00520,93061.SAOUHSC_00528,93061.SAOUHSC_00529,93061.SAOUHSC_00542…	rplI,ABD29207.1,pflB,rpsR,ahpF,ahpC,guaA,rsmA,rplY,ABD29638.1,ABD29642.1,lysS,pdxT,gltX,ABD29662.1,rplA,rplJ,rpsG,fusA,ABD29690.1,ABD29709.1,ABD29875.1,murB,secA1,hprK,pgk,tpiA,gpmI,eno,rnr,smpB,ABD29960.1,gcvH,pgi,addA,ABD30034.1,ABD30046.1,trpS,prfC,menB,folD,ABD30162.1,ileS,fmt,ABD30291.1,ABD30294.1,ABD30304.1,acpP,rplS,sucC,sucD,trmFO,hslU,rpsB,pyrH,ABD30338.1,proS,nusA,rbfA,rpsO,pnp,miaB,mut…
GO Component	GO:0032991	Protein-containing complex	94	187	0.37	6.12e-10	93061.SAOUHSC_00002,93061.SAOUHSC_00006,93061.SAOUHSC_00017,93061.SAOUHSC_00018,93061.SAOUHSC_00350,93061.SAOUHSC_00442,93061.SAOUHSC_00472,93061.SAOUHSC_00474,93061.SAOUHSC_00500,93061.SAOUHSC_00519,93061.SAOUHSC_00520,93061.SAOUHSC_00524,93061.SAOUHSC_00525,93061.SAOUHSC_00527,93061.SAOUHSC_00528,93061.SAOUHSC_00732,93061.SAOUHSC_00742,93061.SAOUHSC_00769,93061.SAOUHSC_00780,93061.SAOUHSC_00790…	ABD29193.1,gyrA,rplI,ABD29207.1,rpsR,dnaX,prs,rplY,pdxT,rplA,rplJ,rpoB,rpoC,rpsL,rpsG,ABD29865.1,ABD29875.1,secA1,uvrA,clpP,eno,gcvH,addA,ABD30052.1,ABD30152.1,ABD30156.1,potA,ABD30176.1,pheT,rpoZ,ABD30285.1,priA,ffh,rpsP,rplS,sucC,sucD,hslU,rpsB,rpsO,glpD,guaC,parC,srrA,xseA,ABD30702.1,gcvPB,ABD30732.1,rpmA,clpX,rplT,rpmI,pfkA,accA,accD,rpsD,ABD31050.1,gatA,pcrA,groL,ABD31303.1,atpC,atpD,atpG,at…
GO Component	GO:0043229	Intracellular organelle	52	79	0.48	2.67e-08	93061.SAOUHSC_00005,93061.SAOUHSC_00006,93061.SAOUHSC_00017,93061.SAOUHSC_00018,93061.SAOUHSC_00348,93061.SAOUHSC_00350,93061.SAOUHSC_00474,93061.SAOUHSC_00519,93061.SAOUHSC_00520,93061.SAOUHSC_00527,93061.SAOUHSC_00528,93061.SAOUHSC_01179,93061.SAOUHSC_01191,93061.SAOUHSC_01204,93061.SAOUHSC_01208,93061.SAOUHSC_01211,93061.SAOUHSC_01222,93061.SAOUHSC_01232,93061.SAOUHSC_01250,93061.SAOUHSC_01351…	gyrB,gyrA,rplI,ABD29207.1,rpsF,rpsR,rplY,rplA,rplJ,rpsL,rpsG,priA,rpmB,smc,rpsP,rplS,topA,rpsB,rpsO,parE,parC,rpsU,rpmA,rplU,rplT,rpmI,ezrA,rpsD,ABD30904.1,rpsI,rplM,rpsK,rpsM,rplO,rpsE,rplR,rplF,rpsH,rpsZ,rplE,rplN,rpsQ,rpmC,rplP,rpsC,rplV,rpsS,rplB,rplW,rplD,rplC,ABD32032.1
GO Component	GO:0043232	Intracellular non-membrane-bounded organelle	51	76	0.49	2.67e-08	93061.SAOUHSC_00005,93061.SAOUHSC_00006,93061.SAOUHSC_00017,93061.SAOUHSC_00018,93061.SAOUHSC_00348,93061.SAOUHSC_00350,93061.SAOUHSC_00474,93061.SAOUHSC_00519,93061.SAOUHSC_00520,93061.SAOUHSC_00527,93061.SAOUHSC_00528,93061.SAOUHSC_01179,93061.SAOUHSC_01191,93061.SAOUHSC_01204,93061.SAOUHSC_01208,93061.SAOUHSC_01211,93061.SAOUHSC_01222,93061.SAOUHSC_01232,93061.SAOUHSC_01250,93061.SAOUHSC_01351…	gyrB,gyrA,rplI,ABD29207.1,rpsF,rpsR,rplY,rplA,rplJ,rpsL,rpsG,priA,rpmB,smc,rpsP,rplS,topA,rpsB,rpsO,parE,parC,rpsU,rpmA,rplU,rplT,rpmI,ezrA,rpsD,rpsI,rplM,rpsK,rpsM,rplO,rpsE,rplR,rplF,rpsH,rpsZ,rplE,rplN,rpsQ,rpmC,rplP,rpsC,rplV,rpsS,rplB,rplW,rplD,rplC,ABD32032.1
GO Component	GO:1990904	Ribonucleoprotein complex	38	50	0.55	2.2e-07	93061.SAOUHSC_00017,93061.SAOUHSC_00350,93061.SAOUHSC_00474,93061.SAOUHSC_00519,93061.SAOUHSC_00520,93061.SAOUHSC_00527,93061.SAOUHSC_00528,93061.SAOUHSC_01058,93061.SAOUHSC_01207,93061.SAOUHSC_01208,93061.SAOUHSC_01211,93061.SAOUHSC_01232,93061.SAOUHSC_01250,93061.SAOUHSC_01755,93061.SAOUHSC_01784,93061.SAOUHSC_01785,93061.SAOUHSC_01829,93061.SAOUHSC_02477,93061.SAOUHSC_02478,93061.SAOUHSC_02486…	rplI,rpsR,rplY,rplA,rplJ,rpsL,rpsG,ABD30176.1,ffh,rpsP,rplS,rpsB,rpsO,rpmA,rplT,rpmI,rpsD,rpsI,rplM,rpsK,rpsM,rplO,rpsE,rplR,rplF,rpsH,rpsZ,rplE,rplN,rpsQ,rpmC,rplP,rpsC,rplV,rpsS,rplB,rplW,rplC
GO Component	GO:0005840	Ribosome	41	59	0.51	3.3e-07	93061.SAOUHSC_00017,93061.SAOUHSC_00348,93061.SAOUHSC_00350,93061.SAOUHSC_00474,93061.SAOUHSC_00519,93061.SAOUHSC_00520,93061.SAOUHSC_00527,93061.SAOUHSC_00528,93061.SAOUHSC_01191,93061.SAOUHSC_01208,93061.SAOUHSC_01211,93061.SAOUHSC_01232,93061.SAOUHSC_01250,93061.SAOUHSC_01678,93061.SAOUHSC_01755,93061.SAOUHSC_01757,93061.SAOUHSC_01784,93061.SAOUHSC_01785,93061.SAOUHSC_01829,93061.SAOUHSC_02477…	rplI,rpsF,rpsR,rplY,rplA,rplJ,rpsL,rpsG,rpmB,rpsP,rplS,rpsB,rpsO,rpsU,rpmA,rplU,rplT,rpmI,rpsD,rpsI,rplM,rpsK,rpsM,rplO,rpsE,rplR,rplF,rpsH,rpsZ,rplE,rplN,rpsQ,rpmC,rplP,rpsC,rplV,rpsS,rplB,rplW,rplD,rplC
GO Component	GO:0044391	Ribosomal subunit	36	47	0.55	3.84e-07	93061.SAOUHSC_00017,93061.SAOUHSC_00350,93061.SAOUHSC_00474,93061.SAOUHSC_00519,93061.SAOUHSC_00520,93061.SAOUHSC_00527,93061.SAOUHSC_00528,93061.SAOUHSC_01208,93061.SAOUHSC_01211,93061.SAOUHSC_01232,93061.SAOUHSC_01250,93061.SAOUHSC_01755,93061.SAOUHSC_01784,93061.SAOUHSC_01785,93061.SAOUHSC_01829,93061.SAOUHSC_02477,93061.SAOUHSC_02478,93061.SAOUHSC_02486,93061.SAOUHSC_02487,93061.SAOUHSC_02492…	rplI,rpsR,rplY,rplA,rplJ,rpsL,rpsG,rpsP,rplS,rpsB,rpsO,rpmA,rplT,rpmI,rpsD,rpsI,rplM,rpsK,rpsM,rplO,rpsE,rplR,rplF,rpsH,rpsZ,rplE,rplN,rpsQ,rpmC,rplP,rpsC,rplV,rpsS,rplB,rplW,rplC
GO Component	GO:0022626	Cytosolic ribosome	31	39	0.57	1.84e-06	93061.SAOUHSC_00017,93061.SAOUHSC_00350,93061.SAOUHSC_00474,93061.SAOUHSC_00519,93061.SAOUHSC_00520,93061.SAOUHSC_00528,93061.SAOUHSC_01211,93061.SAOUHSC_01232,93061.SAOUHSC_01250,93061.SAOUHSC_01755,93061.SAOUHSC_01784,93061.SAOUHSC_01785,93061.SAOUHSC_02477,93061.SAOUHSC_02478,93061.SAOUHSC_02486,93061.SAOUHSC_02492,93061.SAOUHSC_02494,93061.SAOUHSC_02495,93061.SAOUHSC_02496,93061.SAOUHSC_02498…	rplI,rpsR,rplY,rplA,rplJ,rpsG,rplS,rpsB,rpsO,rpmA,rplT,rpmI,rpsI,rplM,rpsK,rplO,rpsE,rplR,rplF,rpsH,rplE,rplN,rpsQ,rpmC,rplP,rpsC,rplV,rpsS,rplB,rplW,rplC
GO Component	GO:0022625	Cytosolic large ribosomal subunit	20	26	0.55	0.00038	93061.SAOUHSC_00017,93061.SAOUHSC_00474,93061.SAOUHSC_00519,93061.SAOUHSC_00520,93061.SAOUHSC_01211,93061.SAOUHSC_01755,93061.SAOUHSC_01784,93061.SAOUHSC_01785,93061.SAOUHSC_02478,93061.SAOUHSC_02492,93061.SAOUHSC_02495,93061.SAOUHSC_02496,93061.SAOUHSC_02500,93061.SAOUHSC_02502,93061.SAOUHSC_02504,93061.SAOUHSC_02505,93061.SAOUHSC_02507,93061.SAOUHSC_02509,93061.SAOUHSC_02510,93061.SAOUHSC_02512	rplI,rplY,rplA,rplJ,rplS,rpmA,rplT,rpmI,rplM,rplO,rplR,rplF,rplE,rplN,rpmC,rplP,rplV,rplB,rplW,rplC
GO Component	GO:0015935	Small ribosomal subunit	16	20	0.57	0.0014	93061.SAOUHSC_00350,93061.SAOUHSC_00527,93061.SAOUHSC_00528,93061.SAOUHSC_01208,93061.SAOUHSC_01232,93061.SAOUHSC_01250,93061.SAOUHSC_01829,93061.SAOUHSC_02477,93061.SAOUHSC_02486,93061.SAOUHSC_02487,93061.SAOUHSC_02494,93061.SAOUHSC_02498,93061.SAOUHSC_02499,93061.SAOUHSC_02503,93061.SAOUHSC_02506,93061.SAOUHSC_02508	rpsR,rpsL,rpsG,rpsP,rpsB,rpsO,rpsD,rpsI,rpsK,rpsM,rpsE,rpsH,rpsZ,rpsQ,rpsC,rpsS
GO Component	GO:1902494	Catalytic complex	31	64	0.35	0.0022	93061.SAOUHSC_00002,93061.SAOUHSC_00442,93061.SAOUHSC_00472,93061.SAOUHSC_00500,93061.SAOUHSC_00524,93061.SAOUHSC_00525,93061.SAOUHSC_00742,93061.SAOUHSC_00780,93061.SAOUHSC_00799,93061.SAOUHSC_00836,93061.SAOUHSC_00905,93061.SAOUHSC_01036,93061.SAOUHSC_01093,93061.SAOUHSC_01177,93061.SAOUHSC_01178,93061.SAOUHSC_01216,93061.SAOUHSC_01218,93061.SAOUHSC_01226,93061.SAOUHSC_01278,93061.SAOUHSC_01330…	ABD29193.1,dnaX,prs,pdxT,rpoB,rpoC,ABD29875.1,uvrA,eno,gcvH,addA,ABD30156.1,pheT,rpoZ,ABD30285.1,sucC,sucD,hslU,glpD,guaC,xseA,ABD30702.1,gcvPB,clpX,pfkA,accA,accD,pcrA,ABD31488.1,rpoA,ABD31593.1
GO Component	GO:0022627	Cytosolic small ribosomal subunit	11	13	0.59	0.01	93061.SAOUHSC_00350,93061.SAOUHSC_00528,93061.SAOUHSC_01232,93061.SAOUHSC_01250,93061.SAOUHSC_02477,93061.SAOUHSC_02486,93061.SAOUHSC_02494,93061.SAOUHSC_02498,93061.SAOUHSC_02503,93061.SAOUHSC_02506,93061.SAOUHSC_02508	rpsR,rpsG,rpsB,rpsO,rpsI,rpsK,rpsE,rpsH,rpsQ,rpsC,rpsS
STRING clusters	CL:94	Translation, and RNA metabolic process	117	189	0.46	2.12e-16	93061.SAOUHSC_00009,93061.SAOUHSC_00017,93061.SAOUHSC_00348,93061.SAOUHSC_00350,93061.SAOUHSC_00375,93061.SAOUHSC_00461,93061.SAOUHSC_00474,93061.SAOUHSC_00493,93061.SAOUHSC_00509,93061.SAOUHSC_00519,93061.SAOUHSC_00520,93061.SAOUHSC_00524,93061.SAOUHSC_00525,93061.SAOUHSC_00527,93061.SAOUHSC_00528,93061.SAOUHSC_00529,93061.SAOUHSC_00530,93061.SAOUHSC_00769,93061.SAOUHSC_00803,93061.SAOUHSC_00804…	serS,rplI,rpsF,rpsR,guaA,metG,rplY,lysS,gltX,rplA,rplJ,rpoB,rpoC,rpsL,rpsG,fusA,tuf,secA1,rnr,smpB,trpS,prfC,rnj1,pheS,pheT,ileS,ABD30271.1,fmt,ABD30291.1,rlmN,ABD30293.1,ABD30294.1,rpmB,rnc,ffh,rpsP,rplS,ABD30319.1,rpsB,tsf,proS,nusA,infB,rbfA,rpsO,pnp,rnj2,ABD30354.1,ABD30356.1,ABD30357.1,cinA,rny,cvfB,ABD30487.1,asnS,ndk,glyQS,rpsU,lepA,aspS,hisS,lytH,ABD30813.1,secD,ABD30817.1,rpmA,rplU,valS,…
STRING clusters	CL:101	Translation, and Protein transport	96	137	0.51	7.67e-16	93061.SAOUHSC_00009,93061.SAOUHSC_00017,93061.SAOUHSC_00348,93061.SAOUHSC_00350,93061.SAOUHSC_00375,93061.SAOUHSC_00461,93061.SAOUHSC_00474,93061.SAOUHSC_00493,93061.SAOUHSC_00509,93061.SAOUHSC_00519,93061.SAOUHSC_00520,93061.SAOUHSC_00524,93061.SAOUHSC_00525,93061.SAOUHSC_00527,93061.SAOUHSC_00528,93061.SAOUHSC_00529,93061.SAOUHSC_00530,93061.SAOUHSC_00769,93061.SAOUHSC_00803,93061.SAOUHSC_00804…	serS,rplI,rpsF,rpsR,guaA,metG,rplY,lysS,gltX,rplA,rplJ,rpoB,rpoC,rpsL,rpsG,fusA,tuf,secA1,rnr,smpB,trpS,prfC,pheS,pheT,ileS,rpmB,rnc,ffh,rpsP,rplS,rpsB,tsf,proS,nusA,infB,rbfA,rpsO,cvfB,ABD30487.1,asnS,ndk,glyQS,rpsU,lepA,aspS,hisS,secD,ABD30817.1,rpmA,rplU,valS,tig,rplT,rpmI,infC,thrS,rpsD,tyrS,gatB,gatA,ppaC,yidC,atpC,atpD,atpG,atpA,atpH,atpF,atpB,rho,pyrG,rpsI,rplM,rpoA,rpsK,rpsM,adk,secY,rplO…
STRING clusters	CL:98	Translation, and Protein export	103	158	0.48	9.13e-16	93061.SAOUHSC_00009,93061.SAOUHSC_00017,93061.SAOUHSC_00348,93061.SAOUHSC_00350,93061.SAOUHSC_00375,93061.SAOUHSC_00461,93061.SAOUHSC_00474,93061.SAOUHSC_00493,93061.SAOUHSC_00509,93061.SAOUHSC_00519,93061.SAOUHSC_00520,93061.SAOUHSC_00524,93061.SAOUHSC_00525,93061.SAOUHSC_00527,93061.SAOUHSC_00528,93061.SAOUHSC_00529,93061.SAOUHSC_00530,93061.SAOUHSC_00769,93061.SAOUHSC_00803,93061.SAOUHSC_00804…	serS,rplI,rpsF,rpsR,guaA,metG,rplY,lysS,gltX,rplA,rplJ,rpoB,rpoC,rpsL,rpsG,fusA,tuf,secA1,rnr,smpB,trpS,prfC,pheS,pheT,ileS,ABD30271.1,rpmB,rnc,ffh,rpsP,rplS,ABD30319.1,rpsB,tsf,proS,nusA,infB,rbfA,rpsO,cvfB,ABD30487.1,asnS,ndk,glyQS,rpsU,lepA,aspS,hisS,lytH,ABD30813.1,secD,ABD30817.1,rpmA,rplU,valS,tig,rplT,rpmI,infC,thrS,rpsD,tyrS,gatB,gatA,ppaC,yidC,atpC,atpD,atpG,atpA,atpH,atpF,atpB,rho,pyrG,…
STRING clusters	CL:99	Translation, and Protein transport	98	144	0.5	9.13e-16	93061.SAOUHSC_00009,93061.SAOUHSC_00017,93061.SAOUHSC_00348,93061.SAOUHSC_00350,93061.SAOUHSC_00375,93061.SAOUHSC_00461,93061.SAOUHSC_00474,93061.SAOUHSC_00493,93061.SAOUHSC_00509,93061.SAOUHSC_00519,93061.SAOUHSC_00520,93061.SAOUHSC_00524,93061.SAOUHSC_00525,93061.SAOUHSC_00527,93061.SAOUHSC_00528,93061.SAOUHSC_00529,93061.SAOUHSC_00530,93061.SAOUHSC_00769,93061.SAOUHSC_00803,93061.SAOUHSC_00804…	serS,rplI,rpsF,rpsR,guaA,metG,rplY,lysS,gltX,rplA,rplJ,rpoB,rpoC,rpsL,rpsG,fusA,tuf,secA1,rnr,smpB,trpS,prfC,pheS,pheT,ileS,rpmB,rnc,ffh,rpsP,rplS,rpsB,tsf,proS,nusA,infB,rbfA,rpsO,cvfB,ABD30487.1,asnS,ndk,glyQS,rpsU,lepA,aspS,hisS,lytH,ABD30813.1,secD,ABD30817.1,rpmA,rplU,valS,tig,rplT,rpmI,infC,thrS,rpsD,tyrS,gatB,gatA,ppaC,yidC,atpC,atpD,atpG,atpA,atpH,atpF,atpB,rho,pyrG,rpsI,rplM,rpoA,rpsK,rp…
STRING clusters	CL:104	Translation, and Ribonucleoside triphosphate biosynthetic process	92	130	0.52	1.11e-15	93061.SAOUHSC_00009,93061.SAOUHSC_00017,93061.SAOUHSC_00348,93061.SAOUHSC_00350,93061.SAOUHSC_00375,93061.SAOUHSC_00461,93061.SAOUHSC_00474,93061.SAOUHSC_00493,93061.SAOUHSC_00509,93061.SAOUHSC_00519,93061.SAOUHSC_00520,93061.SAOUHSC_00524,93061.SAOUHSC_00525,93061.SAOUHSC_00527,93061.SAOUHSC_00528,93061.SAOUHSC_00529,93061.SAOUHSC_00530,93061.SAOUHSC_00769,93061.SAOUHSC_00933,93061.SAOUHSC_00956…	serS,rplI,rpsF,rpsR,guaA,metG,rplY,lysS,gltX,rplA,rplJ,rpoB,rpoC,rpsL,rpsG,fusA,tuf,secA1,trpS,prfC,pheS,pheT,ileS,rpmB,rnc,ffh,rpsP,rplS,rpsB,tsf,proS,nusA,infB,rbfA,rpsO,asnS,ndk,glyQS,rpsU,lepA,aspS,hisS,secD,ABD30817.1,rpmA,rplU,valS,tig,rplT,rpmI,infC,thrS,rpsD,tyrS,gatB,gatA,ppaC,yidC,atpC,atpD,atpG,atpA,atpH,atpF,atpB,rho,pyrG,rpsI,rplM,rpoA,rpsK,rpsM,adk,secY,rplO,rpsE,rplR,rplF,rpsH,rpsZ…
STRING clusters	CL:95	Translation, and RNA metabolic process	108	176	0.45	1.8e-15	93061.SAOUHSC_00009,93061.SAOUHSC_00017,93061.SAOUHSC_00348,93061.SAOUHSC_00350,93061.SAOUHSC_00375,93061.SAOUHSC_00461,93061.SAOUHSC_00474,93061.SAOUHSC_00493,93061.SAOUHSC_00509,93061.SAOUHSC_00519,93061.SAOUHSC_00520,93061.SAOUHSC_00524,93061.SAOUHSC_00525,93061.SAOUHSC_00527,93061.SAOUHSC_00528,93061.SAOUHSC_00529,93061.SAOUHSC_00530,93061.SAOUHSC_00769,93061.SAOUHSC_00803,93061.SAOUHSC_00804…	serS,rplI,rpsF,rpsR,guaA,metG,rplY,lysS,gltX,rplA,rplJ,rpoB,rpoC,rpsL,rpsG,fusA,tuf,secA1,rnr,smpB,trpS,prfC,pheS,pheT,ileS,ABD30271.1,fmt,ABD30291.1,rlmN,ABD30293.1,ABD30294.1,rpmB,rnc,ffh,rpsP,rplS,ABD30319.1,rpsB,tsf,proS,nusA,infB,rbfA,rpsO,cvfB,ABD30487.1,asnS,ndk,glyQS,rpsU,lepA,aspS,hisS,lytH,ABD30813.1,secD,ABD30817.1,rpmA,rplU,valS,tig,rplT,rpmI,infC,thrS,rpsD,tyrS,gatB,gatA,ppaC,yidC,at…
STRING clusters	CL:105	Ribosome, and Translation regulator activity	74	109	0.5	7.9e-12	93061.SAOUHSC_00017,93061.SAOUHSC_00348,93061.SAOUHSC_00350,93061.SAOUHSC_00474,93061.SAOUHSC_00519,93061.SAOUHSC_00520,93061.SAOUHSC_00524,93061.SAOUHSC_00525,93061.SAOUHSC_00527,93061.SAOUHSC_00528,93061.SAOUHSC_00529,93061.SAOUHSC_00530,93061.SAOUHSC_00769,93061.SAOUHSC_00956,93061.SAOUHSC_01191,93061.SAOUHSC_01203,93061.SAOUHSC_01207,93061.SAOUHSC_01208,93061.SAOUHSC_01211,93061.SAOUHSC_01232…	rplI,rpsF,rpsR,rplY,rplA,rplJ,rpoB,rpoC,rpsL,rpsG,fusA,tuf,secA1,prfC,rpmB,rnc,ffh,rpsP,rplS,rpsB,tsf,nusA,infB,rbfA,rpsO,ndk,rpsU,lepA,secD,ABD30817.1,rpmA,rplU,tig,rplT,rpmI,infC,thrS,rpsD,ppaC,yidC,atpC,atpD,atpG,atpA,atpH,atpF,atpB,rho,pyrG,rpsI,rplM,rpoA,rpsK,rpsM,adk,secY,rplO,rpsE,rplR,rplF,rpsH,rpsZ,rplE,rplN,rpsQ,rpmC,rplP,rpsC,rplV,rpsS,rplB,rplW,rplD,rplC
STRING clusters	CL:106	Ribosome, and Translation regulator activity	66	100	0.49	4.43e-10	93061.SAOUHSC_00017,93061.SAOUHSC_00348,93061.SAOUHSC_00350,93061.SAOUHSC_00474,93061.SAOUHSC_00519,93061.SAOUHSC_00520,93061.SAOUHSC_00524,93061.SAOUHSC_00525,93061.SAOUHSC_00527,93061.SAOUHSC_00528,93061.SAOUHSC_00529,93061.SAOUHSC_00530,93061.SAOUHSC_00769,93061.SAOUHSC_00956,93061.SAOUHSC_01191,93061.SAOUHSC_01203,93061.SAOUHSC_01207,93061.SAOUHSC_01208,93061.SAOUHSC_01211,93061.SAOUHSC_01232…	rplI,rpsF,rpsR,rplY,rplA,rplJ,rpoB,rpoC,rpsL,rpsG,fusA,tuf,secA1,prfC,rpmB,rnc,ffh,rpsP,rplS,rpsB,tsf,nusA,infB,rbfA,rpsO,ndk,rpsU,lepA,secD,ABD30817.1,rpmA,rplU,tig,rplT,rpmI,infC,thrS,rpsD,yidC,rho,pyrG,rpsI,rplM,rpoA,rpsK,rpsM,adk,secY,rplO,rpsE,rplR,rplF,rpsH,rpsZ,rplE,rplN,rpsQ,rpmC,rplP,rpsC,rplV,rpsS,rplB,rplW,rplD,rplC
STRING clusters	CL:107	Ribosome, and Translation regulator activity	60	89	0.49	2.12e-09	93061.SAOUHSC_00017,93061.SAOUHSC_00348,93061.SAOUHSC_00350,93061.SAOUHSC_00474,93061.SAOUHSC_00519,93061.SAOUHSC_00520,93061.SAOUHSC_00524,93061.SAOUHSC_00525,93061.SAOUHSC_00527,93061.SAOUHSC_00528,93061.SAOUHSC_00529,93061.SAOUHSC_00530,93061.SAOUHSC_00956,93061.SAOUHSC_01191,93061.SAOUHSC_01203,93061.SAOUHSC_01208,93061.SAOUHSC_01211,93061.SAOUHSC_01232,93061.SAOUHSC_01234,93061.SAOUHSC_01243…	rplI,rpsF,rpsR,rplY,rplA,rplJ,rpoB,rpoC,rpsL,rpsG,fusA,tuf,prfC,rpmB,rnc,rpsP,rplS,rpsB,tsf,nusA,infB,rbfA,rpsO,ndk,rpsU,lepA,rpmA,rplU,tig,rplT,rpmI,infC,thrS,rpsD,rho,pyrG,rpsI,rplM,rpoA,rpsK,rpsM,adk,rplO,rpsE,rplR,rplF,rpsH,rpsZ,rplE,rplN,rpsQ,rpmC,rplP,rpsC,rplV,rpsS,rplB,rplW,rplD,rplC
STRING clusters	CL:110	Ribosome, and Translation regulator activity	54	78	0.51	9.87e-09	93061.SAOUHSC_00017,93061.SAOUHSC_00348,93061.SAOUHSC_00350,93061.SAOUHSC_00474,93061.SAOUHSC_00519,93061.SAOUHSC_00520,93061.SAOUHSC_00524,93061.SAOUHSC_00525,93061.SAOUHSC_00527,93061.SAOUHSC_00528,93061.SAOUHSC_00529,93061.SAOUHSC_00530,93061.SAOUHSC_00956,93061.SAOUHSC_01191,93061.SAOUHSC_01203,93061.SAOUHSC_01208,93061.SAOUHSC_01211,93061.SAOUHSC_01232,93061.SAOUHSC_01234,93061.SAOUHSC_01250…	rplI,rpsF,rpsR,rplY,rplA,rplJ,rpoB,rpoC,rpsL,rpsG,fusA,tuf,prfC,rpmB,rnc,rpsP,rplS,rpsB,tsf,rpsO,rpsU,lepA,rpmA,rplU,tig,rplT,rpmI,infC,thrS,rpsD,rpsI,rplM,rpoA,rpsK,rpsM,adk,rplO,rpsE,rplR,rplF,rpsH,rpsZ,rplE,rplN,rpsQ,rpmC,rplP,rpsC,rplV,rpsS,rplB,rplW,rplD,rplC
STRING clusters	CL:117	Ribosomal protein	48	63	0.55	1.01e-08	93061.SAOUHSC_00017,93061.SAOUHSC_00348,93061.SAOUHSC_00350,93061.SAOUHSC_00474,93061.SAOUHSC_00519,93061.SAOUHSC_00520,93061.SAOUHSC_00524,93061.SAOUHSC_00525,93061.SAOUHSC_00527,93061.SAOUHSC_00528,93061.SAOUHSC_00529,93061.SAOUHSC_00530,93061.SAOUHSC_01191,93061.SAOUHSC_01208,93061.SAOUHSC_01211,93061.SAOUHSC_01232,93061.SAOUHSC_01234,93061.SAOUHSC_01250,93061.SAOUHSC_01678,93061.SAOUHSC_01755…	rplI,rpsF,rpsR,rplY,rplA,rplJ,rpoB,rpoC,rpsL,rpsG,fusA,tuf,rpmB,rpsP,rplS,rpsB,tsf,rpsO,rpsU,rpmA,rplU,tig,rplT,rpmI,rpsD,rpsI,rplM,rpoA,rpsK,rpsM,rplO,rpsE,rplR,rplF,rpsH,rpsZ,rplE,rplN,rpsQ,rpmC,rplP,rpsC,rplV,rpsS,rplB,rplW,rplD,rplC
STRING clusters	CL:113	Ribosomal protein	50	70	0.52	1.91e-08	93061.SAOUHSC_00017,93061.SAOUHSC_00348,93061.SAOUHSC_00350,93061.SAOUHSC_00474,93061.SAOUHSC_00519,93061.SAOUHSC_00520,93061.SAOUHSC_00524,93061.SAOUHSC_00525,93061.SAOUHSC_00527,93061.SAOUHSC_00528,93061.SAOUHSC_00529,93061.SAOUHSC_00530,93061.SAOUHSC_01191,93061.SAOUHSC_01208,93061.SAOUHSC_01211,93061.SAOUHSC_01232,93061.SAOUHSC_01234,93061.SAOUHSC_01250,93061.SAOUHSC_01678,93061.SAOUHSC_01688…	rplI,rpsF,rpsR,rplY,rplA,rplJ,rpoB,rpoC,rpsL,rpsG,fusA,tuf,rpmB,rpsP,rplS,rpsB,tsf,rpsO,rpsU,lepA,rpmA,rplU,tig,rplT,rpmI,rpsD,rpsI,rplM,rpoA,rpsK,rpsM,adk,rplO,rpsE,rplR,rplF,rpsH,rpsZ,rplE,rplN,rpsQ,rpmC,rplP,rpsC,rplV,rpsS,rplB,rplW,rplD,rplC
STRING clusters	CL:119	Ribosomal protein	44	58	0.55	5.69e-08	93061.SAOUHSC_00017,93061.SAOUHSC_00348,93061.SAOUHSC_00350,93061.SAOUHSC_00474,93061.SAOUHSC_00519,93061.SAOUHSC_00520,93061.SAOUHSC_00527,93061.SAOUHSC_00528,93061.SAOUHSC_00529,93061.SAOUHSC_00530,93061.SAOUHSC_01191,93061.SAOUHSC_01208,93061.SAOUHSC_01211,93061.SAOUHSC_01232,93061.SAOUHSC_01234,93061.SAOUHSC_01250,93061.SAOUHSC_01678,93061.SAOUHSC_01755,93061.SAOUHSC_01757,93061.SAOUHSC_01784…	rplI,rpsF,rpsR,rplY,rplA,rplJ,rpsL,rpsG,fusA,tuf,rpmB,rpsP,rplS,rpsB,tsf,rpsO,rpsU,rpmA,rplU,rplT,rpmI,rpsD,rpsI,rplM,rpsK,rpsM,rplO,rpsE,rplR,rplF,rpsH,rpsZ,rplE,rplN,rpsQ,rpmC,rplP,rpsC,rplV,rpsS,rplB,rplW,rplD,rplC
STRING clusters	CL:124	Ribosomal protein	41	52	0.56	9.06e-08	93061.SAOUHSC_00348,93061.SAOUHSC_00350,93061.SAOUHSC_00474,93061.SAOUHSC_00519,93061.SAOUHSC_00520,93061.SAOUHSC_00527,93061.SAOUHSC_00528,93061.SAOUHSC_00529,93061.SAOUHSC_01191,93061.SAOUHSC_01208,93061.SAOUHSC_01211,93061.SAOUHSC_01232,93061.SAOUHSC_01250,93061.SAOUHSC_01678,93061.SAOUHSC_01755,93061.SAOUHSC_01757,93061.SAOUHSC_01784,93061.SAOUHSC_01785,93061.SAOUHSC_01829,93061.SAOUHSC_02477…	rpsF,rpsR,rplY,rplA,rplJ,rpsL,rpsG,fusA,rpmB,rpsP,rplS,rpsB,rpsO,rpsU,rpmA,rplU,rplT,rpmI,rpsD,rpsI,rplM,rpsK,rpsM,rplO,rpsE,rplR,rplF,rpsH,rpsZ,rplE,rplN,rpsQ,rpmC,rplP,rpsC,rplV,rpsS,rplB,rplW,rplD,rplC
STRING clusters	CL:125	Ribosomal protein	38	46	0.58	1.39e-07	93061.SAOUHSC_00348,93061.SAOUHSC_00350,93061.SAOUHSC_00474,93061.SAOUHSC_00519,93061.SAOUHSC_00520,93061.SAOUHSC_00527,93061.SAOUHSC_00528,93061.SAOUHSC_00529,93061.SAOUHSC_01208,93061.SAOUHSC_01211,93061.SAOUHSC_01232,93061.SAOUHSC_01755,93061.SAOUHSC_01757,93061.SAOUHSC_01784,93061.SAOUHSC_01785,93061.SAOUHSC_01829,93061.SAOUHSC_02477,93061.SAOUHSC_02478,93061.SAOUHSC_02486,93061.SAOUHSC_02487…	rpsF,rpsR,rplY,rplA,rplJ,rpsL,rpsG,fusA,rpsP,rplS,rpsB,rpmA,rplU,rplT,rpmI,rpsD,rpsI,rplM,rpsK,rpsM,rplO,rpsE,rplR,rplF,rpsH,rpsZ,rplE,rplN,rpsQ,rpmC,rplP,rpsC,rplV,rpsS,rplB,rplW,rplD,rplC
STRING clusters	CL:126	Ribosomal protein	34	41	0.58	8.46e-07	93061.SAOUHSC_00348,93061.SAOUHSC_00350,93061.SAOUHSC_00474,93061.SAOUHSC_00519,93061.SAOUHSC_00520,93061.SAOUHSC_00527,93061.SAOUHSC_00528,93061.SAOUHSC_00529,93061.SAOUHSC_01208,93061.SAOUHSC_01211,93061.SAOUHSC_01755,93061.SAOUHSC_01757,93061.SAOUHSC_01784,93061.SAOUHSC_01785,93061.SAOUHSC_01829,93061.SAOUHSC_02477,93061.SAOUHSC_02478,93061.SAOUHSC_02486,93061.SAOUHSC_02487,93061.SAOUHSC_02492…	rpsF,rpsR,rplY,rplA,rplJ,rpsL,rpsG,fusA,rpsP,rplS,rpmA,rplU,rplT,rpmI,rpsD,rpsI,rplM,rpsK,rpsM,rplO,rplR,rplF,rpsH,rpsZ,rplE,rplN,rpmC,rplP,rplV,rpsS,rplB,rplW,rplD,rplC
STRING clusters	CL:975	Mixed, incl. Carbon metabolism, and Branched-chain amino acid metabolic process	59	125	0.34	3.42e-05	93061.SAOUHSC_00086,93061.SAOUHSC_00113,93061.SAOUHSC_00132,93061.SAOUHSC_00187,93061.SAOUHSC_00206,93061.SAOUHSC_00472,93061.SAOUHSC_00574,93061.SAOUHSC_00608,93061.SAOUHSC_00795,93061.SAOUHSC_00796,93061.SAOUHSC_00797,93061.SAOUHSC_00798,93061.SAOUHSC_00799,93061.SAOUHSC_00895,93061.SAOUHSC_00900,93061.SAOUHSC_00921,93061.SAOUHSC_00947,93061.SAOUHSC_01040,93061.SAOUHSC_01041,93061.SAOUHSC_01042…	ABD29269.1,ABD29294.1,aldA,pflB,ldh1,prs,ABD29717.1,adh,ABD29923.1,pgk,tpiA,gpmI,eno,ABD30020.1,pgi,ABD30046.1,fabI,pdhA,ABD30161.1,ABD30162.1,ABD30163.1,ABD30181.1,ABD30218.1,ABD30219.1,plsX,ABD30304.1,ABD30305.1,sucC,sucD,ABD30434.1,ABD30443.1,zwf,ABD30684.1,ABD30690.1,ABD30691.1,ABD30701.1,ABD30702.1,pyk,pfkA,accA,accD,ABD30878.1,ackA,ABD30964.1,ABD31394.1,glmS,glmM,ABD31488.1,mqo,ABD31660.1,g…
STRING clusters	CL:128	Ribosomal protein	25	30	0.59	5.52e-05	93061.SAOUHSC_00348,93061.SAOUHSC_00350,93061.SAOUHSC_00474,93061.SAOUHSC_00520,93061.SAOUHSC_00527,93061.SAOUHSC_01208,93061.SAOUHSC_01211,93061.SAOUHSC_01755,93061.SAOUHSC_01757,93061.SAOUHSC_01784,93061.SAOUHSC_01785,93061.SAOUHSC_01829,93061.SAOUHSC_02477,93061.SAOUHSC_02478,93061.SAOUHSC_02487,93061.SAOUHSC_02492,93061.SAOUHSC_02495,93061.SAOUHSC_02498,93061.SAOUHSC_02500,93061.SAOUHSC_02502…	rpsF,rpsR,rplY,rplJ,rpsL,rpsP,rplS,rpmA,rplU,rplT,rpmI,rpsD,rpsI,rplM,rpsM,rplO,rplR,rpsH,rplE,rplN,rpmC,rplV,rplW,rplD,rplC
STRING clusters	CL:976	Carbon metabolism, and Branched-chain amino acid metabolic process	49	105	0.34	0.00035	93061.SAOUHSC_00113,93061.SAOUHSC_00132,93061.SAOUHSC_00187,93061.SAOUHSC_00206,93061.SAOUHSC_00472,93061.SAOUHSC_00574,93061.SAOUHSC_00608,93061.SAOUHSC_00795,93061.SAOUHSC_00796,93061.SAOUHSC_00797,93061.SAOUHSC_00798,93061.SAOUHSC_00799,93061.SAOUHSC_00895,93061.SAOUHSC_00900,93061.SAOUHSC_01040,93061.SAOUHSC_01041,93061.SAOUHSC_01042,93061.SAOUHSC_01043,93061.SAOUHSC_01064,93061.SAOUHSC_01104…	ABD29294.1,aldA,pflB,ldh1,prs,ABD29717.1,adh,ABD29923.1,pgk,tpiA,gpmI,eno,ABD30020.1,pgi,pdhA,ABD30161.1,ABD30162.1,ABD30163.1,ABD30181.1,ABD30218.1,ABD30219.1,sucC,sucD,ABD30434.1,ABD30443.1,zwf,ABD30684.1,ABD30690.1,ABD30691.1,pyk,pfkA,ABD30878.1,ackA,ABD30964.1,ABD31394.1,glmS,glmM,ABD31488.1,mqo,ABD31660.1,gpmA,ABD31764.1,gtaB,ABD31849.1,rocA,ldh2,fda,mqo-2,ABD31924.1
STRING clusters	CL:322	tRNA aminoacylation	18	21	0.6	0.0012	93061.SAOUHSC_00009,93061.SAOUHSC_00375,93061.SAOUHSC_00461,93061.SAOUHSC_00493,93061.SAOUHSC_00509,93061.SAOUHSC_00933,93061.SAOUHSC_01092,93061.SAOUHSC_01093,93061.SAOUHSC_01159,93061.SAOUHSC_01240,93061.SAOUHSC_01471,93061.SAOUHSC_01666,93061.SAOUHSC_01737,93061.SAOUHSC_01738,93061.SAOUHSC_01767,93061.SAOUHSC_01839,93061.SAOUHSC_02116,93061.SAOUHSC_02117	serS,guaA,metG,lysS,gltX,trpS,pheS,pheT,ileS,proS,asnS,glyQS,aspS,hisS,valS,tyrS,gatB,gatA
STRING clusters	CL:129	Ribosomal subunit	15	18	0.59	0.0062	93061.SAOUHSC_00350,93061.SAOUHSC_00474,93061.SAOUHSC_01208,93061.SAOUHSC_01211,93061.SAOUHSC_01755,93061.SAOUHSC_01757,93061.SAOUHSC_01784,93061.SAOUHSC_01829,93061.SAOUHSC_02477,93061.SAOUHSC_02478,93061.SAOUHSC_02487,93061.SAOUHSC_02498,93061.SAOUHSC_02500,93061.SAOUHSC_02502,93061.SAOUHSC_02510	rpsR,rplY,rpsP,rplS,rpmA,rplU,rplT,rpsD,rpsI,rplM,rpsM,rpsH,rplE,rplN,rplW
STRING clusters	CL:974	Carboxylic acid metabolic process, and Carbon metabolism	67	187	0.22	0.0069	93061.SAOUHSC_00086,93061.SAOUHSC_00113,93061.SAOUHSC_00132,93061.SAOUHSC_00187,93061.SAOUHSC_00206,93061.SAOUHSC_00472,93061.SAOUHSC_00488,93061.SAOUHSC_00574,93061.SAOUHSC_00608,93061.SAOUHSC_00795,93061.SAOUHSC_00796,93061.SAOUHSC_00797,93061.SAOUHSC_00798,93061.SAOUHSC_00799,93061.SAOUHSC_00895,93061.SAOUHSC_00900,93061.SAOUHSC_00921,93061.SAOUHSC_00947,93061.SAOUHSC_01040,93061.SAOUHSC_01041…	ABD29269.1,ABD29294.1,aldA,pflB,ldh1,prs,ABD29641.1,ABD29717.1,adh,ABD29923.1,pgk,tpiA,gpmI,eno,ABD30020.1,pgi,ABD30046.1,fabI,pdhA,ABD30161.1,ABD30162.1,ABD30163.1,ABD30181.1,ABD30218.1,ABD30219.1,plsX,ABD30304.1,ABD30305.1,sucC,sucD,ABD30419.1,ABD30421.1,ABD30434.1,ABD30443.1,aroA,aroC,zwf,ABD30684.1,ABD30690.1,ABD30691.1,ABD30701.1,ABD30702.1,pyk,pfkA,accA,accD,ABD30878.1,ackA,ABD30918.1,ABD30…
STRING clusters	CL:1126	Mixed, incl. Glycolytic process, and NADPH regeneration	19	30	0.47	0.0106	93061.SAOUHSC_00206,93061.SAOUHSC_00472,93061.SAOUHSC_00795,93061.SAOUHSC_00796,93061.SAOUHSC_00797,93061.SAOUHSC_00798,93061.SAOUHSC_00799,93061.SAOUHSC_00900,93061.SAOUHSC_01337,93061.SAOUHSC_01599,93061.SAOUHSC_01605,93061.SAOUHSC_01806,93061.SAOUHSC_01807,93061.SAOUHSC_01901,93061.SAOUHSC_02399,93061.SAOUHSC_02405,93061.SAOUHSC_02703,93061.SAOUHSC_02801,93061.SAOUHSC_02926	ldh1,prs,ABD29923.1,pgk,tpiA,gpmI,eno,pgi,ABD30434.1,zwf,ABD30684.1,pyk,pfkA,ABD30964.1,glmS,glmM,gpmA,gtaB,fda
STRING clusters	CL:723	Mixed, incl. Peptidoglycan-based cell wall biogenesis, and Cell division site	28	59	0.34	0.0184	93061.SAOUHSC_00001,93061.SAOUHSC_00482,93061.SAOUHSC_00646,93061.SAOUHSC_00728,93061.SAOUHSC_00752,93061.SAOUHSC_00865,93061.SAOUHSC_00869,93061.SAOUHSC_00872,93061.SAOUHSC_00953,93061.SAOUHSC_00998,93061.SAOUHSC_01106,93061.SAOUHSC_01143,93061.SAOUHSC_01145,93061.SAOUHSC_01147,93061.SAOUHSC_01148,93061.SAOUHSC_01149,93061.SAOUHSC_01150,93061.SAOUHSC_01155,93061.SAOUHSC_01158,93061.SAOUHSC_01359…	dnaA,ABD29635.1,ABD29781.1,ltaS,murB,nagD,dltA,dltD,ugtP,fmtA,murI,rsmH,ABD30255.1,murD,divIB,ftsA,ftsZ,ABD30264.1,ABD30266.1,mprF,murG,ABD30552.1,ABD30728.1,murF,ABD31357.1,murA,ABD31435.1,oatA
STRING clusters	CL:1128	Glycolytic process, and Glyceraldehyde-3-phosphate dehydrogenase, type I	13	17	0.55	0.0243	93061.SAOUHSC_00206,93061.SAOUHSC_00795,93061.SAOUHSC_00796,93061.SAOUHSC_00797,93061.SAOUHSC_00798,93061.SAOUHSC_00799,93061.SAOUHSC_00900,93061.SAOUHSC_01337,93061.SAOUHSC_01806,93061.SAOUHSC_01807,93061.SAOUHSC_01901,93061.SAOUHSC_02703,93061.SAOUHSC_02926	ldh1,ABD29923.1,pgk,tpiA,gpmI,eno,pgi,ABD30434.1,pyk,pfkA,ABD30964.1,gpmA,fda
STRING clusters	CL:1127	Glycolytic process, and NADPH regeneration	15	23	0.48	0.0312	93061.SAOUHSC_00206,93061.SAOUHSC_00795,93061.SAOUHSC_00796,93061.SAOUHSC_00797,93061.SAOUHSC_00798,93061.SAOUHSC_00799,93061.SAOUHSC_00900,93061.SAOUHSC_01337,93061.SAOUHSC_01599,93061.SAOUHSC_01605,93061.SAOUHSC_01806,93061.SAOUHSC_01807,93061.SAOUHSC_01901,93061.SAOUHSC_02703,93061.SAOUHSC_02926	ldh1,ABD29923.1,pgk,tpiA,gpmI,eno,pgi,ABD30434.1,zwf,ABD30684.1,pyk,pfkA,ABD30964.1,gpmA,fda
STRING clusters	CL:325	aminoacyl-tRNA ligase activity	11	13	0.59	0.0319	93061.SAOUHSC_00009,93061.SAOUHSC_00375,93061.SAOUHSC_00461,93061.SAOUHSC_00493,93061.SAOUHSC_01092,93061.SAOUHSC_01093,93061.SAOUHSC_01159,93061.SAOUHSC_01240,93061.SAOUHSC_01737,93061.SAOUHSC_01738,93061.SAOUHSC_01767	serS,guaA,metG,lysS,pheS,pheT,ileS,proS,aspS,hisS,valS
KEGG	map03010	Ribosome	41	59	0.51	3.17e-06	93061.SAOUHSC_00017,93061.SAOUHSC_00348,93061.SAOUHSC_00350,93061.SAOUHSC_00474,93061.SAOUHSC_00519,93061.SAOUHSC_00520,93061.SAOUHSC_00527,93061.SAOUHSC_00528,93061.SAOUHSC_01191,93061.SAOUHSC_01208,93061.SAOUHSC_01211,93061.SAOUHSC_01232,93061.SAOUHSC_01250,93061.SAOUHSC_01678,93061.SAOUHSC_01755,93061.SAOUHSC_01757,93061.SAOUHSC_01784,93061.SAOUHSC_01785,93061.SAOUHSC_01829,93061.SAOUHSC_02477…	rplI,rpsF,rpsR,rplY,rplA,rplJ,rpsL,rpsG,rpmB,rpsP,rplS,rpsB,rpsO,rpsU,rpmA,rplU,rplT,rpmI,rpsD,rpsI,rplM,rpsK,rpsM,rplO,rpsE,rplR,rplF,rpsH,rpsZ,rplE,rplN,rpsQ,rpmC,rplP,rpsC,rplV,rpsS,rplB,rplW,rplD,rplC
KEGG	map00970	Aminoacyl-tRNA biosynthesis	22	27	0.58	0.00051	93061.SAOUHSC_00009,93061.SAOUHSC_00461,93061.SAOUHSC_00493,93061.SAOUHSC_00509,93061.SAOUHSC_00529,93061.SAOUHSC_00933,93061.SAOUHSC_01092,93061.SAOUHSC_01093,93061.SAOUHSC_01159,93061.SAOUHSC_01183,93061.SAOUHSC_01240,93061.SAOUHSC_01471,93061.SAOUHSC_01666,93061.SAOUHSC_01722,93061.SAOUHSC_01737,93061.SAOUHSC_01738,93061.SAOUHSC_01767,93061.SAOUHSC_01788,93061.SAOUHSC_01839,93061.SAOUHSC_01858…	serS,metG,lysS,gltX,fusA,trpS,pheS,pheT,ileS,fmt,proS,asnS,glyQS,alaS,aspS,hisS,valS,thrS,tyrS,ABD30924.1,gatB,gatA
KEGG	map01200	Carbon metabolism	46	95	0.35	0.00051	93061.SAOUHSC_00472,93061.SAOUHSC_00483,93061.SAOUHSC_00488,93061.SAOUHSC_00574,93061.SAOUHSC_00795,93061.SAOUHSC_00796,93061.SAOUHSC_00797,93061.SAOUHSC_00798,93061.SAOUHSC_00799,93061.SAOUHSC_00836,93061.SAOUHSC_00900,93061.SAOUHSC_01007,93061.SAOUHSC_01040,93061.SAOUHSC_01041,93061.SAOUHSC_01042,93061.SAOUHSC_01043,93061.SAOUHSC_01064,93061.SAOUHSC_01104,93061.SAOUHSC_01105,93061.SAOUHSC_01216…	prs,ABD29636.1,ABD29641.1,ABD29717.1,ABD29923.1,pgk,tpiA,gpmI,eno,gcvH,pgi,folD,pdhA,ABD30161.1,ABD30162.1,ABD30163.1,ABD30181.1,ABD30218.1,ABD30219.1,sucC,sucD,katA,ABD30434.1,ABD30443.1,zwf,ABD30684.1,ABD30701.1,ABD30702.1,gcvPB,gcvPA,ABD30722.1,pyk,pfkA,accA,accD,ABD30878.1,ackA,fhs,ABD30964.1,glyA,ABD31593.1,mqo,gpmA,fda,mqo-2,ABD31924.1
KEGG	map01100	Metabolic pathways	243	903	0.1	0.0039	93061.SAOUHSC_00015,93061.SAOUHSC_00113,93061.SAOUHSC_00132,93061.SAOUHSC_00139,93061.SAOUHSC_00187,93061.SAOUHSC_00206,93061.SAOUHSC_00225,93061.SAOUHSC_00226,93061.SAOUHSC_00256,93061.SAOUHSC_00346,93061.SAOUHSC_00365,93061.SAOUHSC_00372,93061.SAOUHSC_00374,93061.SAOUHSC_00375,93061.SAOUHSC_00413,93061.SAOUHSC_00427,93061.SAOUHSC_00461,93061.SAOUHSC_00464,93061.SAOUHSC_00467,93061.SAOUHSC_00472…	ABD29205.1,ABD29294.1,aldA,ABD29320.1,pflB,ldh1,tarI-2,tarJ-2,ABD29430.1,ychF,ahpC,xpt,guaB,guaA,ABD29575.1,sle1,metG,rsmA,ABD29622.1,prs,ABD29636.1,ABD29638.1,ABD29641.1,ABD29642.1,pdxS,pdxT,gltX,ABD29679.1,ABD29680.1,ABD29683.1,ABD29690.1,folE2,ABD29709.1,ABD29717.1,adh,ABD29754.1,ABD29781.1,ABD29785.1,ABD29841.1,ABD29845.1,ABD29849.1,queC,ABD29860.1,ltaS,queF,ABD29875.1,murB,ABD29916.1,ABD2992…
KEGG	map00010	Glycolysis / Gluconeogenesis	24	47	0.37	0.0161	93061.SAOUHSC_00113,93061.SAOUHSC_00132,93061.SAOUHSC_00206,93061.SAOUHSC_00483,93061.SAOUHSC_00608,93061.SAOUHSC_00795,93061.SAOUHSC_00796,93061.SAOUHSC_00797,93061.SAOUHSC_00798,93061.SAOUHSC_00799,93061.SAOUHSC_00900,93061.SAOUHSC_01040,93061.SAOUHSC_01041,93061.SAOUHSC_01042,93061.SAOUHSC_01043,93061.SAOUHSC_01430,93061.SAOUHSC_01646,93061.SAOUHSC_01806,93061.SAOUHSC_01807,93061.SAOUHSC_02363…	ABD29294.1,aldA,ldh1,ABD29636.1,adh,ABD29923.1,pgk,tpiA,gpmI,eno,pgi,pdhA,ABD30161.1,ABD30162.1,ABD30163.1,ABD30522.1,ABD30722.1,pyk,pfkA,ABD31394.1,gpmA,ldh2,fda,ABD31924.1
KEGG	map00190	Oxidative phosphorylation	19	32	0.44	0.0161	93061.SAOUHSC_00413,93061.SAOUHSC_00875,93061.SAOUHSC_00878,93061.SAOUHSC_01001,93061.SAOUHSC_01002,93061.SAOUHSC_01031,93061.SAOUHSC_01104,93061.SAOUHSC_01105,93061.SAOUHSC_01247,93061.SAOUHSC_01255,93061.SAOUHSC_01256,93061.SAOUHSC_02140,93061.SAOUHSC_02340,93061.SAOUHSC_02341,93061.SAOUHSC_02343,93061.SAOUHSC_02345,93061.SAOUHSC_02346,93061.SAOUHSC_02347,93061.SAOUHSC_02350	ABD29575.1,ABD30000.1,ABD30003.1,qoxB,qoxA,ABD30152.1,ABD30218.1,ABD30219.1,rbfA,ABD30356.1,ABD30357.1,ppaC,atpC,atpD,atpG,atpA,atpH,atpF,atpB
KEGG	map01120	Microbial metabolism in diverse environments	67	196	0.2	0.0161	93061.SAOUHSC_00015,93061.SAOUHSC_00113,93061.SAOUHSC_00132,93061.SAOUHSC_00187,93061.SAOUHSC_00206,93061.SAOUHSC_00472,93061.SAOUHSC_00483,93061.SAOUHSC_00488,93061.SAOUHSC_00574,93061.SAOUHSC_00608,93061.SAOUHSC_00708,93061.SAOUHSC_00716,93061.SAOUHSC_00795,93061.SAOUHSC_00796,93061.SAOUHSC_00797,93061.SAOUHSC_00798,93061.SAOUHSC_00799,93061.SAOUHSC_00865,93061.SAOUHSC_00895,93061.SAOUHSC_00900…	ABD29205.1,ABD29294.1,aldA,pflB,ldh1,prs,ABD29636.1,ABD29641.1,ABD29717.1,adh,ABD29841.1,ABD29849.1,ABD29923.1,pgk,tpiA,gpmI,eno,nagD,ABD30020.1,pgi,ABD30031.1,cdr,folD,pdhA,ABD30161.1,ABD30162.1,ABD30163.1,ABD30181.1,ABD30218.1,ABD30219.1,sucC,sucD,ABD30386.1,ABD30419.1,ABD30434.1,ABD30443.1,ABD30543.1,zwf,ABD30684.1,ABD30701.1,ABD30702.1,ABD30722.1,ABD30790.1,hemL1,hemB,pyk,pfkA,accA,accD,ackA,…
KEGG	map00550	Peptidoglycan biosynthesis	21	40	0.39	0.0178	93061.SAOUHSC_00256,93061.SAOUHSC_00427,93061.SAOUHSC_00646,93061.SAOUHSC_00752,93061.SAOUHSC_01145,93061.SAOUHSC_01147,93061.SAOUHSC_01187,93061.SAOUHSC_01237,93061.SAOUHSC_01373,93061.SAOUHSC_01374,93061.SAOUHSC_01424,93061.SAOUHSC_01467,93061.SAOUHSC_01652,93061.SAOUHSC_02106,93061.SAOUHSC_02107,93061.SAOUHSC_02317,93061.SAOUHSC_02337,93061.SAOUHSC_02527,93061.SAOUHSC_02571,93061.SAOUHSC_02883…	ABD29430.1,sle1,ABD29781.1,murB,ABD30255.1,murD,ABD30294.1,ABD30338.1,femA,femB,murG,ABD30552.1,ABD30728.1,ABD31156.1,ABD31157.1,murF,murA,femX,ssaA2,ssaA,ABD31967.1
KEGG	map00620	Pyruvate metabolism	25	55	0.32	0.0273	93061.SAOUHSC_00113,93061.SAOUHSC_00132,93061.SAOUHSC_00187,93061.SAOUHSC_00206,93061.SAOUHSC_00574,93061.SAOUHSC_00712,93061.SAOUHSC_01040,93061.SAOUHSC_01041,93061.SAOUHSC_01042,93061.SAOUHSC_01043,93061.SAOUHSC_01064,93061.SAOUHSC_01623,93061.SAOUHSC_01624,93061.SAOUHSC_01806,93061.SAOUHSC_01808,93061.SAOUHSC_01809,93061.SAOUHSC_01810,93061.SAOUHSC_01820,93061.SAOUHSC_02363,93061.SAOUHSC_02647…	ABD29294.1,aldA,pflB,ldh1,ABD29717.1,ABD29845.1,pdhA,ABD30161.1,ABD30162.1,ABD30163.1,ABD30181.1,ABD30701.1,ABD30702.1,pyk,accA,accD,ABD30878.1,ackA,ABD31394.1,mqo,ABD31832.1,ABD31849.1,ldh2,mqo-2,ABD31924.1
KEGG	map00640	Propanoate metabolism	17	33	0.38	0.0464	93061.SAOUHSC_00187,93061.SAOUHSC_00206,93061.SAOUHSC_00574,93061.SAOUHSC_00712,93061.SAOUHSC_01043,93061.SAOUHSC_01216,93061.SAOUHSC_01218,93061.SAOUHSC_01611,93061.SAOUHSC_01612,93061.SAOUHSC_01623,93061.SAOUHSC_01624,93061.SAOUHSC_01808,93061.SAOUHSC_01809,93061.SAOUHSC_01820,93061.SAOUHSC_02652,93061.SAOUHSC_02922,93061.SAOUHSC_02929	pflB,ldh1,ABD29717.1,ABD29845.1,ABD30163.1,sucC,sucD,ABD30690.1,ABD30691.1,ABD30701.1,ABD30702.1,accA,accD,ackA,ABD31660.1,ldh2,ABD31924.1
KEGG	map01110	Biosynthesis of secondary metabolites	106	370	0.12	0.0464	93061.SAOUHSC_00113,93061.SAOUHSC_00132,93061.SAOUHSC_00206,93061.SAOUHSC_00372,93061.SAOUHSC_00374,93061.SAOUHSC_00472,93061.SAOUHSC_00483,93061.SAOUHSC_00485,93061.SAOUHSC_00488,93061.SAOUHSC_00531,93061.SAOUHSC_00542,93061.SAOUHSC_00608,93061.SAOUHSC_00795,93061.SAOUHSC_00796,93061.SAOUHSC_00797,93061.SAOUHSC_00798,93061.SAOUHSC_00799,93061.SAOUHSC_00836,93061.SAOUHSC_00894,93061.SAOUHSC_00900…	ABD29294.1,aldA,ldh1,xpt,guaB,prs,ABD29636.1,ABD29638.1,ABD29641.1,ABD29679.1,ABD29690.1,adh,ABD29923.1,pgk,tpiA,gpmI,eno,gcvH,rocD-2,pgi,ABD30034.1,fabI,menA,menD,menB,pdhA,ABD30161.1,ABD30162.1,ABD30163.1,ABD30218.1,ABD30219.1,argF,plsX,ABD30304.1,ABD30305.1,acpP,sucC,sucD,ABD30338.1,ABD30350.1,glpD,ABD30414.1,ABD30419.1,ABD30421.1,katA,ABD30434.1,ABD30443.1,ABD30507.1,aroA,aroC,ndk,ABD30571.1,…
COMPARTMENTS	GOCC:0110165	Cellular anatomical entity	478	1618	0.14	1.96e-20	93061.SAOUHSC_00001,93061.SAOUHSC_00004,93061.SAOUHSC_00005,93061.SAOUHSC_00009,93061.SAOUHSC_00017,93061.SAOUHSC_00018,93061.SAOUHSC_00021,93061.SAOUHSC_00060,93061.SAOUHSC_00067,93061.SAOUHSC_00070,93061.SAOUHSC_00074,93061.SAOUHSC_00086,93061.SAOUHSC_00113,93061.SAOUHSC_00132,93061.SAOUHSC_00136,93061.SAOUHSC_00137,93061.SAOUHSC_00139,93061.SAOUHSC_00155,93061.SAOUHSC_00167,93061.SAOUHSC_00187…	dnaA,recF,gyrB,serS,rplI,ABD29207.1,walK,ABD29247.1,ABD29252.1,sarS,ABD29257.1,ABD29269.1,ABD29294.1,aldA,ABD29317.1,ABD29318.1,ABD29320.1,ptsG,ABD29345.1,pflB,ABD29370.1,ABD29378.1,ldh1,tarK,tarF,tarI-2,tarJ-2,tarL,ABD29403.1,ABD29430.1,ABD29455.1,ABD29511.1,ychF,rpsF,rpsR,ahpF,ahpC,ABD29535.1,xpt,guaA,sle1,metG,rsmA,ABD29622.1,rplY,ABD29635.1,ABD29636.1,ABD29638.1,ftsH,ABD29642.1,lysS,pdxS,mcsB…
COMPARTMENTS	GOCC:0005622	Intracellular	346	1021	0.2	2.01e-18	93061.SAOUHSC_00001,93061.SAOUHSC_00002,93061.SAOUHSC_00004,93061.SAOUHSC_00005,93061.SAOUHSC_00006,93061.SAOUHSC_00009,93061.SAOUHSC_00017,93061.SAOUHSC_00018,93061.SAOUHSC_00070,93061.SAOUHSC_00086,93061.SAOUHSC_00113,93061.SAOUHSC_00139,93061.SAOUHSC_00155,93061.SAOUHSC_00187,93061.SAOUHSC_00192,93061.SAOUHSC_00206,93061.SAOUHSC_00225,93061.SAOUHSC_00346,93061.SAOUHSC_00348,93061.SAOUHSC_00350…	dnaA,ABD29193.1,recF,gyrB,gyrA,serS,rplI,ABD29207.1,sarS,ABD29269.1,ABD29294.1,ABD29320.1,ptsG,pflB,ABD29370.1,ldh1,tarI-2,ychF,rpsF,rpsR,ahpF,ahpC,xpt,guaA,ABD29561.1,dnaX,metG,rsmA,ABD29622.1,rplY,mfd,ABD29636.1,ABD29638.1,ABD29642.1,lysS,pdxS,mcsB,clpC,gltX,ABD29662.1,rplA,rplJ,rpoB,rpoC,rpsL,rpsG,fusA,tuf,ABD29679.1,ABD29680.1,ABD29683.1,ABD29690.1,ABD29709.1,ABD29717.1,adh,ABD29754.1,sarA,mg…
COMPARTMENTS	GOCC:0005737	Cytoplasm	242	722	0.19	4.63e-10	93061.SAOUHSC_00009,93061.SAOUHSC_00070,93061.SAOUHSC_00086,93061.SAOUHSC_00139,93061.SAOUHSC_00187,93061.SAOUHSC_00192,93061.SAOUHSC_00206,93061.SAOUHSC_00225,93061.SAOUHSC_00346,93061.SAOUHSC_00350,93061.SAOUHSC_00364,93061.SAOUHSC_00365,93061.SAOUHSC_00375,93061.SAOUHSC_00461,93061.SAOUHSC_00464,93061.SAOUHSC_00474,93061.SAOUHSC_00483,93061.SAOUHSC_00485,93061.SAOUHSC_00489,93061.SAOUHSC_00493…	serS,sarS,ABD29269.1,ABD29320.1,pflB,ABD29370.1,ldh1,tarI-2,ychF,rpsR,ahpF,ahpC,guaA,metG,rsmA,rplY,ABD29636.1,ABD29638.1,ABD29642.1,lysS,mcsB,clpC,gltX,ABD29662.1,rpsG,fusA,tuf,ABD29679.1,ABD29680.1,ABD29683.1,ABD29690.1,ABD29709.1,ABD29717.1,adh,ABD29754.1,sarA,mgrA,ABD29841.1,ABD29845.1,ABD29860.1,ABD29862.1,queF,ABD29875.1,murB,ABD29892.1,ABD29914.1,pgk,tpiA,eno,smpB,gcvH,ABD29971.1,ABD29973.…
COMPARTMENTS	GOCC:0043226	Organelle	102	262	0.26	1.16e-05	93061.SAOUHSC_00004,93061.SAOUHSC_00005,93061.SAOUHSC_00018,93061.SAOUHSC_00139,93061.SAOUHSC_00155,93061.SAOUHSC_00346,93061.SAOUHSC_00348,93061.SAOUHSC_00350,93061.SAOUHSC_00474,93061.SAOUHSC_00483,93061.SAOUHSC_00499,93061.SAOUHSC_00504,93061.SAOUHSC_00519,93061.SAOUHSC_00520,93061.SAOUHSC_00527,93061.SAOUHSC_00528,93061.SAOUHSC_00531,93061.SAOUHSC_00535,93061.SAOUHSC_00717,93061.SAOUHSC_00792…	recF,gyrB,ABD29207.1,ABD29320.1,ptsG,ychF,rpsF,rpsR,rplY,ABD29636.1,pdxS,mcsB,rplA,rplJ,rpsL,rpsG,ABD29679.1,ABD29683.1,ABD29850.1,ABD29920.1,ABD29973.1,ABD29974.1,ABD29977.1,ABD30031.1,ABD30046.1,ABD30159.1,pdhA,ABD30161.1,ABD30176.1,priA,rpmB,smc,rpsP,rplS,ABD30319.1,topA,rpsB,ABD30350.1,rpsO,parE,ABD30507.1,ABD30575.1,ABD30691.1,ABD30724.1,ABD30725.1,nfo,cshB,glyQS,rpsU,udk,ABD30806.1,ABD30807…
COMPARTMENTS	GOCC:0043229	Intracellular organelle	100	259	0.25	1.72e-05	93061.SAOUHSC_00004,93061.SAOUHSC_00005,93061.SAOUHSC_00018,93061.SAOUHSC_00139,93061.SAOUHSC_00155,93061.SAOUHSC_00346,93061.SAOUHSC_00348,93061.SAOUHSC_00350,93061.SAOUHSC_00474,93061.SAOUHSC_00483,93061.SAOUHSC_00499,93061.SAOUHSC_00504,93061.SAOUHSC_00519,93061.SAOUHSC_00520,93061.SAOUHSC_00527,93061.SAOUHSC_00528,93061.SAOUHSC_00531,93061.SAOUHSC_00535,93061.SAOUHSC_00717,93061.SAOUHSC_00792…	recF,gyrB,ABD29207.1,ABD29320.1,ptsG,ychF,rpsF,rpsR,rplY,ABD29636.1,pdxS,mcsB,rplA,rplJ,rpsL,rpsG,ABD29679.1,ABD29683.1,ABD29850.1,ABD29920.1,ABD29973.1,ABD29974.1,ABD29977.1,ABD30031.1,ABD30046.1,ABD30159.1,pdhA,ABD30161.1,ABD30176.1,priA,rpmB,smc,rpsP,rplS,ABD30319.1,topA,rpsB,ABD30350.1,rpsO,parE,ABD30507.1,ABD30575.1,ABD30691.1,ABD30724.1,ABD30725.1,nfo,cshB,rpsU,udk,ABD30806.1,ABD30807.1,rpm…
COMPARTMENTS	GOCC:0043232	Intracellular non-membrane-bounded organelle	56	120	0.34	9.49e-05	93061.SAOUHSC_00004,93061.SAOUHSC_00005,93061.SAOUHSC_00018,93061.SAOUHSC_00348,93061.SAOUHSC_00350,93061.SAOUHSC_00474,93061.SAOUHSC_00483,93061.SAOUHSC_00499,93061.SAOUHSC_00519,93061.SAOUHSC_00520,93061.SAOUHSC_00528,93061.SAOUHSC_00535,93061.SAOUHSC_00717,93061.SAOUHSC_01039,93061.SAOUHSC_01179,93061.SAOUHSC_01191,93061.SAOUHSC_01204,93061.SAOUHSC_01208,93061.SAOUHSC_01222,93061.SAOUHSC_01232…	recF,gyrB,ABD29207.1,rpsF,rpsR,rplY,ABD29636.1,pdxS,rplA,rplJ,rpsG,ABD29683.1,ABD29850.1,ABD30159.1,priA,rpmB,smc,rpsP,topA,rpsB,rpsO,parE,ABD30507.1,ABD30575.1,cshB,rpsU,udk,ABD30806.1,rpmA,rplU,rpmI,ackA,ezrA,ABD30971.1,cshA,rpsI,rplM,rpsK,rplO,rpsE,rplR,rpsH,rpsZ,rplE,rplN,rpsQ,rpmC,rpsC,rplB,rplW,rplC,topB,ABD31636.1,ABD31845.1,crtP,ABD32032.1
COMPARTMENTS	GOCC:0005840	Ribosome	30	45	0.49	0.00012	93061.SAOUHSC_00348,93061.SAOUHSC_00350,93061.SAOUHSC_00483,93061.SAOUHSC_00519,93061.SAOUHSC_00520,93061.SAOUHSC_00528,93061.SAOUHSC_01191,93061.SAOUHSC_01208,93061.SAOUHSC_01232,93061.SAOUHSC_01250,93061.SAOUHSC_01678,93061.SAOUHSC_01755,93061.SAOUHSC_01757,93061.SAOUHSC_01785,93061.SAOUHSC_02477,93061.SAOUHSC_02478,93061.SAOUHSC_02486,93061.SAOUHSC_02492,93061.SAOUHSC_02494,93061.SAOUHSC_02495…	rpsF,rpsR,ABD29636.1,rplA,rplJ,rpsG,rpmB,rpsP,rpsB,rpsO,rpsU,rpmA,rplU,rpmI,rpsI,rplM,rpsK,rplO,rpsE,rplR,rpsH,rpsZ,rplE,rplN,rpsQ,rpmC,rpsC,rplB,rplW,rplC
COMPARTMENTS	GOCC:0032991	Protein-containing complex	113	354	0.17	0.0026	93061.SAOUHSC_00002,93061.SAOUHSC_00006,93061.SAOUHSC_00018,93061.SAOUHSC_00350,93061.SAOUHSC_00364,93061.SAOUHSC_00398,93061.SAOUHSC_00442,93061.SAOUHSC_00472,93061.SAOUHSC_00477,93061.SAOUHSC_00483,93061.SAOUHSC_00488,93061.SAOUHSC_00499,93061.SAOUHSC_00500,93061.SAOUHSC_00519,93061.SAOUHSC_00524,93061.SAOUHSC_00525,93061.SAOUHSC_00528,93061.SAOUHSC_00574,93061.SAOUHSC_00742,93061.SAOUHSC_00769…	ABD29193.1,gyrA,ABD29207.1,rpsR,ahpF,ABD29561.1,dnaX,prs,mfd,ABD29636.1,ABD29641.1,pdxS,pdxT,rplA,rpoB,rpoC,rpsG,ABD29717.1,ABD29875.1,secA1,uvrA,ABD29916.1,clpP,eno,gcvH,dltA,addA,fabI,ABD30098.1,ABD30099.1,ABD30142.1,ABD30152.1,rnj1,ABD30156.1,ABD30162.1,potA,ABD30176.1,pheT,mutS2,ABD30219.1,rpoZ,ABD30285.1,priA,ABD30291.1,ABD30304.1,ffh,sucC,sucD,hslU,rpsB,proS,rpsO,rnj2,mutS,glpD,guaC,parC,AB…
COMPARTMENTS	GOCC:1990904	Ribonucleoprotein complex	20	30	0.49	0.004	93061.SAOUHSC_00350,93061.SAOUHSC_00483,93061.SAOUHSC_00499,93061.SAOUHSC_00519,93061.SAOUHSC_00528,93061.SAOUHSC_01058,93061.SAOUHSC_01207,93061.SAOUHSC_01232,93061.SAOUHSC_01250,93061.SAOUHSC_02477,93061.SAOUHSC_02486,93061.SAOUHSC_02492,93061.SAOUHSC_02494,93061.SAOUHSC_02498,93061.SAOUHSC_02500,93061.SAOUHSC_02502,93061.SAOUHSC_02503,93061.SAOUHSC_02506,93061.SAOUHSC_02509,93061.SAOUHSC_02512	rpsR,ABD29636.1,pdxS,rplA,rpsG,ABD30176.1,ffh,rpsB,rpsO,rpsI,rpsK,rplO,rpsE,rpsH,rplE,rplN,rpsQ,rpsC,rplB,rplC
COMPARTMENTS	GOCC:0044391	Ribosomal subunit	17	25	0.5	0.0094	93061.SAOUHSC_00350,93061.SAOUHSC_00483,93061.SAOUHSC_00519,93061.SAOUHSC_00528,93061.SAOUHSC_01232,93061.SAOUHSC_01250,93061.SAOUHSC_02477,93061.SAOUHSC_02486,93061.SAOUHSC_02492,93061.SAOUHSC_02494,93061.SAOUHSC_02498,93061.SAOUHSC_02500,93061.SAOUHSC_02502,93061.SAOUHSC_02503,93061.SAOUHSC_02506,93061.SAOUHSC_02509,93061.SAOUHSC_02512	rpsR,ABD29636.1,rplA,rpsG,rpsB,rpsO,rpsI,rpsK,rplO,rpsE,rpsH,rplE,rplN,rpsQ,rpsC,rplB,rplC
COMPARTMENTS	GOCC:1902494	Catalytic complex	58	162	0.22	0.013	93061.SAOUHSC_00002,93061.SAOUHSC_00364,93061.SAOUHSC_00398,93061.SAOUHSC_00442,93061.SAOUHSC_00472,93061.SAOUHSC_00499,93061.SAOUHSC_00500,93061.SAOUHSC_00524,93061.SAOUHSC_00525,93061.SAOUHSC_00742,93061.SAOUHSC_00780,93061.SAOUHSC_00799,93061.SAOUHSC_00836,93061.SAOUHSC_00905,93061.SAOUHSC_00947,93061.SAOUHSC_00973,93061.SAOUHSC_00974,93061.SAOUHSC_01035,93061.SAOUHSC_01036,93061.SAOUHSC_01042…	ABD29193.1,ahpF,ABD29561.1,dnaX,prs,pdxS,pdxT,rpoB,rpoC,ABD29875.1,uvrA,eno,gcvH,addA,fabI,ABD30098.1,ABD30099.1,rnj1,ABD30156.1,ABD30162.1,pheT,rpoZ,ABD30285.1,sucC,sucD,hslU,rnj2,mutS,glpD,guaC,ABD30560.1,ABD30690.1,xseA,ABD30701.1,ABD30702.1,gcvPB,gcvPA,ruvB,clpX,pfkA,accA,accD,dnaE,ABD30924.1,ABD30938.1,ABD30995.1,ABD30996.1,pcrA,nadE,rsbW,ABD31488.1,rpoA,ABD31586.1,ABD31589.1,ABD31593.1,tcaA…
COMPARTMENTS	GOCC:0005829	Cytosol	101	331	0.15	0.0171	93061.SAOUHSC_00187,93061.SAOUHSC_00192,93061.SAOUHSC_00225,93061.SAOUHSC_00346,93061.SAOUHSC_00350,93061.SAOUHSC_00364,93061.SAOUHSC_00375,93061.SAOUHSC_00464,93061.SAOUHSC_00483,93061.SAOUHSC_00489,93061.SAOUHSC_00505,93061.SAOUHSC_00513,93061.SAOUHSC_00528,93061.SAOUHSC_00532,93061.SAOUHSC_00542,93061.SAOUHSC_00562,93061.SAOUHSC_00574,93061.SAOUHSC_00727,93061.SAOUHSC_00739,93061.SAOUHSC_00742…	pflB,ABD29370.1,tarI-2,ychF,rpsR,ahpF,guaA,rsmA,ABD29636.1,ABD29642.1,clpC,ABD29662.1,rpsG,ABD29680.1,ABD29690.1,ABD29709.1,ABD29717.1,ABD29860.1,queF,ABD29875.1,murB,eno,ABD29971.1,lipA,nagD,rocD-2,pgi,ABD30034.1,clpB,trpS,menB,folD,ABD30147.1,def,rsmH,ABD30271.1,rlmN,ABD30304.1,hslU,rpsB,ABD30338.1,nusA,rpsO,miaB,mutS,glpK,ABD30419.1,ABD30421.1,ABD30434.1,ABD30541.1,aroA,aroC,der,ABD30581.1,zwf…
COMPARTMENTS	GOCC:0022626	Cytosolic ribosome	14	20	0.51	0.0195	93061.SAOUHSC_00350,93061.SAOUHSC_00483,93061.SAOUHSC_00528,93061.SAOUHSC_01232,93061.SAOUHSC_01250,93061.SAOUHSC_02477,93061.SAOUHSC_02486,93061.SAOUHSC_02492,93061.SAOUHSC_02494,93061.SAOUHSC_02498,93061.SAOUHSC_02500,93061.SAOUHSC_02503,93061.SAOUHSC_02506,93061.SAOUHSC_02512	rpsR,ABD29636.1,rpsG,rpsB,rpsO,rpsI,rpsK,rplO,rpsE,rpsH,rplE,rpsQ,rpsC,rplC
COMPARTMENTS	GOCC:0022627	Cytosolic small ribosomal subunit	11	14	0.56	0.0327	93061.SAOUHSC_00350,93061.SAOUHSC_00483,93061.SAOUHSC_00528,93061.SAOUHSC_01232,93061.SAOUHSC_01250,93061.SAOUHSC_02477,93061.SAOUHSC_02486,93061.SAOUHSC_02494,93061.SAOUHSC_02498,93061.SAOUHSC_02503,93061.SAOUHSC_02506	rpsR,ABD29636.1,rpsG,rpsB,rpsO,rpsI,rpsK,rpsE,rpsH,rpsQ,rpsC
UniProt Keywords	KW-0547	Nucleotide-binding	137	298	0.33	9.9e-12	93061.SAOUHSC_00001,93061.SAOUHSC_00004,93061.SAOUHSC_00005,93061.SAOUHSC_00006,93061.SAOUHSC_00009,93061.SAOUHSC_00018,93061.SAOUHSC_00021,93061.SAOUHSC_00136,93061.SAOUHSC_00167,93061.SAOUHSC_00346,93061.SAOUHSC_00375,93061.SAOUHSC_00442,93061.SAOUHSC_00461,93061.SAOUHSC_00472,93061.SAOUHSC_00477,93061.SAOUHSC_00485,93061.SAOUHSC_00486,93061.SAOUHSC_00493,93061.SAOUHSC_00504,93061.SAOUHSC_00505…	dnaA,recF,gyrB,gyrA,serS,ABD29207.1,walK,ABD29317.1,ABD29345.1,ychF,guaA,dnaX,metG,prs,mfd,ABD29638.1,ftsH,lysS,mcsB,clpC,radA,gltX,fusA,tuf,ABD29709.1,ABD29782.1,saeS,queC,ABD29862.1,ABD29864.1,secA1,uvrA,hprK,ABD29916.1,ABD29923.1,pgk,ABD29973.1,dltA,ABD30020.1,addA,clpB,trpS,prfC,ABD30142.1,ABD30163.1,potA,ABD30181.1,pheS,pheT,mutS2,murD,ftsZ,ileS,carB,priA,ABD30305.1,smc,ffh,ABD30319.1,sucC,s…
UniProt Keywords	KW-0963	Cytoplasm	136	313	0.3	1.92e-10	93061.SAOUHSC_00001,93061.SAOUHSC_00002,93061.SAOUHSC_00004,93061.SAOUHSC_00005,93061.SAOUHSC_00006,93061.SAOUHSC_00009,93061.SAOUHSC_00070,93061.SAOUHSC_00187,93061.SAOUHSC_00206,93061.SAOUHSC_00365,93061.SAOUHSC_00372,93061.SAOUHSC_00461,93061.SAOUHSC_00464,93061.SAOUHSC_00472,93061.SAOUHSC_00477,93061.SAOUHSC_00485,93061.SAOUHSC_00493,93061.SAOUHSC_00509,93061.SAOUHSC_00529,93061.SAOUHSC_00530…	dnaA,ABD29193.1,recF,gyrB,gyrA,serS,sarS,pflB,ldh1,ahpC,xpt,metG,rsmA,prs,mfd,ABD29638.1,lysS,gltX,fusA,tuf,sarA,sarX,mgrA,queF,murB,secA1,uvrA,clpP,pgk,tpiA,eno,rnr,smpB,lipA,dltA,ABD30004.1,rocD-2,pgi,clpB,trpS,prfC,ABD30147.1,ABD30149.1,ABD30150.1,rnj1,pheS,pheT,argF,rsmH,murD,ftsZ,ABD30266.1,ileS,ABD30291.1,rlmN,plsX,acpP,rnc,smc,ffh,ABD30319.1,trmFO,hslU,codY,tsf,pyrH,proS,polC,nusA,infB,rbf…
UniProt Keywords	KW-0067	ATP-binding	116	250	0.33	2.46e-10	93061.SAOUHSC_00001,93061.SAOUHSC_00004,93061.SAOUHSC_00005,93061.SAOUHSC_00006,93061.SAOUHSC_00009,93061.SAOUHSC_00018,93061.SAOUHSC_00021,93061.SAOUHSC_00136,93061.SAOUHSC_00167,93061.SAOUHSC_00346,93061.SAOUHSC_00375,93061.SAOUHSC_00442,93061.SAOUHSC_00461,93061.SAOUHSC_00472,93061.SAOUHSC_00477,93061.SAOUHSC_00486,93061.SAOUHSC_00493,93061.SAOUHSC_00504,93061.SAOUHSC_00505,93061.SAOUHSC_00507…	dnaA,recF,gyrB,gyrA,serS,ABD29207.1,walK,ABD29317.1,ABD29345.1,ychF,guaA,dnaX,metG,prs,mfd,ftsH,lysS,mcsB,clpC,radA,gltX,ABD29709.1,ABD29782.1,saeS,queC,ABD29862.1,ABD29864.1,secA1,uvrA,hprK,ABD29916.1,pgk,ABD29973.1,dltA,addA,clpB,trpS,ABD30142.1,potA,ABD30181.1,pheS,pheT,mutS2,murD,ileS,carB,priA,smc,sucC,hslU,pyrH,proS,ABD30350.1,ABD30354.1,recA,mutS,glpK,ABD30386.1,parE,ABD30487.1,ABD30507.1,…
UniProt Keywords	KW-0694	RNA-binding	59	80	0.53	2.46e-10	93061.SAOUHSC_00017,93061.SAOUHSC_00348,93061.SAOUHSC_00350,93061.SAOUHSC_00461,93061.SAOUHSC_00464,93061.SAOUHSC_00474,93061.SAOUHSC_00519,93061.SAOUHSC_00520,93061.SAOUHSC_00527,93061.SAOUHSC_00528,93061.SAOUHSC_00803,93061.SAOUHSC_00804,93061.SAOUHSC_01026,93061.SAOUHSC_01035,93061.SAOUHSC_01093,93061.SAOUHSC_01163,93061.SAOUHSC_01164,93061.SAOUHSC_01184,93061.SAOUHSC_01203,93061.SAOUHSC_01207…	rplI,rpsF,rpsR,metG,rsmA,rplY,rplA,rplJ,rpsL,rpsG,rnr,smpB,ABD30147.1,rnj1,pheT,ABD30271.1,pyrR,ABD30291.1,rnc,ffh,nusA,rpsO,pnp,rnj2,rny,ABD30546.1,cshB,era,ABD30772.1,alaS,mnmA,rplU,rplT,thrS,thiI,rpsD,tyrS,ABD30924.1,cshA,rho,rpsK,rpsM,rplO,rpsE,rplR,rplF,rpsH,rpsZ,rplE,rplN,rpsQ,rplP,rpsC,rplV,rpsS,rplB,rplW,rplD,rplC
UniProt Keywords	KW-0479	Metal-binding	99	228	0.3	1.65e-07	93061.SAOUHSC_00005,93061.SAOUHSC_00015,93061.SAOUHSC_00021,93061.SAOUHSC_00137,93061.SAOUHSC_00226,93061.SAOUHSC_00374,93061.SAOUHSC_00472,93061.SAOUHSC_00485,93061.SAOUHSC_00486,93061.SAOUHSC_00489,93061.SAOUHSC_00493,93061.SAOUHSC_00507,93061.SAOUHSC_00525,93061.SAOUHSC_00608,93061.SAOUHSC_00620,93061.SAOUHSC_00721,93061.SAOUHSC_00728,93061.SAOUHSC_00769,93061.SAOUHSC_00780,93061.SAOUHSC_00781…	gyrB,ABD29205.1,walK,ABD29318.1,tarJ-2,guaB,prs,ABD29638.1,ftsH,ABD29642.1,lysS,radA,rpoC,adh,sarA,queC,ltaS,secA1,uvrA,hprK,gpmI,eno,lipA,nagD,ABD30004.1,ABD30031.1,ABD30062.1,menD,qoxB,ABD30150.1,ABD30152.1,rnj1,def,ABD30181.1,isdA,pheS,pheT,ileS,pyrC,carB,priA,rlmN,rnc,sucC,topA,ABD30338.1,ABD30340.1,pnp,rnj2,ABD30366.1,miaB,katA,ABD30434.1,ABD30443.1,parE,ABD30460.1,ABD30478.1,ndk,sodA,nfo,dn…
UniProt Keywords	KW-0687	Ribonucleoprotein	42	57	0.53	1.98e-07	93061.SAOUHSC_00017,93061.SAOUHSC_00348,93061.SAOUHSC_00350,93061.SAOUHSC_00474,93061.SAOUHSC_00519,93061.SAOUHSC_00520,93061.SAOUHSC_00527,93061.SAOUHSC_00528,93061.SAOUHSC_01191,93061.SAOUHSC_01207,93061.SAOUHSC_01208,93061.SAOUHSC_01211,93061.SAOUHSC_01232,93061.SAOUHSC_01250,93061.SAOUHSC_01678,93061.SAOUHSC_01755,93061.SAOUHSC_01757,93061.SAOUHSC_01784,93061.SAOUHSC_01785,93061.SAOUHSC_01829…	rplI,rpsF,rpsR,rplY,rplA,rplJ,rpsL,rpsG,rpmB,ffh,rpsP,rplS,rpsB,rpsO,rpsU,rpmA,rplU,rplT,rpmI,rpsD,rpsI,rplM,rpsK,rpsM,rplO,rpsE,rplR,rplF,rpsH,rpsZ,rplE,rplN,rpsQ,rpmC,rplP,rpsC,rplV,rpsS,rplB,rplW,rplD,rplC
UniProt Keywords	KW-0808	Transferase	115	286	0.27	1.98e-07	93061.SAOUHSC_00002,93061.SAOUHSC_00021,93061.SAOUHSC_00155,93061.SAOUHSC_00187,93061.SAOUHSC_00222,93061.SAOUHSC_00223,93061.SAOUHSC_00225,93061.SAOUHSC_00227,93061.SAOUHSC_00372,93061.SAOUHSC_00442,93061.SAOUHSC_00464,93061.SAOUHSC_00472,93061.SAOUHSC_00485,93061.SAOUHSC_00488,93061.SAOUHSC_00489,93061.SAOUHSC_00504,93061.SAOUHSC_00513,93061.SAOUHSC_00524,93061.SAOUHSC_00525,93061.SAOUHSC_00562…	ABD29193.1,walK,ptsG,pflB,tarK,tarF,tarI-2,tarL,xpt,dnaX,rsmA,prs,ABD29638.1,ABD29641.1,ABD29642.1,mcsB,ABD29662.1,rpoB,rpoC,ABD29709.1,ABD29717.1,ABD29841.1,saeS,ltaS,hprK,lgt,pgk,ABD29975.1,lipA,rocD-2,ABD30046.1,ugtP,ABD30099.1,menA,menD,ABD30147.1,ABD30150.1,ABD30162.1,argF,rsmH,pyrR,rpoZ,fmt,ABD30291.1,rlmN,plsX,ABD30304.1,trmFO,pyrH,ABD30338.1,polC,ABD30350.1,pnp,miaB,glpK,ABD30434.1,mprF,f…
UniProt Keywords	KW-0689	Ribosomal protein	41	56	0.53	2.59e-07	93061.SAOUHSC_00017,93061.SAOUHSC_00348,93061.SAOUHSC_00350,93061.SAOUHSC_00474,93061.SAOUHSC_00519,93061.SAOUHSC_00520,93061.SAOUHSC_00527,93061.SAOUHSC_00528,93061.SAOUHSC_01191,93061.SAOUHSC_01208,93061.SAOUHSC_01211,93061.SAOUHSC_01232,93061.SAOUHSC_01250,93061.SAOUHSC_01678,93061.SAOUHSC_01755,93061.SAOUHSC_01757,93061.SAOUHSC_01784,93061.SAOUHSC_01785,93061.SAOUHSC_01829,93061.SAOUHSC_02477…	rplI,rpsF,rpsR,rplY,rplA,rplJ,rpsL,rpsG,rpmB,rpsP,rplS,rpsB,rpsO,rpsU,rpmA,rplU,rplT,rpmI,rpsD,rpsI,rplM,rpsK,rpsM,rplO,rpsE,rplR,rplF,rpsH,rpsZ,rplE,rplN,rpsQ,rpmC,rplP,rpsC,rplV,rpsS,rplB,rplW,rplD,rplC
UniProt Keywords	KW-0699	rRNA-binding	33	41	0.57	1.42e-06	93061.SAOUHSC_00017,93061.SAOUHSC_00348,93061.SAOUHSC_00350,93061.SAOUHSC_00474,93061.SAOUHSC_00519,93061.SAOUHSC_00520,93061.SAOUHSC_00527,93061.SAOUHSC_00528,93061.SAOUHSC_01203,93061.SAOUHSC_01250,93061.SAOUHSC_01668,93061.SAOUHSC_01757,93061.SAOUHSC_01784,93061.SAOUHSC_01829,93061.SAOUHSC_02486,93061.SAOUHSC_02487,93061.SAOUHSC_02492,93061.SAOUHSC_02494,93061.SAOUHSC_02495,93061.SAOUHSC_02496…	rplI,rpsF,rpsR,rplY,rplA,rplJ,rpsL,rpsG,rnc,rpsO,era,rplU,rplT,rpsD,rpsK,rpsM,rplO,rpsE,rplR,rplF,rpsH,rpsZ,rplE,rplN,rpsQ,rplP,rpsC,rplV,rpsS,rplB,rplW,rplD,rplC
UniProt Keywords	KW-0648	Protein biosynthesis	29	40	0.53	3.78e-05	93061.SAOUHSC_00009,93061.SAOUHSC_00461,93061.SAOUHSC_00493,93061.SAOUHSC_00509,93061.SAOUHSC_00529,93061.SAOUHSC_00530,93061.SAOUHSC_00933,93061.SAOUHSC_00956,93061.SAOUHSC_01038,93061.SAOUHSC_01092,93061.SAOUHSC_01093,93061.SAOUHSC_01159,93061.SAOUHSC_01183,93061.SAOUHSC_01234,93061.SAOUHSC_01240,93061.SAOUHSC_01246,93061.SAOUHSC_01471,93061.SAOUHSC_01666,93061.SAOUHSC_01688,93061.SAOUHSC_01722…	serS,metG,lysS,gltX,fusA,tuf,trpS,prfC,def,pheS,pheT,ileS,fmt,tsf,proS,infB,asnS,glyQS,lepA,alaS,aspS,hisS,valS,infC,thrS,tyrS,ABD30924.1,gatB,gatA
UniProt Keywords	KW-0436	Ligase	36	69	0.38	0.00054	93061.SAOUHSC_00009,93061.SAOUHSC_00375,93061.SAOUHSC_00461,93061.SAOUHSC_00493,93061.SAOUHSC_00509,93061.SAOUHSC_00721,93061.SAOUHSC_00869,93061.SAOUHSC_00933,93061.SAOUHSC_01064,93061.SAOUHSC_01092,93061.SAOUHSC_01093,93061.SAOUHSC_01147,93061.SAOUHSC_01159,93061.SAOUHSC_01170,93061.SAOUHSC_01178,93061.SAOUHSC_01216,93061.SAOUHSC_01218,93061.SAOUHSC_01240,93061.SAOUHSC_01287,93061.SAOUHSC_01471…	serS,guaA,metG,lysS,gltX,queC,dltA,trpS,ABD30181.1,pheS,pheT,murD,ileS,carB,ABD30285.1,sucC,sucD,proS,ABD30386.1,asnS,ABD30701.1,glyQS,alaS,aspS,hisS,valS,thrS,tyrS,fhs,ABD30924.1,gatB,gatA,nadE,murF,pyrG,panC
UniProt Keywords	KW-0030	Aminoacyl-tRNA synthetase	18	21	0.6	0.00067	93061.SAOUHSC_00009,93061.SAOUHSC_00461,93061.SAOUHSC_00493,93061.SAOUHSC_00509,93061.SAOUHSC_00933,93061.SAOUHSC_01092,93061.SAOUHSC_01093,93061.SAOUHSC_01159,93061.SAOUHSC_01240,93061.SAOUHSC_01471,93061.SAOUHSC_01666,93061.SAOUHSC_01722,93061.SAOUHSC_01737,93061.SAOUHSC_01738,93061.SAOUHSC_01767,93061.SAOUHSC_01788,93061.SAOUHSC_01839,93061.SAOUHSC_01858	serS,metG,lysS,gltX,trpS,pheS,pheT,ileS,proS,asnS,glyQS,alaS,aspS,hisS,valS,thrS,tyrS,ABD30924.1
UniProt Keywords	KW-0460	Magnesium	40	87	0.33	0.0015	93061.SAOUHSC_00005,93061.SAOUHSC_00472,93061.SAOUHSC_00485,93061.SAOUHSC_00489,93061.SAOUHSC_00493,93061.SAOUHSC_00525,93061.SAOUHSC_00781,93061.SAOUHSC_00799,93061.SAOUHSC_00865,93061.SAOUHSC_00983,93061.SAOUHSC_01029,93061.SAOUHSC_01092,93061.SAOUHSC_01093,93061.SAOUHSC_01170,93061.SAOUHSC_01203,93061.SAOUHSC_01216,93061.SAOUHSC_01222,93061.SAOUHSC_01237,93061.SAOUHSC_01251,93061.SAOUHSC_01337…	gyrB,prs,ABD29638.1,ABD29642.1,lysS,rpoC,hprK,eno,nagD,menD,ABD30150.1,pheS,pheT,carB,rnc,sucC,topA,ABD30338.1,pnp,ABD30434.1,parE,ndk,obg,hemB,pyk,pfkA,ackA,ABD30924.1,ribBA,metK,dagK,nadE,upp,pyrG,glmM,topB,ABD31556.1,copA,panB,mnmE
UniProt Keywords	KW-0820	tRNA-binding	13	15	0.6	0.0067	93061.SAOUHSC_00461,93061.SAOUHSC_00519,93061.SAOUHSC_00527,93061.SAOUHSC_00528,93061.SAOUHSC_01093,93061.SAOUHSC_01722,93061.SAOUHSC_01725,93061.SAOUHSC_01788,93061.SAOUHSC_01824,93061.SAOUHSC_01858,93061.SAOUHSC_02487,93061.SAOUHSC_02500,93061.SAOUHSC_02505	metG,rplA,rpsL,rpsG,pheT,alaS,mnmA,thrS,thiI,ABD30924.1,rpsM,rplE,rplP
UniProt Keywords	KW-0560	Oxidoreductase	50	133	0.24	0.0094	93061.SAOUHSC_00086,93061.SAOUHSC_00113,93061.SAOUHSC_00132,93061.SAOUHSC_00206,93061.SAOUHSC_00226,93061.SAOUHSC_00364,93061.SAOUHSC_00365,93061.SAOUHSC_00374,93061.SAOUHSC_00608,93061.SAOUHSC_00739,93061.SAOUHSC_00742,93061.SAOUHSC_00752,93061.SAOUHSC_00785,93061.SAOUHSC_00795,93061.SAOUHSC_00878,93061.SAOUHSC_00895,93061.SAOUHSC_00908,93061.SAOUHSC_00947,93061.SAOUHSC_01001,93061.SAOUHSC_01002…	ABD29269.1,ABD29294.1,aldA,ldh1,tarJ-2,ahpF,ahpC,guaB,adh,queF,ABD29875.1,murB,ABD29914.1,ABD29923.1,ABD30003.1,ABD30020.1,cdr,fabI,qoxB,qoxA,folD,pdhA,ABD30161.1,ABD30163.1,ABD30218.1,ABD30305.1,glpD,katA,guaC,zwf,ABD30684.1,ABD30691.1,gcvPB,gcvPA,sodA,ABD31021.1,ftnA,ABD31394.1,ABD31589.1,ABD31593.1,mqo,ABD31764.1,ABD31832.1,ABD31849.1,ABD31858.1,rocA,crtP,ABD31905.1,ldh2,mqo-2
UniProt Keywords	KW-0342	GTP-binding	16	25	0.47	0.014	93061.SAOUHSC_00529,93061.SAOUHSC_00530,93061.SAOUHSC_00787,93061.SAOUHSC_00956,93061.SAOUHSC_01150,93061.SAOUHSC_01207,93061.SAOUHSC_01214,93061.SAOUHSC_01228,93061.SAOUHSC_01246,93061.SAOUHSC_01492,93061.SAOUHSC_01668,93061.SAOUHSC_01688,93061.SAOUHSC_01753,93061.SAOUHSC_01887,93061.SAOUHSC_02353,93061.SAOUHSC_03053	fusA,tuf,ABD29916.1,prfC,ftsZ,ffh,ABD30319.1,codY,infB,der,era,lepA,obg,ribBA,upp,mnmE
UniProt Keywords	KW-0732	Signal	57	162	0.21	0.014	93061.SAOUHSC_00074,93061.SAOUHSC_00192,93061.SAOUHSC_00256,93061.SAOUHSC_00284,93061.SAOUHSC_00362,93061.SAOUHSC_00400,93061.SAOUHSC_00405,93061.SAOUHSC_00427,93061.SAOUHSC_00544,93061.SAOUHSC_00617,93061.SAOUHSC_00634,93061.SAOUHSC_00646,93061.SAOUHSC_00717,93061.SAOUHSC_00749,93061.SAOUHSC_00808,93061.SAOUHSC_00816,93061.SAOUHSC_00844,93061.SAOUHSC_00994,93061.SAOUHSC_00997,93061.SAOUHSC_00998…	ABD29257.1,ABD29370.1,ABD29430.1,ABD29455.1,ABD29528.1,ABD29563.1,ABD29567.1,sle1,sdrC,ABD29755.1,ABD29770.1,ABD29781.1,ABD29850.1,ABD29882.1,ABD29936.1,emp,ABD29970.1,atl,ABD30121.1,fmtA,qoxA,ABD30159.1,isdA,ABD30224.1,ABD30228.1,hly,ABD30749.1,lytH,ABD30916.1,ABD30938.1,prsA,ABD31050.1,ABD31170.1,sspP,ABD31208.1,ABD31282.1,ABD31283.1,ABD31286.1,ABD31296.1,yidC,ABD31433.1,ABD31453.1,hysA,ABD3156…
UniProt Keywords	KW-0324	Glycolysis	10	11	0.62	0.0191	93061.SAOUHSC_00796,93061.SAOUHSC_00797,93061.SAOUHSC_00798,93061.SAOUHSC_00799,93061.SAOUHSC_00900,93061.SAOUHSC_01040,93061.SAOUHSC_01806,93061.SAOUHSC_01807,93061.SAOUHSC_02703,93061.SAOUHSC_02926	pgk,tpiA,gpmI,eno,pgi,pdhA,pyk,pfkA,gpmA,fda
UniProt Keywords	KW-0274	FAD	15	24	0.46	0.0201	93061.SAOUHSC_00364,93061.SAOUHSC_00752,93061.SAOUHSC_00785,93061.SAOUHSC_00878,93061.SAOUHSC_00908,93061.SAOUHSC_01043,93061.SAOUHSC_01223,93061.SAOUHSC_01249,93061.SAOUHSC_01278,93061.SAOUHSC_01483,93061.SAOUHSC_01960,93061.SAOUHSC_02647,93061.SAOUHSC_02881,93061.SAOUHSC_02927,93061.SAOUHSC_03052	ahpF,murB,ABD29914.1,ABD30003.1,cdr,ABD30163.1,trmFO,ABD30350.1,glpD,aroC,ABD31021.1,mqo,crtP,mqo-2,mnmG
UniProt Keywords	KW-0862	Zinc	32	78	0.28	0.0225	93061.SAOUHSC_00021,93061.SAOUHSC_00137,93061.SAOUHSC_00226,93061.SAOUHSC_00486,93061.SAOUHSC_00507,93061.SAOUHSC_00525,93061.SAOUHSC_00608,93061.SAOUHSC_00721,93061.SAOUHSC_00769,93061.SAOUHSC_00780,93061.SAOUHSC_00937,93061.SAOUHSC_01035,93061.SAOUHSC_01159,93061.SAOUHSC_01168,93061.SAOUHSC_01179,93061.SAOUHSC_01222,93061.SAOUHSC_01239,93061.SAOUHSC_01252,93061.SAOUHSC_01383,93061.SAOUHSC_01658…	walK,ABD29318.1,tarJ-2,ftsH,radA,rpoC,adh,queC,secA1,uvrA,ABD30062.1,rnj1,ileS,pyrC,priA,topA,ABD30340.1,rnj2,ABD30478.1,nfo,dnaJ,alaS,tgt,hemB,clpX,thrS,accD,ABD30933.1,ribBA,adk,rpsZ,tcaA
UniProt Keywords	KW-0346	Stress response	13	21	0.46	0.0389	93061.SAOUHSC_00206,93061.SAOUHSC_00504,93061.SAOUHSC_00505,93061.SAOUHSC_00507,93061.SAOUHSC_00912,93061.SAOUHSC_01226,93061.SAOUHSC_01653,93061.SAOUHSC_01659,93061.SAOUHSC_01682,93061.SAOUHSC_01683,93061.SAOUHSC_01685,93061.SAOUHSC_02316,93061.SAOUHSC_02922	ldh1,mcsB,clpC,radA,clpB,hslU,sodA,cshB,dnaJ,dnaK,hrcA,cshA,ldh2
UniProt Keywords	KW-0677	Repeat	18	36	0.36	0.0404	93061.SAOUHSC_00070,93061.SAOUHSC_00374,93061.SAOUHSC_00427,93061.SAOUHSC_00505,93061.SAOUHSC_00544,93061.SAOUHSC_00780,93061.SAOUHSC_00912,93061.SAOUHSC_00994,93061.SAOUHSC_01170,93061.SAOUHSC_01222,93061.SAOUHSC_01492,93061.SAOUHSC_01682,93061.SAOUHSC_02323,93061.SAOUHSC_02571,93061.SAOUHSC_02582,93061.SAOUHSC_02706,93061.SAOUHSC_02873,93061.SAOUHSC_02883	sarS,guaB,sle1,clpC,sdrC,uvrA,clpB,atl,carB,topA,der,dnaJ,ABD31357.1,ssaA2,ABD31593.1,sbi,copA,ssaA
UniProt Keywords	KW-0285	Flavoprotein	17	34	0.36	0.0478	93061.SAOUHSC_00364,93061.SAOUHSC_00752,93061.SAOUHSC_00785,93061.SAOUHSC_00878,93061.SAOUHSC_00908,93061.SAOUHSC_01043,93061.SAOUHSC_01178,93061.SAOUHSC_01223,93061.SAOUHSC_01249,93061.SAOUHSC_01278,93061.SAOUHSC_01483,93061.SAOUHSC_01960,93061.SAOUHSC_02647,93061.SAOUHSC_02881,93061.SAOUHSC_02909,93061.SAOUHSC_02927,93061.SAOUHSC_03052	ahpF,murB,ABD29914.1,ABD30003.1,cdr,ABD30163.1,ABD30285.1,trmFO,ABD30350.1,glpD,aroC,ABD31021.1,mqo,crtP,ABD31905.1,mqo-2,mnmG
UniProt Keywords	KW-0378	Hydrolase	62	196	0.17	0.0478	93061.SAOUHSC_00015,93061.SAOUHSC_00018,93061.SAOUHSC_00427,93061.SAOUHSC_00477,93061.SAOUHSC_00486,93061.SAOUHSC_00500,93061.SAOUHSC_00549,93061.SAOUHSC_00790,93061.SAOUHSC_00803,93061.SAOUHSC_00865,93061.SAOUHSC_00879,93061.SAOUHSC_00902,93061.SAOUHSC_00903,93061.SAOUHSC_00905,93061.SAOUHSC_00912,93061.SAOUHSC_00937,93061.SAOUHSC_00958,93061.SAOUHSC_00994,93061.SAOUHSC_00998,93061.SAOUHSC_01007…	ABD29205.1,ABD29207.1,sle1,mfd,ftsH,pdxT,folE2,clpP,rnr,nagD,ABD30004.1,ABD30027.1,ABD30028.1,addA,clpB,ABD30062.1,ABD30083.1,atl,fmtA,folD,rnj1,def,ABD30188.1,mutS2,pyrC,priA,rnc,ABD30340.1,polC,rnj2,rny,ABD30379.1,ABD30478.1,ABD30519.1,ABD30541.1,dinG,xseA,nfo,cshB,lepA,ABD30775.1,lytH,ruvB,obg,polA,ABD30933.1,ribBA,ABD31143.1,pcrA,sspP,ppaC,agrB,cshA,atpG,rho,ABD31442.1,ssaA2,srtA,isaA,arcA,AB…
InterPro	IPR027417	P-loop containing nucleoside triphosphate hydrolase	71	172	0.28	0.0043	93061.SAOUHSC_00001,93061.SAOUHSC_00004,93061.SAOUHSC_00018,93061.SAOUHSC_00136,93061.SAOUHSC_00167,93061.SAOUHSC_00346,93061.SAOUHSC_00442,93061.SAOUHSC_00477,93061.SAOUHSC_00486,93061.SAOUHSC_00505,93061.SAOUHSC_00507,93061.SAOUHSC_00529,93061.SAOUHSC_00530,93061.SAOUHSC_00647,93061.SAOUHSC_00729,93061.SAOUHSC_00731,93061.SAOUHSC_00769,93061.SAOUHSC_00780,93061.SAOUHSC_00781,93061.SAOUHSC_00787…	dnaA,recF,ABD29207.1,ABD29317.1,ABD29345.1,ychF,dnaX,mfd,ftsH,clpC,radA,fusA,tuf,ABD29782.1,ABD29862.1,ABD29864.1,secA1,uvrA,hprK,ABD29916.1,ABD29973.1,addA,clpB,prfC,ABD30142.1,potA,ABD30176.1,mutS2,priA,smc,ffh,ABD30319.1,hslU,infB,ABD30354.1,recA,mutS,ABD30487.1,ABD30507.1,ABD30542.1,dinG,der,ABD30581.1,ABD30732.1,cshB,era,ABD30748.1,lepA,udk,ABD30806.1,ruvB,obg,clpX,fhs,ABD30923.1,ABD31033.1,…

## Sheet: Supplementary Table 4
Supplementary Table 4. Functional annotation analysis using COG categories.
A: RNA processing and modification; C: Energy production and conversion; D: Cell cycle control, cell division, and chromosome partitioning; E: Amino acid transport and metabolism; F: Nucleotide transport and metabolism; G: Carbohydrate transport and metabolism; H: Coenzyme transport and metabolism; I: Lipid transport and metabolism; J: Translation, ribosomal structure, and biogenesis; K: Transcri…
Accession number	Preferred_name	COG_category	seed_ortholog	evalue	score	GOs	EC	KEGG_ko	KEGG_Pathway	KEGG_Module	KEGG_Reaction	KEGG_rclass	BRITE	KEGG_TC	CAZy	BiGG_Reaction	PFAMs	Description
tr|Q2G2A3|Q2G2A3_STAA8	pdhD	C	1280.SAXN108_1093	0.0	897.0	-	1.8.1.4	ko:K00382	ko00010,ko00020,ko00260,ko00280,ko00620,ko00630,ko00640,ko01100,ko01110,ko01120,ko01130,ko01200,map00010,map00020,map00260,map00280,map00620,map00630,map00640,map01100,map01110,map01120,map01130,map01200	M00009,M00011,M00036,M00307,M00532	R00209,R01221,R01698,R03815,R07618,R08549	RC00004,RC00022,RC00583,RC02742,RC02833,RC02834	br01601,ko00000,ko00001,ko00002,ko01000,ko04147	-	-	-	Pyr_redox_2,Pyr_redox_dim	COG1249 Pyruvate 2-oxoglutarate dehydrogenase complex, dihydrolipoamide dehydrogenase (E3) component, and related enzymes
tr|Q2G2A5|Q2G2A5_STAA8	pdhB	C	1280.SAXN108_1091	1.67e-225	622.0	-	1.2.4.1	ko:K00162	ko00010,ko00020,ko00620,ko01100,ko01110,ko01120,ko01130,ko01200,ko04066,ko04922,ko05230,map00010,map00020,map00620,map01100,map01110,map01120,map01130,map01200,map04066,map04922,map05230	M00307	R00014,R00209,R01699,R03270	RC00004,RC00027,RC00627,RC02742,RC02744,RC02882	br01601,ko00000,ko00001,ko00002,ko01000	-	-	iSB619.SA_RS05355,iYO844.BSU14590	Transket_pyr,Transketolase_C	COG0022 Pyruvate 2-oxoglutarate dehydrogenase complex, dehydrogenase (E1) component, eukaryotic type, beta subunit
tr|Q2FVL2|Q2FVL2_STAA8	-	ET	1280.SAXN108_2669	1.14e-183	511.0	-	-	ko:K02030,ko:K02424	ko02010,map02010	M00234,M00236	-	-	ko00000,ko00001,ko00002,ko02000,ko02035	3.A.1.3,3.A.1.3.10,3.A.1.3.14	-	-	SBP_bac_3	Bacterial periplasmic substrate-binding proteins
sp|Q2FW23|RS5_STAA8	rpsE	J	1280.SAXN108_2483	4.56e-110	317.0	GO:0003674,GO:0003735,GO:0005198,GO:0005575,GO:0005622,GO:0005623,GO:0005737,GO:0005829,GO:0005840,GO:0006412,GO:0006518,GO:0006807,GO:0008150,GO:0008152,GO:0009058,GO:0009059,GO:0009987,GO:0010467,GO:0015935,GO:0019538,GO:0022626,GO:0022627,GO:0032991,GO:0034641,GO:0034645,GO:0043043,GO:0043170,GO:0043226,GO:0043228,GO:0043229,GO:0043232,GO:0043603,GO:0043604,GO:0044237,GO:0044238,GO:0044249,GO:…	-	ko:K02988	ko03010,map03010	M00178,M00179	-	-	br01610,ko00000,ko00001,ko00002,ko03011	-	-	-	Ribosomal_S5,Ribosomal_S5_C	Located at the back of the 30S subunit body where it stabilizes the conformation of the head with respect to the body
sp|Q2FW11|RL22_STAA8	rplV	J	1034809.SLUG_07740	9.07e-73	219.0	GO:0003674,GO:0003735,GO:0005198,GO:0005575,GO:0005622,GO:0005623,GO:0005737,GO:0005829,GO:0005840,GO:0015934,GO:0022625,GO:0022626,GO:0032991,GO:0043226,GO:0043228,GO:0043229,GO:0043232,GO:0044391,GO:0044422,GO:0044424,GO:0044444,GO:0044445,GO:0044446,GO:0044464,GO:1990904	-	ko:K02890	ko03010,map03010	M00178,M00179	-	-	br01610,ko00000,ko00001,ko00002,ko03011	-	-	-	Ribosomal_L22	The globular domain of the protein is located near the polypeptide exit tunnel on the outside of the subunit, while an extended beta-hairpin is found that lines the wall of the exit tunnel in the center of the 70S ribosome
sp|P0A0H0|RS12_STAA8	rpsL	J	1280.SAXN108_0599	2.52e-93	272.0	GO:0003674,GO:0003735,GO:0005198,GO:0005575,GO:0005622,GO:0005623,GO:0005737,GO:0005840,GO:0006412,GO:0006518,GO:0006807,GO:0008150,GO:0008152,GO:0009058,GO:0009059,GO:0009987,GO:0010467,GO:0019538,GO:0032991,GO:0034641,GO:0034645,GO:0043043,GO:0043170,GO:0043226,GO:0043228,GO:0043229,GO:0043232,GO:0043603,GO:0043604,GO:0044237,GO:0044238,GO:0044249,GO:0044260,GO:0044267,GO:0044271,GO:0044424,GO:…	-	ko:K02950	ko03010,map03010	M00178,M00179	-	-	br01610,ko00000,ko00001,ko00002,ko03011	-	-	-	Ribosom_S12_S23	Interacts with and stabilizes bases of the 16S rRNA that are involved in tRNA selection in the A site and with the mRNA backbone. Located at the interface of the 30S and 50S subunits, it traverses the body of the 30S subunit contacting proteins on the other side and probably holding the rRNA structure together. The combined cluster of proteins S8, S12 and S17 appears to hold together the shoulder…
sp|P60430|RL2_STAA8	rplB	J	1280.SAXN108_2496	1.76e-196	545.0	GO:0002181,GO:0003674,GO:0003676,GO:0003723,GO:0003735,GO:0005198,GO:0005488,GO:0005575,GO:0005622,GO:0005623,GO:0005737,GO:0005829,GO:0005840,GO:0006412,GO:0006518,GO:0006807,GO:0008150,GO:0008152,GO:0009058,GO:0009059,GO:0009987,GO:0010467,GO:0015934,GO:0019538,GO:0022625,GO:0022626,GO:0032991,GO:0034641,GO:0034645,GO:0043043,GO:0043170,GO:0043226,GO:0043228,GO:0043229,GO:0043232,GO:0043603,GO:…	-	ko:K02886	ko03010,map03010	M00178,M00179	-	-	br01610,ko00000,ko00001,ko00002,ko03011	-	-	-	Ribosomal_L2,Ribosomal_L2_C	One of the primary rRNA binding proteins. Required for association of the 30S and 50S subunits to form the 70S ribosome, for tRNA binding and peptide bond formation. It has been suggested to have peptidyltransferase activity
sp|P48940|RS7_STAA8	rpsG	J	1034809.SLUG_22610	6.89e-107	308.0	GO:0000028,GO:0003674,GO:0003676,GO:0003723,GO:0003729,GO:0003735,GO:0005198,GO:0005488,GO:0005575,GO:0005622,GO:0005623,GO:0005737,GO:0005829,GO:0005840,GO:0006412,GO:0006518,GO:0006807,GO:0006996,GO:0008150,GO:0008152,GO:0009058,GO:0009059,GO:0009987,GO:0010467,GO:0015935,GO:0016043,GO:0019538,GO:0019843,GO:0022607,GO:0022613,GO:0022618,GO:0022626,GO:0022627,GO:0032991,GO:0034622,GO:0034641,GO:…	-	ko:K02992	ko03010,map03010	M00178,M00179	-	-	br01610,ko00000,ko00001,ko00002,ko03011	-	-	-	Ribosomal_S7	One of the primary rRNA binding proteins, it binds directly to 16S rRNA where it nucleates assembly of the head domain of the 30S subunit. Is located at the subunit interface close to the decoding center, probably blocks exit of the E-site tRNA
sp|Q2FXS8|RL21_STAA8	rplU	J	1280.SAXN108_1674	1.28e-65	199.0	GO:0003674,GO:0003735,GO:0005198	-	ko:K02888	ko03010,map03010	M00178	-	-	br01610,ko00000,ko00001,ko00002,ko03011	-	-	-	Ribosomal_L21p	This protein binds to 23S rRNA in the presence of protein L20
sp|Q2G2J2|SSAA2_STAA8	ssaA	S	1280.SAXN108_2547	2.87e-149	424.0	-	-	-	-	-	-	-	-	-	-	-	CHAP	secretory antigen
sp|Q2FZK7|ATL_STAA8	atl	M	1280.SAXN108_1050	0.0	2409.0	-	3.2.1.96,3.5.1.28	ko:K13714	-	-	-	-	ko00000,ko01000	-	GH73	-	Glucosaminidase,SH3_8	the rest of the oligosaccharide is released intact. Cleaves the peptidoglycan connecting the daughter cells at the end of the cell division cycle, resulting in the separation of the two newly divided cells. Acts as an autolysin in penicillin-induced lysis (By similarity)
sp|Q2G2S6|PRSA_STAA8	prsA	M	1280.SAXN108_1870	9.8e-211	584.0	-	5.2.1.8	ko:K07533	-	-	-	-	ko00000,ko01000,ko03110	-	-	-	Rotamase,Rotamase_3	peptidyl-prolyl isomerase
sp|P0A0F8|RL15_STAA8	rplO	J	1280.SAXN108_2481	3.1e-96	280.0	GO:0003674,GO:0003735,GO:0005198,GO:0005575,GO:0005622,GO:0005623,GO:0005737,GO:0005829,GO:0005840,GO:0015934,GO:0022625,GO:0022626,GO:0032991,GO:0043226,GO:0043228,GO:0043229,GO:0043232,GO:0044391,GO:0044422,GO:0044424,GO:0044444,GO:0044445,GO:0044446,GO:0044464,GO:1990904	-	ko:K02876	ko03010,map03010	M00178,M00179	-	-	br01610,ko00000,ko00001,ko00002,ko03011	-	-	-	Ribosomal_L27A	binds to the 23S rRNA
tr|Q2G024|Q2G024_STAA8	rnr	J	1280.SAXN108_0848	0.0	1497.0	-	-	ko:K12573	ko03018,map03018	-	-	-	ko00000,ko00001,ko01000,ko03016,ko03019	-	-	-	OB_RNB,RNB,S1	3'-5' exoribonuclease that releases 5'-nucleoside monophosphates and is involved in maturation of structured RNAs
tr|Q2G032|Q2G032_STAA8	gap	G	1280.SAXN108_0840	3.73e-239	657.0	GO:0000166,GO:0001871,GO:0002020,GO:0003674,GO:0003824,GO:0004365,GO:0005488,GO:0005515,GO:0005575,GO:0005622,GO:0005623,GO:0005737,GO:0006139,GO:0006725,GO:0006732,GO:0006733,GO:0006734,GO:0006735,GO:0006753,GO:0006793,GO:0006796,GO:0006807,GO:0008150,GO:0008152,GO:0009117,GO:0009986,GO:0009987,GO:0016491,GO:0016620,GO:0016903,GO:0019362,GO:0019637,GO:0019674,GO:0019899,GO:0030246,GO:0030247,GO:…	1.2.1.12	ko:K00134	ko00010,ko00710,ko01100,ko01110,ko01120,ko01130,ko01200,ko01230,ko04066,ko05010,map00010,map00710,map01100,map01110,map01120,map01130,map01200,map01230,map04066,map05010	M00001,M00002,M00003,M00165,M00166,M00308,M00552	R01061	RC00149	ko00000,ko00001,ko00002,ko01000,ko04131,ko04147	-	-	-	Gp_dh_C,Gp_dh_N	Belongs to the glyceraldehyde-3-phosphate dehydrogenase family
tr|Q2FV86|Q2FV86_STAA8	cidC	C	1280.SAXN108_2788	0.0	1146.0	-	1.2.3.3	ko:K00158	ko00620,ko01100,map00620,map01100	-	R00207	RC02745	ko00000,ko00001,ko01000	-	-	iSB619.SA_RS13340	TPP_enzyme_C,TPP_enzyme_M,TPP_enzyme_N	Belongs to the TPP enzyme family
tr|Q2FZ09|Q2FZ09_STAA8	recA	L	1280.SAXN108_1290	6.78e-225	621.0	GO:0005575,GO:0005622,GO:0005623,GO:0005737,GO:0005829,GO:0006950,GO:0006974,GO:0007154,GO:0008150,GO:0009292,GO:0009294,GO:0009432,GO:0009605,GO:0009987,GO:0009991,GO:0030420,GO:0031668,GO:0033554,GO:0044424,GO:0044444,GO:0044464,GO:0044764,GO:0050896,GO:0051704,GO:0051716,GO:0071496	-	ko:K03553	ko03440,map03440	M00729	-	-	ko00000,ko00001,ko00002,ko03400	-	-	-	RecA	Can catalyze the hydrolysis of ATP in the presence of single-stranded DNA, the ATP-dependent uptake of single-stranded DNA by duplex DNA, and the ATP-dependent hybridization of homologous single-stranded DNAs. It interacts with LexA causing its activation and leading to its autocatalytic cleavage
sp|Q2G2R8|SSPP_STAA8	-	M	1280.SAXN108_2009	3.45e-284	776.0	-	3.4.22.48	ko:K08258	-	-	-	-	ko00000,ko01000,ko01002	-	-	-	Peptidase_C47,Staphopain_pro	Cysteine protease able to cleave elastin, insulin, myoglobin, fibronectin, fibrinogen, HMW-kininogen, alpha-1- protease inhibitor and alpha-1-antitrypsin. Along with other extracellular proteases may contribute to the colonization and infection of human tissues (By similarity)
tr|Q2FZH5|Q2FZH5_STAA8	ptsI	G	1280.SAXN108_1080	0.0	1102.0	GO:0006810,GO:0008150,GO:0008643,GO:0009401,GO:0051179,GO:0051234,GO:0071702	2.7.3.9	ko:K08483	ko02060,map02060	-	-	-	ko00000,ko00001,ko01000,ko02000	8.A.7	-	-	PEP-utilisers_N,PEP-utilizers,PEP-utilizers_C	General (non sugar-specific) component of the phosphoenolpyruvate-dependent sugar phosphotransferase system (sugar PTS). This major carbohydrate active-transport system catalyzes the phosphorylation of incoming sugar substrates concomitantly with their translocation across the cell membrane. Enzyme I transfers the phosphoryl group from phosphoenolpyruvate (PEP) to the phosphoryl carrier protein (…
tr|Q2G046|Q2G046_STAA8	uvrA	L	1280.SAXN108_0826	0.0	1807.0	-	-	ko:K03701	ko03420,map03420	-	-	-	ko00000,ko00001,ko03400	-	-	-	ABC_tran	The UvrABC repair system catalyzes the recognition and processing of DNA lesions. UvrA is an ATPase and a DNA-binding protein. A damage recognition complex composed of 2 UvrA and 2 UvrB subunits scans DNA for abnormalities. When the presence of a lesion has been verified by UvrB, the UvrA molecules dissociate
sp|Q2FW21|RL6_STAA8	rplF	J	1280.SAXN108_2485	5.03e-122	348.0	GO:0002181,GO:0003674,GO:0003676,GO:0003723,GO:0003735,GO:0005198,GO:0005488,GO:0005575,GO:0005622,GO:0005623,GO:0005737,GO:0005829,GO:0005840,GO:0006412,GO:0006518,GO:0006807,GO:0008150,GO:0008152,GO:0009058,GO:0009059,GO:0009987,GO:0010467,GO:0015934,GO:0019538,GO:0022625,GO:0022626,GO:0032991,GO:0034641,GO:0034645,GO:0043043,GO:0043170,GO:0043226,GO:0043228,GO:0043229,GO:0043232,GO:0043603,GO:…	-	ko:K02933	ko03010,map03010	M00178,M00179	-	-	br01610,ko00000,ko00001,ko00002,ko03011	-	-	-	Ribosomal_L6	This protein binds to the 23S rRNA, and is important in its secondary structure. It is located near the subunit interface in the base of the L7 L12 stalk, and near the tRNA binding site of the peptidyltransferase center
tr|Q2FXY2|Q2FXY2_STAA8	yhbY	J	1280.SAXN108_1620	5.39e-62	190.0	-	-	ko:K07574	-	-	-	-	ko00000,ko03009	-	-	-	CRS1_YhbY	RNA-binding protein
sp|Q2FVK5|SBI_STAA8	-	M	1280.SAXN108_2673	5e-267	736.0	-	-	ko:K14197	ko05150,map05150	-	-	-	ko00000,ko00001	-	-	-	B,Sbi-IV	Pfam:B
sp|Q2FXP7|SYT_STAA8	thrS	J	1280.SAXN108_1709	0.0	1286.0	GO:0003674,GO:0003824,GO:0004812,GO:0004829,GO:0005575,GO:0005622,GO:0005623,GO:0005737,GO:0006082,GO:0006139,GO:0006399,GO:0006412,GO:0006418,GO:0006435,GO:0006518,GO:0006520,GO:0006725,GO:0006807,GO:0008150,GO:0008152,GO:0009058,GO:0009059,GO:0009987,GO:0010467,GO:0016070,GO:0016874,GO:0016875,GO:0019538,GO:0019752,GO:0034641,GO:0034645,GO:0034660,GO:0043038,GO:0043039,GO:0043043,GO:0043170,GO:…	6.1.1.3	ko:K01868	ko00970,map00970	M00359,M00360	R03663	RC00055,RC00523	ko00000,ko00001,ko00002,ko01000,ko01007,ko03016	-	-	-	HGTP_anticodon,TGS,tRNA-synt_2b,tRNA_SAD	Catalyzes the attachment of threonine to tRNA(Thr) in a two-step reaction L-threonine is first activated by ATP to form Thr-AMP and then transferred to the acceptor end of tRNA(Thr)
sp|Q2FXZ2|DNAK_STAA8	dnaK	O	1280.SAXN108_1606	0.0	1146.0	GO:0001871,GO:0003674,GO:0005488,GO:0005575,GO:0005623,GO:0008150,GO:0009986,GO:0030246,GO:0030247,GO:0044464,GO:0051704,GO:0098630,GO:0098743,GO:2001065	-	ko:K04043	ko03018,ko04212,ko05152,map03018,map04212,map05152	-	-	-	ko00000,ko00001,ko03019,ko03029,ko03110,ko04147	1.A.33.1	-	-	HSP70	Heat shock 70 kDa protein
sp|Q2G0N0|EFTU_STAA8	tuf	J	1280.SAXN108_0602	4.72e-285	778.0	GO:0005575,GO:0005622,GO:0005623,GO:0005737,GO:0044424,GO:0044464	-	ko:K02358	-	-	-	-	ko00000,ko03012,ko03029,ko04147	-	-	iSB619.SA_RS02960	GTP_EFTU,GTP_EFTU_D2,GTP_EFTU_D3	This protein promotes the GTP-dependent binding of aminoacyl-tRNA to the A-site of ribosomes during protein biosynthesis
sp|Q2FZ89|FTSZ_STAA8	ftsZ	D	1280.SAXN108_1184	5.91e-261	717.0	GO:0000166,GO:0001882,GO:0001883,GO:0003674,GO:0003824,GO:0003924,GO:0005488,GO:0005515,GO:0005525,GO:0005575,GO:0005622,GO:0005623,GO:0005737,GO:0008150,GO:0009987,GO:0016462,GO:0016787,GO:0016817,GO:0016818,GO:0017076,GO:0017111,GO:0019001,GO:0030428,GO:0032153,GO:0032549,GO:0032550,GO:0032553,GO:0032555,GO:0032561,GO:0035639,GO:0036094,GO:0042802,GO:0043167,GO:0043168,GO:0044424,GO:0044464,GO:…	-	ko:K03531	ko04112,map04112	-	-	-	ko00000,ko00001,ko02048,ko03036,ko04812	-	-	-	FtsZ_C,Tubulin	Essential cell division protein that forms a contractile ring structure (Z ring) at the future cell division site. The regulation of the ring assembly controls the timing and the location of cell division. One of the functions of the FtsZ ring is to recruit other cell division proteins to the septum to produce a new cell wall between the dividing cells. Binds GTP and shows GTPase activity
sp|Q2G2F3|TRAP_STAA8	traP	S	1280.SAXN108_1864	7.3e-121	344.0	GO:0005575,GO:0016020	1.14.99.57	ko:K21481	-	-	-	-	ko00000,ko01000	-	-	-	ABM	Signal transduction protein
sp|Q2FVV9|FDHL_STAA8	yjgC	C	1280.SAXN108_2557	0.0	2027.0	GO:0003674,GO:0003824,GO:0003954,GO:0005488,GO:0008150,GO:0008152,GO:0016491,GO:0016651,GO:0048037,GO:0051536,GO:0051540,GO:0055114	1.17.1.9	ko:K00123	ko00630,ko00680,ko01100,ko01120,ko01200,map00630,map00680,map01100,map01120,map01200	-	R00519	RC02796	ko00000,ko00001,ko01000	-	-	-	Fer2_4,Fer4,Molybdop_Fe4S4,Molybdopterin,Molydop_binding,NADH-G_4Fe-4S_3	formate dehydrogenase (NAD+) activity
sp|Q2FW38|RL13_STAA8	rplM	J	1280.SAXN108_2468	2.77e-103	298.0	GO:0003674,GO:0003676,GO:0003723,GO:0003729,GO:0003735,GO:0005198,GO:0005488,GO:0005575,GO:0005622,GO:0005623,GO:0005737,GO:0005829,GO:0005840,GO:0006412,GO:0006518,GO:0006807,GO:0008150,GO:0008152,GO:0009058,GO:0009059,GO:0009987,GO:0010467,GO:0015934,GO:0019538,GO:0022625,GO:0022626,GO:0032991,GO:0034641,GO:0034645,GO:0043043,GO:0043170,GO:0043226,GO:0043228,GO:0043229,GO:0043232,GO:0043603,GO:…	-	ko:K02871	ko03010,map03010	M00178,M00179	-	-	br01610,ko00000,ko00001,ko00002,ko03011	-	-	-	Ribosomal_L13	This protein is one of the early assembly proteins of the 50S ribosomal subunit, although it is not seen to bind rRNA by itself. It is important during the early stages of 50S assembly
sp|Q2FXT0|RL27_STAA8	rpmA	J	1280.SAXN108_1672	1.56e-60	186.0	GO:0003674,GO:0003735,GO:0005198,GO:0005575,GO:0005622,GO:0005623,GO:0005737,GO:0005829,GO:0005840,GO:0015934,GO:0022625,GO:0022626,GO:0032991,GO:0043226,GO:0043228,GO:0043229,GO:0043232,GO:0044391,GO:0044422,GO:0044424,GO:0044444,GO:0044445,GO:0044446,GO:0044464,GO:1990904	-	ko:K02899	ko03010,map03010	M00178	-	-	br01610,ko00000,ko00001,ko00002,ko03011	-	-	-	Ribosomal_L27	Belongs to the bacterial ribosomal protein bL27 family
tr|Q2FYY6|Q2FYY6_STAA8	glnA	E	1280.SAXN108_1314	0.0	914.0	-	6.3.1.2	ko:K01915	ko00220,ko00250,ko00630,ko00910,ko01100,ko01120,ko01230,ko02020,ko04217,ko04724,ko04727,map00220,map00250,map00630,map00910,map01100,map01120,map01230,map02020,map04217,map04724,map04727	-	R00253	RC00010,RC02798	ko00000,ko00001,ko01000,ko04147	-	-	-	Gln-synt_C,Gln-synt_N	Glutamine synthetase
sp|Q2FW22|RL18_STAA8	rplR	J	1280.SAXN108_2484	5.42e-75	224.0	GO:0003674,GO:0003676,GO:0003723,GO:0005488,GO:0005575,GO:0005622,GO:0005623,GO:0005737,GO:0005829,GO:0005840,GO:0008097,GO:0015934,GO:0019843,GO:0022625,GO:0022626,GO:0032991,GO:0043226,GO:0043228,GO:0043229,GO:0043232,GO:0044391,GO:0044422,GO:0044424,GO:0044444,GO:0044445,GO:0044446,GO:0044464,GO:0097159,GO:1901363,GO:1990904	-	ko:K02881	ko03010,map03010	M00178,M00179	-	-	br01610,ko00000,ko00001,ko00002,ko03011	-	-	-	Ribosomal_L18p	This is one of the proteins that binds and probably mediates the attachment of the 5S RNA into the large ribosomal subunit, where it forms part of the central protuberance
sp|Q2FZ37|SUCC_STAA8	sucC	F	1280.SAXN108_1247	6.28e-271	742.0	GO:0003674,GO:0003824,GO:0004774,GO:0004775,GO:0006082,GO:0006091,GO:0006099,GO:0006101,GO:0008150,GO:0008152,GO:0009060,GO:0009987,GO:0015980,GO:0016874,GO:0016877,GO:0016878,GO:0016999,GO:0017144,GO:0019752,GO:0043436,GO:0044237,GO:0044238,GO:0044281,GO:0045333,GO:0055114,GO:0071704,GO:0072350	6.2.1.5	ko:K01903	ko00020,ko00640,ko00660,ko00720,ko01100,ko01110,ko01120,ko01130,ko01200,map00020,map00640,map00660,map00720,map01100,map01110,map01120,map01130,map01200	M00009,M00011,M00173,M00374,M00620	R00405,R02404	RC00004,RC00014	ko00000,ko00001,ko00002,ko01000	-	-	iYO844.BSU16090	ATP-grasp_2,Ligase_CoA	Succinyl-CoA synthetase functions in the citric acid cycle (TCA), coupling the hydrolysis of succinyl-CoA to the synthesis of either ATP or GTP and thus represents the only step of substrate-level phosphorylation in the TCA. The beta subunit provides nucleotide specificity of the enzyme and binds the substrate succinate, while the binding sites for coenzyme A and phosphate are found in the alpha …
sp|Q2G0N1|EFG_STAA8	fusA	J	1280.SAXN108_0601	0.0	1370.0	-	-	ko:K02355	-	-	-	-	ko00000,ko03012,ko03029	-	-	-	EFG_C,EFG_II,EFG_IV,GTP_EFTU,GTP_EFTU_D2	Catalyzes the GTP-dependent ribosomal translocation step during translation elongation. During this step, the ribosome changes from the pre-translocational (PRE) to the post- translocational (POST) state as the newly formed A-site-bound peptidyl-tRNA and P-site-bound deacylated tRNA move to the P and E sites, respectively. Catalyzes the coordinated movement of the two tRNA molecules, the mRNA and…
tr|Q2G0F2|Q2G0F2_STAA8	-	-	1280.SAXN108_0679	3.46e-115	330.0	-	-	-	-	-	-	-	-	-	-	-	-	-
sp|Q2G2Q1|RS15_STAA8	rpsO	J	1280.SAXN108_1277	1.18e-55	173.0	GO:0005575,GO:0005622,GO:0005623,GO:0005737,GO:0005829,GO:0005840,GO:0015935,GO:0022626,GO:0022627,GO:0032991,GO:0043226,GO:0043228,GO:0043229,GO:0043232,GO:0044391,GO:0044422,GO:0044424,GO:0044444,GO:0044445,GO:0044446,GO:0044464,GO:1990904	-	ko:K02956	ko03010,map03010	M00178,M00179	-	-	br01610,ko00000,ko00001,ko00002,ko03011	-	-	-	Ribosomal_S15	Forms an intersubunit bridge (bridge B4) with the 23S rRNA of the 50S subunit in the ribosome
tr|Q2FZG5|Q2FZG5_STAA8	-	L	1280.SAXN108_1088	1.05e-131	375.0	-	-	-	-	-	-	-	-	-	-	-	YkyA	Putative cell-wall binding lipoprotein
sp|Q2G113|RS6_STAA8	rpsF	J	1280.SAXN108_0415	2.26e-64	196.0	GO:0003674,GO:0003676,GO:0003723,GO:0003735,GO:0005198,GO:0005488,GO:0005575,GO:0005622,GO:0005623,GO:0005737,GO:0005829,GO:0005840,GO:0015935,GO:0019843,GO:0022626,GO:0022627,GO:0032991,GO:0043226,GO:0043228,GO:0043229,GO:0043232,GO:0044391,GO:0044422,GO:0044424,GO:0044444,GO:0044445,GO:0044446,GO:0044464,GO:0070181,GO:0097159,GO:1901363,GO:1990904	-	ko:K02990	ko03010,map03010	M00178	-	-	br01610,ko00000,ko00001,ko00002,ko03011,ko03029	-	-	-	Ribosomal_S6	Binds together with S18 to 16S ribosomal RNA
sp|Q2FW39|RS9_STAA8	rpsI	J	1280.SAXN108_2467	4.83e-86	253.0	GO:0000462,GO:0003674,GO:0003676,GO:0003723,GO:0003735,GO:0005198,GO:0005488,GO:0005575,GO:0005622,GO:0005623,GO:0005737,GO:0005829,GO:0005840,GO:0006139,GO:0006364,GO:0006396,GO:0006412,GO:0006518,GO:0006725,GO:0006807,GO:0008150,GO:0008152,GO:0009058,GO:0009059,GO:0009987,GO:0010467,GO:0015935,GO:0016070,GO:0016072,GO:0019538,GO:0022613,GO:0022626,GO:0022627,GO:0030490,GO:0032991,GO:0034470,GO:…	-	ko:K02996	ko03010,map03010	M00178,M00179	-	-	br01610,ko00000,ko00001,ko00002,ko03011	-	-	-	Ribosomal_S9	Belongs to the universal ribosomal protein uS9 family
tr|Q2G041|Q2G041_STAA8	trxB	C	1280.SAXN108_0831	2.68e-224	618.0	-	1.8.1.9	ko:K00384	ko00450,map00450	-	R02016,R03596,R09372	RC00013,RC02518,RC02873	ko00000,ko00001,ko01000	-	-	-	Pyr_redox_2	Belongs to the class-II pyridine nucleotide-disulfide oxidoreductase family
tr|Q2G0Q8|Q2G0Q8_STAA8	cysK	E	1280.SAXN108_0565	5.36e-219	604.0	GO:0000096,GO:0000097,GO:0000098,GO:0003674,GO:0003824,GO:0004122,GO:0004124,GO:0005488,GO:0005515,GO:0005575,GO:0005622,GO:0005623,GO:0005737,GO:0006082,GO:0006520,GO:0006534,GO:0006535,GO:0006555,GO:0006563,GO:0006790,GO:0006807,GO:0008134,GO:0008144,GO:0008150,GO:0008152,GO:0008284,GO:0008652,GO:0009056,GO:0009058,GO:0009063,GO:0009066,GO:0009068,GO:0009069,GO:0009070,GO:0009087,GO:0009987,GO:…	2.5.1.47	ko:K01738	ko00270,ko00920,ko01100,ko01110,ko01120,ko01130,ko01200,ko01230,map00270,map00920,map01100,map01110,map01120,map01130,map01200,map01230	M00021	R00897,R03601,R04859	RC00020,RC02814,RC02821	ko00000,ko00001,ko00002,ko01000	-	-	-	PALP	Belongs to the cysteine synthase cystathionine beta- synthase family
sp|Q2FV17|ALF1_STAA8	fda	G	1280.SAXN108_2876	1.24e-201	559.0	-	4.1.2.13	ko:K01623	ko00010,ko00030,ko00051,ko00680,ko00710,ko01100,ko01110,ko01120,ko01130,ko01200,ko01230,map00010,map00030,map00051,map00680,map00710,map01100,map01110,map01120,map01130,map01200,map01230	M00001,M00003,M00165,M00167	R01068,R01070,R01829,R02568	RC00438,RC00439,RC00603,RC00604	ko00000,ko00001,ko00002,ko01000,ko03036,ko04131,ko04147	-	-	-	Glycolytic	Belongs to the class I fructose-bisphosphate aldolase family
sp|Q2FXQ6|TIG_STAA8	tig	D	1280.SAXN108_1702	2.83e-283	777.0	GO:0005575,GO:0005622,GO:0005623,GO:0005737,GO:0044424,GO:0044464	-	ko:K03545	-	-	-	-	ko00000	-	-	-	FKBP_C,Trigger_C,Trigger_N	Involved in protein export. Acts as a chaperone by maintaining the newly synthesized protein in an open conformation. Functions as a peptidyl-prolyl cis-trans isomerase
sp|P0A0B7|AHPC_STAA8	ahpC	O	1280.SAXN108_0431	3.95e-138	390.0	-	1.11.1.15	ko:K03386	ko04214,map04214	-	-	-	ko00000,ko00001,ko01000,ko04147	-	-	-	1-cysPrx_C,AhpC-TSA	Thiol-specific peroxidase that catalyzes the reduction of hydrogen peroxide and organic hydroperoxides to water and alcohols, respectively. Plays a role in cell protection against oxidative stress by detoxifying peroxides
sp|Q2FZ51|ACP_STAA8	acpP	IQ	1280.SAXN108_1232	9.84e-45	145.0	GO:0000035,GO:0000036,GO:0003674,GO:0005488,GO:0005575,GO:0005622,GO:0005623,GO:0005737,GO:0005829,GO:0005975,GO:0006082,GO:0006629,GO:0006631,GO:0006633,GO:0006643,GO:0006644,GO:0006664,GO:0006793,GO:0006796,GO:0008150,GO:0008152,GO:0008610,GO:0008654,GO:0009058,GO:0009245,GO:0009247,GO:0009311,GO:0009312,GO:0009987,GO:0016051,GO:0016053,GO:0019637,GO:0019752,GO:0019842,GO:0031177,GO:0032787,GO:…	-	ko:K02078	-	-	-	-	ko00000,ko00001	-	-	-	PP-binding	Carrier of the growing fatty acid chain in fatty acid biosynthesis
tr|Q2FZL5|Q2FZL5_STAA8	menB	H	1280.SAXN108_1043	6.68e-199	550.0	-	4.1.3.36	ko:K01661	ko00130,ko01100,ko01110,map00130,map01100,map01110	M00116	R07263	RC01923	ko00000,ko00001,ko00002,ko01000	-	-	-	ECH_1	Converts o-succinylbenzoyl-CoA (OSB-CoA) to 1,4- dihydroxy-2-naphthoyl-CoA (DHNA-CoA)
sp|Q2FW10|RS19_STAA8	rpsS	J	1280.SAXN108_2495	1.4e-62	191.0	GO:0000028,GO:0003674,GO:0003735,GO:0005198,GO:0005575,GO:0005622,GO:0005623,GO:0005737,GO:0005829,GO:0005840,GO:0006996,GO:0008150,GO:0009987,GO:0015935,GO:0016043,GO:0022607,GO:0022613,GO:0022618,GO:0022626,GO:0022627,GO:0032991,GO:0034622,GO:0042254,GO:0042255,GO:0042274,GO:0043226,GO:0043228,GO:0043229,GO:0043232,GO:0043933,GO:0044085,GO:0044391,GO:0044422,GO:0044424,GO:0044444,GO:0044445,GO:…	-	ko:K02965	ko03010,map03010	M00178,M00179	-	-	br01610,ko00000,ko00001,ko00002,ko03011	-	-	-	Ribosomal_S19	Protein S19 forms a complex with S13 that binds strongly to the 16S ribosomal RNA
tr|Q2FWX1|Q2FWX1_STAA8	-	CO	1280.SAXN108_2032	4.62e-136	384.0	-	-	-	-	-	-	-	-	-	-	-	Thioredoxin_9	Thioredoxin
tr|Q2FZH6|Q2FZH6_STAA8	ptsH	G	1280.SAXN108_1079	9.05e-55	171.0	GO:0005575,GO:0005622,GO:0005623,GO:0005737,GO:0008150,GO:0043610,GO:0044424,GO:0044464,GO:0050789,GO:0065007	-	ko:K11189	-	-	-	-	ko00000,ko02000	4.A.2.1	-	-	PTS-HPr	Phosphocarrier protein HPr
sp|Q2FW14|RL29_STAA8	rpmC	J	1034809.SLUG_07770	8.06e-36	122.0	GO:0005575,GO:0005622,GO:0005623,GO:0005737,GO:0005829,GO:0005840,GO:0015934,GO:0022625,GO:0022626,GO:0032991,GO:0043226,GO:0043228,GO:0043229,GO:0043232,GO:0044391,GO:0044422,GO:0044424,GO:0044444,GO:0044445,GO:0044446,GO:0044464,GO:1990904	-	ko:K02904	ko03010,map03010	M00178,M00179	-	-	br01610,ko00000,ko00001,ko00002,ko03011	-	-	-	Ribosomal_L29	Belongs to the universal ribosomal protein uL29 family
sp|Q2G030|TPIS_STAA8	tpiA	G	1280.SAXN108_0842	3.14e-178	496.0	GO:0003674,GO:0003824,GO:0004807,GO:0005575,GO:0005622,GO:0005623,GO:0005737,GO:0005829,GO:0005975,GO:0005996,GO:0006006,GO:0006066,GO:0006071,GO:0006081,GO:0006082,GO:0006090,GO:0006091,GO:0006094,GO:0006096,GO:0006139,GO:0006163,GO:0006164,GO:0006165,GO:0006725,GO:0006732,GO:0006733,GO:0006753,GO:0006754,GO:0006757,GO:0006793,GO:0006796,GO:0006807,GO:0008150,GO:0008152,GO:0009056,GO:0009058,GO:…	5.3.1.1	ko:K01803	ko00010,ko00051,ko00562,ko00710,ko01100,ko01110,ko01120,ko01130,ko01200,ko01230,map00010,map00051,map00562,map00710,map01100,map01110,map01120,map01130,map01200,map01230	M00001,M00002,M00003	R01015	RC00423	ko00000,ko00001,ko00002,ko01000,ko04147	-	-	-	TIM	Involved in the gluconeogenesis. Catalyzes stereospecifically the conversion of dihydroxyacetone phosphate (DHAP) to D-glyceraldehyde-3-phosphate (G3P)
sp|Q2FVK8|GPMA_STAA8	gpmA	G	1280.SAXN108_2671	3.71e-169	471.0	GO:0001871,GO:0003674,GO:0003824,GO:0004619,GO:0005488,GO:0005575,GO:0005622,GO:0005623,GO:0005737,GO:0005829,GO:0005975,GO:0005996,GO:0006006,GO:0006082,GO:0006090,GO:0006091,GO:0006094,GO:0006096,GO:0006109,GO:0006139,GO:0006140,GO:0006163,GO:0006164,GO:0006165,GO:0006725,GO:0006732,GO:0006733,GO:0006753,GO:0006754,GO:0006757,GO:0006793,GO:0006796,GO:0006807,GO:0008150,GO:0008152,GO:0009056,GO:…	5.4.2.11	ko:K01834	ko00010,ko00260,ko00680,ko01100,ko01110,ko01120,ko01130,ko01200,ko01230,ko04922,ko05230,map00010,map00260,map00680,map01100,map01110,map01120,map01130,map01200,map01230,map04922,map05230	M00001,M00002,M00003	R01518	RC00536	ko00000,ko00001,ko00002,ko01000,ko04131,ko04147	-	-	-	His_Phos_1	Catalyzes the interconversion of 2-phosphoglycerate and 3-phosphoglycerate
tr|Q2FXH4|Q2FXH4_STAA8	-	D	1280.SAXN108_1787	0.0	3823.0	-	-	-	-	-	-	-	-	-	-	-	DUF1542,FIVAR,Gram_pos_anchor,YSIRK_signal	Domain of Unknown Function (DUF1542)
tr|Q2FZ83|Q2FZ83_STAA8	divIVA	D	1280.SAXN108_1190	5.63e-130	370.0	GO:0003674,GO:0005488,GO:0005515,GO:0042802	-	ko:K04074	-	-	-	-	ko00000,ko03036	-	-	-	DivIVA	initiation protein
tr|Q2G029|Q2G029_STAA8	gpmI	G	1280.SAXN108_0843	0.0	999.0	GO:0003674,GO:0003824,GO:0004619,GO:0005488,GO:0005975,GO:0006082,GO:0006090,GO:0006091,GO:0006096,GO:0006139,GO:0006163,GO:0006164,GO:0006165,GO:0006725,GO:0006732,GO:0006733,GO:0006753,GO:0006754,GO:0006757,GO:0006793,GO:0006796,GO:0006807,GO:0008150,GO:0008152,GO:0009056,GO:0009058,GO:0009108,GO:0009117,GO:0009123,GO:0009124,GO:0009126,GO:0009127,GO:0009132,GO:0009135,GO:0009141,GO:0009142,GO:…	5.4.2.12	ko:K15633	ko00010,ko00260,ko00680,ko01100,ko01110,ko01120,ko01130,ko01200,ko01230,map00010,map00260,map00680,map01100,map01110,map01120,map01130,map01200,map01230	M00001,M00002,M00003	R01518	RC00536	ko00000,ko00001,ko00002,ko01000	-	-	-	Metalloenzyme,Phosphodiest,iPGM_N	Catalyzes the interconversion of 2-phosphoglycerate and 3-phosphoglycerate
tr|Q2FY60|Q2FY60_STAA8	gnd	G	1280.SAXN108_1534	0.0	931.0	-	1.1.1.343,1.1.1.44	ko:K00033	ko00030,ko00480,ko01100,ko01110,ko01120,ko01130,ko01200,map00030,map00480,map01100,map01110,map01120,map01130,map01200	M00004,M00006	R01528,R10221	RC00001,RC00539	ko00000,ko00001,ko00002,ko01000	-	-	-	6PGD,NAD_binding_2	Catalyzes the oxidative decarboxylation of 6- phosphogluconate to ribulose 5-phosphate and CO(2), with concomitant reduction of NADP to NADPH
sp|Q2FXR8|SYV_STAA8	valS	J	1280.SAXN108_1690	0.0	1759.0	GO:0003674,GO:0003824,GO:0004812,GO:0004832,GO:0006082,GO:0006139,GO:0006399,GO:0006412,GO:0006418,GO:0006438,GO:0006518,GO:0006520,GO:0006725,GO:0006807,GO:0008150,GO:0008152,GO:0009058,GO:0009059,GO:0009987,GO:0010467,GO:0016070,GO:0016874,GO:0016875,GO:0019538,GO:0019752,GO:0034641,GO:0034645,GO:0034660,GO:0043038,GO:0043039,GO:0043043,GO:0043170,GO:0043436,GO:0043603,GO:0043604,GO:0044237,GO:…	6.1.1.9	ko:K01873	ko00970,map00970	M00359,M00360	R03665	RC00055,RC00523	ko00000,ko00001,ko00002,ko01000,ko01007,ko03016	-	-	-	Anticodon_1,Val_tRNA-synt_C,tRNA-synt_1	amino acids such as threonine, to avoid such errors, it has a posttransfer editing activity that hydrolyzes mischarged Thr-tRNA(Val) in a tRNA-dependent manner
sp|Q2FW20|RS8_STAA8	rpsH	J	1280.SAXN108_2486	3.11e-87	256.0	GO:0003674,GO:0003735,GO:0005198,GO:0005575,GO:0005622,GO:0005623,GO:0005737,GO:0005829,GO:0005840,GO:0015935,GO:0022626,GO:0022627,GO:0032991,GO:0043226,GO:0043228,GO:0043229,GO:0043232,GO:0044391,GO:0044422,GO:0044424,GO:0044444,GO:0044445,GO:0044446,GO:0044464,GO:1990904	-	ko:K02994	ko03010,map03010	M00178,M00179	-	-	br01610,ko00000,ko00001,ko00002,ko03011	-	-	-	Ribosomal_S8	One of the primary rRNA binding proteins, it binds directly to 16S rRNA central domain where it helps coordinate assembly of the platform of the 30S subunit
sp|Q2FYI5|GPSB_STAA8	gpsB	D	1280.SAXN108_1467	1.93e-68	207.0	-	-	-	-	-	-	-	-	-	-	-	DivIVA	Divisome component that associates with the complex late in its assembly, after the Z-ring is formed, and is dependent on DivIC and PBP2B for its recruitment to the divisome. Together with EzrA, is a key component of the system that regulates PBP1 localization during cell cycle progression. Its main role could be the removal of PBP1 from the cell pole after pole maturation is completed. Also cont…
tr|Q2FXI8|Q2FXI8_STAA8	ytpR	J	1280.SAXN108_1772	1.36e-138	392.0	GO:0005575,GO:0005622,GO:0005623,GO:0005737,GO:0006082,GO:0006139,GO:0006399,GO:0006412,GO:0006418,GO:0006432,GO:0006518,GO:0006520,GO:0006725,GO:0006807,GO:0008150,GO:0008152,GO:0009058,GO:0009059,GO:0009328,GO:0009987,GO:0010467,GO:0016070,GO:0019538,GO:0019752,GO:0032991,GO:0034641,GO:0034645,GO:0034660,GO:0043038,GO:0043039,GO:0043043,GO:0043170,GO:0043436,GO:0043603,GO:0043604,GO:0044237,GO:…	-	ko:K06878	-	-	-	-	ko00000	-	-	-	DUF4479,tRNA_bind	Belongs to the phenylalanyl-tRNA synthetase beta subunit family. Type 1 subfamily
tr|Q2FZB8|Q2FZB8_STAA8	-	S	1280.SAXN108_1153	4.12e-92	271.0	-	-	ko:K14200	ko05150,map05150	-	-	-	ko00000,ko00001	-	-	-	efb-c	Extracellular fibrinogen binding protein C terminal
tr|Q2G0R1|Q2G0R1_STAA8	hpt	F	1280.SAXN108_0562	5.71e-121	345.0	GO:0005575,GO:0005622,GO:0005623,GO:0005737,GO:0044424,GO:0044464	2.4.2.8,6.3.4.19	ko:K00760,ko:K15780	ko00230,ko00983,ko01100,ko01110,map00230,map00983,map01100,map01110	-	R00190,R01132,R01229,R02142,R08237,R08238,R08245	RC00063,RC00122	ko00000,ko00001,ko01000,ko03016	-	-	-	Pribosyltran	Belongs to the purine pyrimidine phosphoribosyltransferase family
sp|Q2FZ23|EFTS_STAA8	tsf	J	1280.SAXN108_1259	1.15e-200	556.0	GO:0001871,GO:0003674,GO:0003676,GO:0003723,GO:0003746,GO:0005488,GO:0005575,GO:0005623,GO:0006412,GO:0006414,GO:0006518,GO:0006807,GO:0008135,GO:0008150,GO:0008152,GO:0009058,GO:0009059,GO:0009986,GO:0009987,GO:0010467,GO:0019538,GO:0030246,GO:0030247,GO:0034641,GO:0034645,GO:0043043,GO:0043170,GO:0043603,GO:0043604,GO:0044237,GO:0044238,GO:0044249,GO:0044260,GO:0044267,GO:0044271,GO:0044464,GO:…	-	ko:K02357	-	-	-	-	ko00000,ko03012,ko03029	-	-	-	EF_TS	Associates with the EF-Tu.GDP complex and induces the exchange of GDP to GTP. It remains bound to the aminoacyl-tRNA.EF- Tu.GTP complex up to the GTP hydrolysis stage on the ribosome
sp|P0A0J3|SODM1_STAA8	sodA	C	1280.SAXN108_1575	8.89e-149	417.0	GO:0000302,GO:0000303,GO:0000305,GO:0003674,GO:0003824,GO:0004784,GO:0006801,GO:0006950,GO:0006979,GO:0008150,GO:0008152,GO:0009636,GO:0009987,GO:0010035,GO:0016209,GO:0016491,GO:0016721,GO:0019430,GO:0033554,GO:0034599,GO:0034614,GO:0042221,GO:0044237,GO:0050896,GO:0051716,GO:0055114,GO:0070887,GO:0071450,GO:0071451,GO:0072593,GO:0097237,GO:0098754,GO:0098869,GO:1901700,GO:1901701,GO:1990748	1.15.1.1	ko:K04564	ko04013,ko04068,ko04146,ko04211,ko04212,ko04213,ko05016,map04013,map04068,map04146,map04211,map04212,map04213,map05016	-	-	-	ko00000,ko00001,ko01000	-	-	-	Sod_Fe_C,Sod_Fe_N	radicals which are normally produced within the cells and which are toxic to biological systems
tr|Q2FYG2|Q2FYG2_STAA8	hup	L	1194526.A284_06315	8.94e-56	174.0	-	-	ko:K03530	-	-	-	-	ko00000,ko03032,ko03036,ko03400	-	-	-	Bac_DNA_binding	Histone-like DNA-binding protein which is capable of wrapping DNA to stabilize it, and thus to prevent its denaturation under extreme environmental conditions
sp|Q2FV52|ISAA_STAA8	isaA	M	1280.SAXN108_2819	1.05e-157	443.0	-	-	-	-	-	-	-	-	-	-	-	DUF348,G5,LysM,SLT,Transglycosylas	Is able to cleave peptidoglycan
sp|Q2FUY2|CLFB_STAA8	-	M	1280.SAXN108_2901	1.33e-283	815.0	-	-	ko:K14192,ko:K14194	ko05150,map05150	-	-	-	ko00000,ko00001	-	-	-	Collagen_bind,Gram_pos_anchor,SdrG_C_C,YSIRK_signal	C-terminus of bacterial fibrinogen-binding adhesin
sp|Q2FZE9|ISDA_STAA8	isdA	M	1280.SAXN108_1125	1.41e-202	566.0	-	-	ko:K14193	ko05150,map05150	-	-	-	ko00000,ko00001	-	-	-	Gram_pos_anchor,NEAT,YSIRK_signal	Iron Transport-associated domain
sp|Q2G061|Y760_STAA8	-	T	1280.SAXN108_0813	1.24e-238	658.0	-	-	-	-	-	-	-	-	-	-	-	5TM-5TMR_LYT,GGDEF	signal transduction by protein phosphorylation
sp|Q2G0L5|SDRC_STAA8	sdrF	M	1280.SAXN108_0617	0.0	1374.0	-	-	ko:K14194	ko05150,map05150	-	-	-	ko00000,ko00001	-	-	-	Gram_pos_anchor,SdrD_B,SdrG_C_C,YSIRK_signal	protein which possibly mediates interactions of S.aureus with components of the extracellular matrix of higher eukaryotes
sp|Q2G2T3|RL9_STAA8	rplI	J	1280.SAXN108_0017	1.86e-94	276.0	GO:0003674,GO:0003676,GO:0003723,GO:0005488,GO:0005575,GO:0005622,GO:0005623,GO:0005737,GO:0005829,GO:0005840,GO:0006412,GO:0006518,GO:0006807,GO:0008150,GO:0008152,GO:0009058,GO:0009059,GO:0009987,GO:0010467,GO:0015934,GO:0019538,GO:0022625,GO:0022626,GO:0032991,GO:0034641,GO:0034645,GO:0043043,GO:0043170,GO:0043226,GO:0043228,GO:0043229,GO:0043232,GO:0043603,GO:0043604,GO:0044237,GO:0044238,GO:…	-	ko:K02939	ko03010,map03010	M00178	-	-	br01610,ko00000,ko00001,ko00002,ko03011	-	-	-	Ribosomal_L9_C,Ribosomal_L9_N	Binds to the 23S rRNA
tr|Q2FXN7|Q2FXN7_STAA8	phoR	T	1280.SAXN108_1718	0.0	1051.0	-	2.7.13.3	ko:K07636	ko02020,map02020	M00434	-	-	ko00000,ko00001,ko00002,ko01000,ko01001,ko02022	-	-	-	HAMP,HATPase_c,HisKA,PAS,PAS_4,PAS_9,sCache_like	Histidine kinase
tr|Q2FZG6|Q2FZG6_STAA8	def	J	1280.SAXN108_1087	8.66e-130	368.0	GO:0003674,GO:0003824,GO:0006464,GO:0006807,GO:0008150,GO:0008152,GO:0009987,GO:0016787,GO:0016810,GO:0016811,GO:0018193,GO:0018206,GO:0019538,GO:0031365,GO:0036211,GO:0042586,GO:0043170,GO:0043412,GO:0043686,GO:0044237,GO:0044238,GO:0044260,GO:0044267,GO:0071704,GO:1901564	3.5.1.88	ko:K01462	-	-	-	-	ko00000,ko01000	-	-	-	Pep_deformylase	Removes the formyl group from the N-terminal Met of newly synthesized proteins. Requires at least a dipeptide for an efficient rate of reaction. N-terminal L-methionine is a prerequisite for activity but the enzyme has broad specificity at other positions
sp|O05204|AHPF_STAA8	ahpF	O	1280.SAXN108_0430	0.0	987.0	-	-	ko:K03387	-	-	-	-	ko00000,ko01000	-	-	-	Pyr_redox_2,Thioredoxin_3	Alkyl hydroperoxide reductase
sp|O06446|SECA1_STAA8	secA	U	1280.SAXN108_0820	0.0	1631.0	GO:0000166,GO:0002790,GO:0003674,GO:0003824,GO:0005215,GO:0005488,GO:0005524,GO:0005575,GO:0005622,GO:0005623,GO:0005737,GO:0005829,GO:0005886,GO:0005887,GO:0006810,GO:0008104,GO:0008144,GO:0008150,GO:0008320,GO:0008565,GO:0009306,GO:0009987,GO:0015031,GO:0015399,GO:0015405,GO:0015440,GO:0015450,GO:0015462,GO:0015833,GO:0016020,GO:0016021,GO:0016462,GO:0016787,GO:0016817,GO:0016818,GO:0016887,GO:…	-	ko:K03070	ko02024,ko03060,ko03070,map02024,map03060,map03070	M00335	-	-	ko00000,ko00001,ko00002,ko02044	3.A.5.1,3.A.5.10,3.A.5.2,3.A.5.4	-	-	Helicase_C,SEC-C,SecA_DEAD,SecA_PP_bind,SecA_SW	Part of the Sec protein translocase complex. Interacts with the SecYEG preprotein conducting channel. Has a central role in coupling the hydrolysis of ATP to the transfer of proteins into and across the cell membrane, serving as an ATP-driven molecular motor driving the stepwise translocation of polypeptide chains across the membrane
sp|O07325|FTSA_STAA8	ftsA	D	1280.SAXN108_1183	0.0	884.0	GO:0003674,GO:0003824,GO:0005575,GO:0005623,GO:0005886,GO:0008150,GO:0009898,GO:0009987,GO:0016020,GO:0016462,GO:0016787,GO:0016817,GO:0016818,GO:0016887,GO:0017111,GO:0032153,GO:0044425,GO:0044459,GO:0044464,GO:0051301,GO:0071944,GO:0098552,GO:0098562	-	ko:K03590	ko04112,map04112	-	-	-	ko00000,ko00001,ko03036,ko04812	-	-	-	DUF3484,FtsA,SHS2_FTSA	Cell division protein that is involved in the assembly of the Z ring. May serve as a membrane anchor for the Z ring
sp|O08387|SECY_STAA8	secY	U	1280.SAXN108_2480	2.39e-294	805.0	GO:0005575,GO:0005623,GO:0005886,GO:0016020,GO:0044464,GO:0071944	-	ko:K03076	ko02024,ko03060,ko03070,map02024,map03060,map03070	M00335	-	-	ko00000,ko00001,ko00002,ko02044	3.A.5	-	-	SecY	The central subunit of the protein translocation channel SecYEG. Consists of two halves formed by TMs 1-5 and 6-10. These two domains form a lateral gate at the front which open onto the bilayer between TMs 2 and 7, and are clamped together by SecE at the back. The channel is closed by both a pore ring composed of hydrophobic SecY resides and a short helix (helix 2A) on the extracellular side of …
sp|O52582|CDR_STAA8	cdr	C	1280.SAXN108_0965	0.0	869.0	-	1.8.1.14	ko:K08255	-	-	-	-	ko00000,ko01000	-	-	-	Pyr_redox_2,Pyr_redox_dim	Catalyzes specifically the NADPH-dependent reduction of coenzyme A disulfide
sp|P0A011|LACD_STAA8	lacD	G	1280.SAXN108_2445	1.57e-235	647.0	GO:0003674,GO:0003824,GO:0006082,GO:0006790,GO:0008150,GO:0008152,GO:0009056,GO:0009987,GO:0016054,GO:0016829,GO:0016830,GO:0016832,GO:0044237,GO:0044248,GO:0044273,GO:0044281,GO:0044282,GO:0061595,GO:0071704,GO:1901135,GO:1901136,GO:1901575,GO:1902776,GO:1902777	4.1.2.40	ko:K01635	ko00052,ko01100,ko02024,map00052,map01100,map02024	-	R01069	RC00438,RC00439	ko00000,ko00001,ko01000	-	-	-	DeoC	Belongs to the aldolase LacD family
sp|P0C0V7|GLMM_STAA8	glmM	G	1280.SAXN108_2405	0.0	886.0	-	5.4.2.10	ko:K03431	ko00520,ko01100,ko01130,map00520,map01100,map01130	-	R02060	RC00408	ko00000,ko00001,ko01000	-	-	iSB619.SA_RS11275	PGM_PMM_I,PGM_PMM_II,PGM_PMM_III,PGM_PMM_IV	Catalyzes the conversion of glucosamine-6-phosphate to glucosamine-1-phosphate
sp|P47768|RPOB_STAA8	rpoB	K	1280.SAXN108_0596	0.0	2325.0	GO:0000428,GO:0005575,GO:0005622,GO:0005623,GO:0030880,GO:0032991,GO:0044424,GO:0044464,GO:0061695,GO:1902494,GO:1990234	2.7.7.6	ko:K03043	ko00230,ko00240,ko01100,ko03020,map00230,map00240,map01100,map03020	M00183	R00435,R00441,R00442,R00443	RC02795	br01611,ko00000,ko00001,ko00002,ko01000,ko03021,ko03400	-	-	-	RNA_pol_Rpb2_1,RNA_pol_Rpb2_2,RNA_pol_Rpb2_3,RNA_pol_Rpb2_45,RNA_pol_Rpb2_6,RNA_pol_Rpb2_7	DNA-dependent RNA polymerase catalyzes the transcription of DNA into RNA using the four ribonucleoside triphosphates as substrates
sp|P52078|Y997_STAA8	ywtF_2	K	1280.SAXN108_1053	1.45e-264	728.0	-	-	-	-	-	-	-	-	-	-	-	LytR_cpsA_psr	transcriptional
sp|P60393|RSMH_STAA8	rsmH	J	1280.SAXN108_1177	1.88e-224	618.0	GO:0000154,GO:0001510,GO:0003674,GO:0003824,GO:0005575,GO:0005622,GO:0005623,GO:0005737,GO:0006139,GO:0006364,GO:0006396,GO:0006725,GO:0006807,GO:0008150,GO:0008152,GO:0008168,GO:0008170,GO:0008173,GO:0008649,GO:0008757,GO:0009451,GO:0009987,GO:0010467,GO:0016070,GO:0016072,GO:0016434,GO:0016740,GO:0016741,GO:0022613,GO:0031167,GO:0032259,GO:0034470,GO:0034641,GO:0034660,GO:0042254,GO:0043170,GO:…	2.1.1.199	ko:K03438	-	-	-	-	ko00000,ko01000,ko03009	-	-	-	Methyltransf_5	Specifically methylates the N4 position of cytidine in position 1402 (C1402) of 16S rRNA
sp|P95689|SYS_STAA8	serS	J	1280.SAXN108_0011	5e-311	847.0	-	6.1.1.11	ko:K01875	ko00970,map00970	M00359,M00360	R03662,R08218	RC00055,RC00523	ko00000,ko00001,ko00002,ko01000,ko01007,ko03016	-	-	-	Seryl_tRNA_N,tRNA-synt_2b	Catalyzes the attachment of serine to tRNA(Ser). Is also able to aminoacylate tRNA(Sec) with serine, to form the misacylated tRNA L-seryl-tRNA(Sec), which will be further converted into selenocysteinyl-tRNA(Sec)
sp|Q05615|AROA_STAA8	aroA	E	1280.SAXN108_1487	6.55e-309	842.0	GO:0003674,GO:0003824,GO:0003866,GO:0006082,GO:0008150,GO:0008152,GO:0009058,GO:0009423,GO:0009987,GO:0016053,GO:0016740,GO:0016765,GO:0019752,GO:0043436,GO:0043648,GO:0043650,GO:0044237,GO:0044249,GO:0044281,GO:0044283,GO:0046394,GO:0046417,GO:0071704,GO:1901576	2.5.1.19	ko:K00800	ko00400,ko01100,ko01110,ko01130,ko01230,map00400,map01100,map01110,map01130,map01230	M00022	R03460	RC00350	ko00000,ko00001,ko00002,ko01000	-	-	-	EPSP_synthase	Catalyzes the transfer of the enolpyruvyl moiety of phosphoenolpyruvate (PEP) to the 5-hydroxyl of shikimate-3- phosphate (S3P) to produce enolpyruvyl shikimate-3-phosphate and inorganic phosphate
sp|Q2FUQ2|MNME_STAA8	mnmE	J	1280.SAXN108_2990	0.0	875.0	-	-	ko:K03650	-	-	R08701	RC00053,RC00209,RC00870	ko00000,ko01000,ko03016	-	-	-	MMR_HSR1,MnmE_helical,TrmE_N	Exhibits a very high intrinsic GTPase hydrolysis rate. Involved in the addition of a carboxymethylaminomethyl (cmnm) group at the wobble position (U34) of certain tRNAs, forming tRNA- cmnm(5)s(2)U34
sp|Q2FUQ3|MNMG_STAA8	gidA	D	1280.SAXN108_2989	0.0	1217.0	GO:0000166,GO:0001510,GO:0002097,GO:0002098,GO:0003674,GO:0005488,GO:0005575,GO:0005622,GO:0005623,GO:0005737,GO:0005829,GO:0006139,GO:0006396,GO:0006399,GO:0006400,GO:0006725,GO:0006807,GO:0008033,GO:0008150,GO:0008152,GO:0009451,GO:0009987,GO:0010467,GO:0016070,GO:0030488,GO:0032259,GO:0034470,GO:0034641,GO:0034660,GO:0036094,GO:0043167,GO:0043168,GO:0043170,GO:0043412,GO:0043414,GO:0044237,GO:…	-	ko:K03495	-	-	R08701	RC00053,RC00209,RC00870	ko00000,ko03016,ko03036	-	-	-	GIDA,GIDA_assoc	NAD-binding protein involved in the addition of a carboxymethylaminomethyl (cmnm) group at the wobble position (U34) of certain tRNAs, forming tRNA-cmnm(5)s(2)U34
sp|Q2FUX7|ARCA_STAA8	arcA	E	1280.SAXN108_2906	1.51e-301	822.0	-	3.5.3.6	ko:K01478	ko00220,ko01100,ko01110,ko01130,map00220,map01100,map01110,map01130	-	R00552	RC00177	ko00000,ko00001,ko01000	-	-	-	Amidinotransf	Arginine
sp|Q2FV21|PANB_STAA8	panB	H	1280.SAXN108_2868	1.44e-188	524.0	-	2.1.2.11	ko:K00606	ko00770,ko01100,ko01110,map00770,map01100,map01110	M00119	R01226	RC00022,RC00200	ko00000,ko00001,ko00002,ko01000	-	-	iYO844.BSU22430	Pantoate_transf	Catalyzes the reversible reaction in which hydroxymethyl group from 5,10-methylenetetrahydrofolate is transferred onto alpha-ketoisovalerate to form ketopantoate
sp|Q2FV22|PANC_STAA8	panC	H	1280.SAXN108_2867	2.81e-196	545.0	GO:0003674,GO:0003824,GO:0004592,GO:0005575,GO:0005622,GO:0005623,GO:0005737,GO:0005829,GO:0006082,GO:0006520,GO:0006573,GO:0006575,GO:0006732,GO:0006766,GO:0006767,GO:0006807,GO:0008150,GO:0008152,GO:0009058,GO:0009081,GO:0009108,GO:0009110,GO:0009987,GO:0015939,GO:0015940,GO:0016053,GO:0016874,GO:0016879,GO:0016881,GO:0019752,GO:0032787,GO:0033317,GO:0034641,GO:0042364,GO:0042398,GO:0043436,GO:…	6.3.2.1	ko:K01918	ko00410,ko00770,ko01100,ko01110,map00410,map00770,map01100,map01110	M00119	R02473	RC00096,RC00141	ko00000,ko00001,ko00002,ko01000	-	-	-	Pantoate_ligase	Catalyzes the condensation of pantoate with beta-alanine in an ATP-dependent reaction via a pantoyl-adenylate intermediate
sp|Q2FV54|OATA_STAA8	oatA	EI	1280.SAXN108_2818	0.0	1129.0	GO:0000271,GO:0005575,GO:0005623,GO:0005886,GO:0005975,GO:0005976,GO:0006629,GO:0008150,GO:0008152,GO:0008610,GO:0008653,GO:0009058,GO:0009059,GO:0009103,GO:0009987,GO:0016020,GO:0016051,GO:0033692,GO:0034637,GO:0034645,GO:0043170,GO:0044237,GO:0044238,GO:0044249,GO:0044255,GO:0044260,GO:0044262,GO:0044264,GO:0044464,GO:0071704,GO:0071944,GO:1901135,GO:1901137,GO:1901576,GO:1903509	-	-	-	-	-	-	-	-	-	-	Acyl_transf_3	Acyltransferase family
sp|Q2FV55|SSAA_STAA8	ssaA	S	1280.SAXN108_2817	5.39e-155	438.0	-	-	-	-	-	-	-	-	-	-	-	CHAP	secretory antigen
sp|Q2FV57|CRTP_STAA8	crtP	Q	1280.SAXN108_2815	0.0	1008.0	-	1.14.99.44	ko:K10210	ko00906,map00906	-	R07654,R09671,R09727,R09728	RC00254,RC02089,RC02626,RC02638	ko00000,ko00001,ko01000	-	-	-	Amino_oxidase	Catalyzes the oxidation of the terminal methyl side group of 4,4'-diaponeurosporene to form 4,4'-diaponeurosporenoate (4,4'-diaponeurosporenic acid), via the aldehyde intermediate 4,4'-diaponeurosporenal. This is an intermediate step in the biosynthesis of staphyloxanthin, an orange pigment present in most staphylococci strains
sp|Q2FV64|COPA_STAA8	copA	P	1280.SAXN108_2808	0.0	1525.0	-	3.6.3.54	ko:K17686	ko01524,ko04016,map01524,map04016	-	R00086	RC00002	ko00000,ko00001,ko01000	3.A.3.5	-	-	E1-E2_ATPase,HMA,Hydrolase	P-type ATPase
sp|Q2FV67|ROCA_STAA8	rocA	C	1280.SAXN108_2805	0.0	1011.0	-	1.2.1.88	ko:K00294	ko00250,ko00330,ko01100,map00250,map00330,map01100	-	R00245,R00707,R00708,R04444,R04445,R05051	RC00080,RC00216,RC00242,RC00255	ko00000,ko00001,ko01000	-	-	-	Aldedh	Belongs to the aldehyde dehydrogenase family
sp|Q2FV87|PTU3C_STAA8	ptsG	G	1280.SAXN108_2787	0.0	1335.0	GO:0005575,GO:0005623,GO:0005886,GO:0016020,GO:0044464,GO:0071944	2.7.1.199,2.7.1.208	ko:K02763,ko:K02764,ko:K02765,ko:K02790,ko:K02791,ko:K20116,ko:K20117,ko:K20118	ko00010,ko00500,ko00520,ko02060,map00010,map00500,map00520,map02060	M00266,M00282,M00809	R02631,R02738,R04111	RC00017,RC03206	ko00000,ko00001,ko00002,ko01000,ko02000	4.A.1.1.13,4.A.1.1.14,4.A.1.1.3,4.A.1.1.6,4.A.1.1.9	-	-	PTS_EIIA_1,PTS_EIIB,PTS_EIIC	The phosphoenolpyruvate-dependent sugar phosphotransferase system (sugar PTS), a major carbohydrate active transport system, catalyzes the phosphorylation of incoming sugar substrates concomitantly with their translocation across the cell membrane. This system is involved in
sp|Q2FV99|SRTA_STAA8	srtA	M	1280.SAXN108_2777	1.15e-143	405.0	-	3.4.22.70	ko:K07284	-	-	-	-	ko00000,ko01000,ko01002,ko01011	-	-	-	Sortase	COG3764 Sortase (surface protein transpeptidase)
sp|Q2FVJ6|BIOA_STAA8	bioA	H	1280.SAXN108_2682	0.0	910.0	-	2.6.1.105,2.6.1.62	ko:K00833,ko:K19563	ko00780,ko01100,map00780,map01100	M00123,M00573,M00577	R03231,R10699	RC00006,RC00062,RC00887	ko00000,ko00001,ko00002,ko01000,ko01007	-	-	iSB619.SA_RS12705	Aminotran_3	Catalyzes the transfer of the alpha-amino group from S- adenosyl-L-methionine (SAM) to 7-keto-8-aminopelargonic acid (KAPA) to form 7,8-diaminopelargonic acid (DAPA). It is the only animotransferase known to utilize SAM as an amino donor
sp|Q2FVK1|HLGB_STAA8	-	M	1280.SAXN108_2677	1.07e-237	653.0	-	-	ko:K11038	ko05150,map05150	-	-	-	ko00000,ko00001,ko02000,ko02042	1.C.3.3,1.C.3.4	-	-	Leukocidin	cell killing
sp|Q2FVK2|HLGC_STAA8	-	S	1280.SAXN108_2676	3.97e-228	628.0	-	-	ko:K11038	ko05150,map05150	-	-	-	ko00000,ko00001,ko02000,ko02042	1.C.3.3,1.C.3.4	-	-	Leukocidin	cell killing
sp|Q2FVQ2|Y2650_STAA8	-	-	1280.SAXN108_2622	7.76e-93	277.0	-	-	-	-	-	-	-	-	-	-	-	-	-
sp|Q2FVT1|LYRA_STAA8	lyrA	S	1280.SAXN108_2585	2.29e-188	531.0	-	-	-	-	-	-	-	-	-	-	-	Abi	CAAX protease self-immunity
sp|Q2FVW4|Y2577_STAA8	-	CH	1280.SAXN108_2552	1.22e-223	617.0	-	1.1.1.26	ko:K00015	ko00630,ko01100,ko01110,ko01120,map00630,map01100,map01110,map01120	-	R00717,R01388	RC00031,RC00042	ko00000,ko00001,ko01000	-	-	-	2-Hacid_dh,2-Hacid_dh_C	Belongs to the D-isomer specific 2-hydroxyacid dehydrogenase family
sp|Q2FVY9|SARV_STAA8	sarV	-	1280.SAXN108_2516	2.15e-75	225.0	-	-	-	-	-	-	-	-	-	-	-	MarR	-
sp|Q2FVZ4|FEMX_STAA8	femX	V	1280.SAXN108_2511	2.18e-306	835.0	-	2.3.2.10,2.3.2.16	ko:K05363,ko:K11693	ko00550,ko01100,map00550,map01100	-	R08776,R08779	RC00055,RC00096	ko00000,ko00001,ko01000,ko01011	-	-	-	FemAB	Catalyzes the incorporation of amino acid(s) into the interchain peptide bridge of peptidoglycan, using aminoacyl-tRNA as amino acid donor
sp|Q2FW03|TOP3_STAA8	topB	L	1280.SAXN108_2503	0.0	1395.0	-	5.99.1.2	ko:K03169	-	-	-	-	ko00000,ko01000,ko03032	-	-	-	Topoisom_bac,Toprim	Releases the supercoiling and torsional tension of DNA, which is introduced during the DNA replication and transcription, by transiently cleaving and rejoining one strand of the DNA duplex. Introduces a single-strand break via transesterification at a target site in duplex DNA. The scissile phosphodiester is attacked by the catalytic tyrosine of the enzyme, resulting in the formation of a DNA-(5'…
sp|Q2FW06|RL3_STAA8	rplC	J	1280.SAXN108_2499	1.97e-151	426.0	GO:0008150,GO:0009893,GO:0010468,GO:0010604,GO:0010628,GO:0019219,GO:0019222,GO:0031323,GO:0031325,GO:0044087,GO:0044089,GO:0045935,GO:0048518,GO:0048522,GO:0050789,GO:0050794,GO:0051171,GO:0051173,GO:0051252,GO:0051254,GO:0060255,GO:0065007,GO:0080090,GO:0090069,GO:0090070,GO:2000232,GO:2000234	-	ko:K02906	ko03010,map03010	M00178,M00179	-	-	br01610,ko00000,ko00001,ko00002,ko03011	-	-	-	Ribosomal_L3	One of the primary rRNA binding proteins, it binds directly near the 3'-end of the 23S rRNA, where it nucleates assembly of the 50S subunit
sp|Q2FW07|RL4_STAA8	rplD	J	1280.SAXN108_2498	7.57e-137	388.0	GO:0003674,GO:0003676,GO:0003723,GO:0003735,GO:0005198,GO:0005488,GO:0005575,GO:0005622,GO:0005623,GO:0005737,GO:0005829,GO:0005840,GO:0006412,GO:0006518,GO:0006807,GO:0008150,GO:0008152,GO:0009058,GO:0009059,GO:0009987,GO:0010467,GO:0015934,GO:0019538,GO:0022625,GO:0022626,GO:0032991,GO:0034641,GO:0034645,GO:0043043,GO:0043170,GO:0043226,GO:0043228,GO:0043229,GO:0043232,GO:0043603,GO:0043604,GO:…	-	ko:K02926	ko03010,map03010	M00178	-	-	br01610,ko00000,ko00001,ko00002,ko03011	-	-	-	Ribosomal_L4	One of the primary rRNA binding proteins, this protein initially binds near the 5'-end of the 23S rRNA. It is important during the early stages of 50S assembly. It makes multiple contacts with different domains of the 23S rRNA in the assembled 50S subunit and ribosome
sp|Q2FW08|RL23_STAA8	rplW	J	1280.SAXN108_2497	4.76e-56	174.0	GO:0000027,GO:0003674,GO:0003676,GO:0003723,GO:0003735,GO:0005198,GO:0005488,GO:0005575,GO:0005622,GO:0005623,GO:0005737,GO:0005829,GO:0005840,GO:0006412,GO:0006518,GO:0006807,GO:0006996,GO:0008150,GO:0008152,GO:0009058,GO:0009059,GO:0009987,GO:0010467,GO:0015934,GO:0016043,GO:0019538,GO:0022607,GO:0022613,GO:0022618,GO:0022625,GO:0022626,GO:0032991,GO:0034622,GO:0034641,GO:0034645,GO:0042254,GO:…	-	ko:K02892	ko03010,map03010	M00178,M00179	-	-	br01610,ko00000,ko00001,ko00002,ko03011	-	-	-	Ribosomal_L23	One of the early assembly proteins it binds 23S rRNA. One of the proteins that surrounds the polypeptide exit tunnel on the outside of the ribosome. Forms the main docking site for trigger factor binding to the ribosome
sp|Q2FW12|RS3_STAA8	rpsC	J	1280.SAXN108_2493	1.1e-151	426.0	GO:0002181,GO:0003674,GO:0003735,GO:0005198,GO:0005575,GO:0005622,GO:0005623,GO:0005737,GO:0005829,GO:0005840,GO:0006412,GO:0006518,GO:0006807,GO:0008150,GO:0008152,GO:0009058,GO:0009059,GO:0009987,GO:0010467,GO:0015935,GO:0019538,GO:0022626,GO:0022627,GO:0032991,GO:0034641,GO:0034645,GO:0043043,GO:0043170,GO:0043226,GO:0043228,GO:0043229,GO:0043232,GO:0043603,GO:0043604,GO:0044237,GO:0044238,GO:…	-	ko:K02982	ko03010,map03010	M00178,M00179	-	-	br01610,ko00000,ko00001,ko00002,ko03011	-	-	-	KH_2,Ribosomal_S3_C	Binds the lower part of the 30S subunit head. Binds mRNA in the 70S ribosome, positioning it for translation
sp|Q2FW13|RL16_STAA8	rplP	J	1280.SAXN108_2492	4.8e-99	287.0	GO:0003674,GO:0003676,GO:0003723,GO:0003735,GO:0005198,GO:0005488,GO:0005575,GO:0005622,GO:0005623,GO:0005737,GO:0005829,GO:0005840,GO:0015934,GO:0019843,GO:0022625,GO:0022626,GO:0032991,GO:0043226,GO:0043228,GO:0043229,GO:0043232,GO:0044391,GO:0044422,GO:0044424,GO:0044444,GO:0044445,GO:0044446,GO:0044464,GO:0097159,GO:1901363,GO:1990904	-	ko:K02878	ko03010,map03010	M00178	-	-	br01610,ko00000,ko00001,ko00002,ko03011	-	-	-	Ribosomal_L16	Binds 23S rRNA and is also seen to make contacts with the A and possibly P site tRNAs
sp|Q2FW15|RS17_STAA8	rpsQ	J	1280.SAXN108_2490	8.12e-53	166.0	GO:0003674,GO:0003735,GO:0005198,GO:0005575,GO:0005622,GO:0005623,GO:0005737,GO:0005829,GO:0005840,GO:0006412,GO:0006518,GO:0006807,GO:0008150,GO:0008152,GO:0009058,GO:0009059,GO:0009987,GO:0010467,GO:0015935,GO:0019538,GO:0022626,GO:0022627,GO:0032991,GO:0034641,GO:0034645,GO:0043043,GO:0043170,GO:0043226,GO:0043228,GO:0043229,GO:0043232,GO:0043603,GO:0043604,GO:0044237,GO:0044238,GO:0044249,GO:…	-	ko:K02961	ko03010,map03010	M00178,M00179	-	-	br01610,ko00000,ko00001,ko00002,ko03011	-	-	-	Ribosomal_S17	One of the primary rRNA binding proteins, it binds specifically to the 5'-end of 16S ribosomal RNA
sp|Q2FW16|RL14_STAA8	rplN	J	1280.SAXN108_2489	6.26e-80	237.0	GO:0003674,GO:0003676,GO:0003723,GO:0003735,GO:0005198,GO:0005488,GO:0005575,GO:0005622,GO:0005623,GO:0005737,GO:0005829,GO:0005840,GO:0015934,GO:0019843,GO:0022625,GO:0022626,GO:0032991,GO:0043226,GO:0043228,GO:0043229,GO:0043232,GO:0044391,GO:0044422,GO:0044424,GO:0044444,GO:0044445,GO:0044446,GO:0044464,GO:0070180,GO:0097159,GO:1901363,GO:1990904	-	ko:K02874	ko03010,map03010	M00178,M00179	-	-	br01610,ko00000,ko00001,ko00002,ko03011	-	-	-	Ribosomal_L14	Binds to 23S rRNA. Forms part of two intersubunit bridges in the 70S ribosome
sp|Q2FW18|RL5_STAA8	rplE	J	1280.SAXN108_2487	2.21e-121	347.0	GO:0000027,GO:0003674,GO:0003676,GO:0003723,GO:0003735,GO:0005198,GO:0005488,GO:0005575,GO:0005622,GO:0005623,GO:0005737,GO:0005829,GO:0005840,GO:0006412,GO:0006518,GO:0006807,GO:0006996,GO:0008150,GO:0008152,GO:0009058,GO:0009059,GO:0009987,GO:0010467,GO:0015934,GO:0016043,GO:0019538,GO:0022607,GO:0022613,GO:0022618,GO:0022625,GO:0022626,GO:0032991,GO:0034622,GO:0034641,GO:0034645,GO:0042254,GO:…	-	ko:K02931	ko03010,map03010	M00178,M00179	-	-	br01610,ko00000,ko00001,ko00002,ko03011	-	-	-	Ribosomal_L5,Ribosomal_L5_C	This is 1 of the proteins that binds and probably mediates the attachment of the 5S RNA into the large ribosomal subunit, where it forms part of the central protuberance. In the 70S ribosome it contacts protein S13 of the 30S subunit (bridge B1b), connecting the 2 subunits
sp|Q2FW19|RS14Z_STAA8	rpsN	J	1034809.SLUG_07820	2.03e-39	130.0	-	-	ko:K02954	ko03010,map03010	M00178,M00179	-	-	br01610,ko00000,ko00001,ko00002,ko03011	-	-	-	Ribosomal_S14	Binds 16S rRNA, required for the assembly of 30S particles and may also be responsible for determining the conformation of the 16S rRNA at the A site
sp|Q2FW30|RS13_STAA8	rpsM	J	1280.SAXN108_2476	3.78e-76	228.0	GO:0003674,GO:0003735,GO:0005198,GO:0005575,GO:0005622,GO:0005623,GO:0005737,GO:0005829,GO:0005840,GO:0006412,GO:0006518,GO:0006807,GO:0008150,GO:0008152,GO:0009058,GO:0009059,GO:0009987,GO:0010467,GO:0015935,GO:0019538,GO:0022613,GO:0032991,GO:0034641,GO:0034645,GO:0042254,GO:0043043,GO:0043170,GO:0043226,GO:0043228,GO:0043229,GO:0043232,GO:0043603,GO:0043604,GO:0044085,GO:0044237,GO:0044238,GO:…	-	ko:K02952	ko03010,map03010	M00178,M00179	-	-	br01610,ko00000,ko00001,ko00002,ko03011	-	-	-	Ribosomal_S13	Located at the top of the head of the 30S subunit, it contacts several helices of the 16S rRNA. In the 70S ribosome it contacts the 23S rRNA (bridge B1a) and protein L5 of the 50S subunit (bridge B1b), connecting the 2 subunits
sp|Q2FW31|RS11_STAA8	rpsK	J	1034809.SLUG_07940	1.62e-83	247.0	GO:0000028,GO:0000462,GO:0003674,GO:0003676,GO:0003723,GO:0003729,GO:0003735,GO:0005198,GO:0005488,GO:0005575,GO:0005622,GO:0005623,GO:0005737,GO:0005829,GO:0005840,GO:0006139,GO:0006364,GO:0006396,GO:0006412,GO:0006518,GO:0006725,GO:0006807,GO:0006996,GO:0008150,GO:0008152,GO:0009058,GO:0009059,GO:0009987,GO:0010467,GO:0015935,GO:0016043,GO:0016070,GO:0016072,GO:0019538,GO:0019843,GO:0022607,GO:…	-	ko:K02948	ko03010,map03010	M00178,M00179	-	-	br01610,ko00000,ko00001,ko00002,ko03011	-	-	-	Ribosomal_S11	Located on the platform of the 30S subunit, it bridges several disparate RNA helices of the 16S rRNA. Forms part of the Shine-Dalgarno cleft in the 70S ribosome
sp|Q2FW32|RPOA_STAA8	rpoA	K	1280.SAXN108_2474	5.52e-214	592.0	GO:0003674,GO:0003824,GO:0003899,GO:0005575,GO:0005622,GO:0005623,GO:0005737,GO:0006139,GO:0006351,GO:0006354,GO:0006725,GO:0006807,GO:0008150,GO:0008152,GO:0009058,GO:0009059,GO:0009987,GO:0010467,GO:0016070,GO:0016740,GO:0016772,GO:0016779,GO:0018130,GO:0019438,GO:0032774,GO:0034062,GO:0034641,GO:0034645,GO:0034654,GO:0043170,GO:0044237,GO:0044238,GO:0044249,GO:0044260,GO:0044271,GO:0044424,GO:…	2.7.7.6	ko:K03040	ko00230,ko00240,ko01100,ko03020,map00230,map00240,map01100,map03020	M00183	R00435,R00441,R00442,R00443	RC02795	br01611,ko00000,ko00001,ko00002,ko01000,ko03021,ko03400	-	-	-	RNA_pol_A_CTD,RNA_pol_A_bac,RNA_pol_L	DNA-dependent RNA polymerase catalyzes the transcription of DNA into RNA using the four ribonucleoside triphosphates as substrates
sp|Q2FWC1|PDP_STAA8	deoA	F	1280.SAXN108_2381	2.96e-301	823.0	GO:0003674,GO:0003824,GO:0004645,GO:0005575,GO:0005622,GO:0005623,GO:0005737,GO:0005829,GO:0009032,GO:0016740,GO:0016757,GO:0016758,GO:0016763,GO:0044424,GO:0044444,GO:0044464	2.4.2.2	ko:K00756	ko00240,ko01100,map00240,map01100	-	R01570,R01876,R02296,R02484	RC00063	ko00000,ko00001,ko01000	-	-	-	Glycos_trans_3N,Glycos_transf_3,PYNP_C	phosphorylase
sp|Q2FWD1|PYRG_STAA8	pyrG	F	1280.SAXN108_2372	0.0	1075.0	-	6.3.4.2	ko:K01937	ko00240,ko01100,map00240,map01100	M00052	R00571,R00573	RC00010,RC00074	ko00000,ko00001,ko00002,ko01000	-	-	-	CTP_synth_N,GATase	Catalyzes the ATP-dependent amination of UTP to CTP with either L-glutamine or ammonia as the source of nitrogen. Regulates intracellular CTP levels through interactions with the four ribonucleotide triphosphates
sp|Q2FWD6|ALDH_STAA8	-	C	1280.SAXN108_2367	0.0	942.0	-	1.2.1.3	ko:K00128	ko00010,ko00053,ko00071,ko00280,ko00310,ko00330,ko00340,ko00380,ko00410,ko00561,ko00620,ko00625,ko00903,ko00981,ko01100,ko01110,ko01120,ko01130,map00010,map00053,map00071,map00280,map00310,map00330,map00340,map00380,map00410,map00561,map00620,map00625,map00903,map00981,map01100,map01110,map01120,map01130	M00135	R00264,R00631,R00710,R00904,R01752,R01986,R02549,R02678,R02940,R02957,R03283,R03869,R04065,R04506,R04903,R05050,R05237,R05238,R05286,R06366,R08146	RC00047,RC00071,RC00080,RC00186,RC00218,RC00242,RC00816,RC01500	ko00000,ko00001,ko00002,ko01000	-	-	-	Aldedh	Belongs to the aldehyde dehydrogenase family
sp|Q2FWE5|GLYA_STAA8	glyA	E	1280.SAXN108_2358	3.54e-296	808.0	-	2.1.2.1	ko:K00600	ko00260,ko00460,ko00630,ko00670,ko00680,ko01100,ko01110,ko01120,ko01130,ko01200,ko01230,ko01523,map00260,map00460,map00630,map00670,map00680,map01100,map01110,map01120,map01130,map01200,map01230,map01523	M00140,M00141,M00346,M00532	R00945,R09099	RC00022,RC00112,RC01583,RC02958	ko00000,ko00001,ko00002,ko01000	-	-	-	SHMT	Catalyzes the reversible interconversion of serine and glycine with tetrahydrofolate (THF) serving as the one-carbon carrier. This reaction serves as the major source of one-carbon groups required for the biosynthesis of purines, thymidylate, methionine, and other important biomolecules. Also exhibits THF- independent aldolase activity toward beta-hydroxyamino acids, producing glycine and aldehyd…
sp|Q2FWE6|UPP_STAA8	upp	F	1280.SAXN108_2357	1.06e-145	410.0	GO:0003674,GO:0003824,GO:0004849,GO:0005575,GO:0005622,GO:0005623,GO:0005737,GO:0005829,GO:0006139,GO:0006206,GO:0006213,GO:0006220,GO:0006221,GO:0006222,GO:0006725,GO:0006753,GO:0006793,GO:0006796,GO:0006807,GO:0008150,GO:0008152,GO:0008655,GO:0009058,GO:0009112,GO:0009116,GO:0009117,GO:0009119,GO:0009123,GO:0009124,GO:0009129,GO:0009130,GO:0009156,GO:0009161,GO:0009163,GO:0009165,GO:0009173,GO:…	2.4.2.9	ko:K00761	ko00240,ko01100,map00240,map01100	-	R00966	RC00063	ko00000,ko00001,ko01000	-	-	iSB619.SA_RS11010	UPRTase	Catalyzes the conversion of uracil and 5-phospho-alpha- D-ribose 1-diphosphate (PRPP) to UMP and diphosphate
sp|Q2FWE7|ATPD_STAA8	atpH	C	1280.SAXN108_2351	1.56e-121	347.0	-	-	ko:K02113	ko00190,ko00195,ko01100,map00190,map00195,map01100	M00157	-	-	ko00000,ko00001,ko00002,ko00194	3.A.2.1	-	-	OSCP	F(1)F(0) ATP synthase produces ATP from ADP in the presence of a proton or sodium gradient. F-type ATPases consist of two structural domains, F(1) containing the extramembraneous catalytic core and F(0) containing the membrane proton channel, linked together by a central stalk and a peripheral stalk. During catalysis, ATP synthesis in the catalytic domain of F(1) is coupled via a rotary mechanism…
sp|Q2FWE8|ATPA_STAA8	atpA	C	1280.SAXN108_2350	0.0	970.0	-	3.6.3.14	ko:K02111	ko00190,ko00195,ko01100,map00190,map00195,map01100	M00157	-	-	ko00000,ko00001,ko00002,ko00194,ko01000	3.A.2.1	-	iSB619.SA_RS10975	ATP-synt_ab,ATP-synt_ab_C,ATP-synt_ab_N	Produces ATP from ADP in the presence of a proton gradient across the membrane. The alpha chain is a regulatory subunit
sp|Q2FWF0|ATPB_STAA8	atpD	C	1280.SAXN108_2348	0.0	911.0	-	3.6.3.14	ko:K02112	ko00190,ko00195,ko01100,map00190,map00195,map01100	M00157	-	-	ko00000,ko00001,ko00002,ko00194,ko01000	3.A.2.1	-	iSB619.SA_RS10965	ATP-synt_ab,ATP-synt_ab_N	Produces ATP from ADP in the presence of a proton gradient across the membrane. The catalytic sites are hosted primarily by the beta subunits
sp|Q2FWF1|ATPE_STAA8	atpC	C	1280.SAXN108_2347	2.44e-85	252.0	GO:0005575,GO:0005622,GO:0005623,GO:0006139,GO:0006163,GO:0006164,GO:0006725,GO:0006753,GO:0006754,GO:0006793,GO:0006796,GO:0006807,GO:0006810,GO:0006811,GO:0006812,GO:0008150,GO:0008152,GO:0009058,GO:0009117,GO:0009123,GO:0009124,GO:0009126,GO:0009127,GO:0009141,GO:0009142,GO:0009144,GO:0009145,GO:0009150,GO:0009152,GO:0009156,GO:0009161,GO:0009165,GO:0009167,GO:0009168,GO:0009199,GO:0009201,GO:…	-	ko:K02114	ko00190,ko00195,ko01100,map00190,map00195,map01100	M00157	-	-	ko00000,ko00001,ko00002,ko00194	3.A.2.1	-	-	ATP-synt_DE,ATP-synt_DE_N	Produces ATP from ADP in the presence of a proton gradient across the membrane
sp|Q2FWG4|YIDC_STAA8	yidC	U	1280.SAXN108_2335	2.72e-202	560.0	-	-	ko:K03217	ko02024,ko03060,ko03070,map02024,map03060,map03070	M00335	-	-	ko00000,ko00001,ko00002,ko02044,ko03029	2.A.9	-	-	60KD_IMP	Required for the insertion and or proper folding and or complex formation of integral membrane proteins into the membrane. Involved in integration of membrane proteins that insert both dependently and independently of the Sec translocase complex, as well as at least some lipoproteins
sp|Q2FWH5|CSHA_STAA8	cshA	JKL	596319.STAWA0001_0016	2.21e-297	819.0	-	3.6.4.13	ko:K05592	ko03018,map03018	-	-	-	ko00000,ko00001,ko01000,ko03009,ko03019	-	-	-	DEAD,Helicase_C	DEAD-box RNA helicase possibly involved in RNA degradation. Unwinds dsRNA in both 5'- and 3'-directions, has RNA- dependent ATPase activity
sp|Q2FWJ3|RSBW_STAA8	rsbW	T	1280.SAXN108_2310	1.23e-106	308.0	GO:0000988,GO:0000989,GO:0003674,GO:0006355,GO:0008150,GO:0009889,GO:0010468,GO:0010556,GO:0016989,GO:0019219,GO:0019222,GO:0031323,GO:0031326,GO:0050789,GO:0050794,GO:0051171,GO:0051252,GO:0060255,GO:0065007,GO:0080090,GO:0140110,GO:1903506,GO:2000112,GO:2001141	2.7.11.1	ko:K04757	-	-	-	-	ko00000,ko01000,ko01001,ko03021	-	-	-	HATPase_c_2	Negative regulator of sigma-B activity. Phosphorylates and inactivates its specific antagonist protein, RsbV. Upon phosphorylation of RsbV, RsbW is released and binds to sigma-B, thereby blocking its ability to form an RNA polymerase holoenzyme (E-sigma-B)
sp|Q2FWL2|TSAD_STAA8	tsaD	J	1280.SAXN108_2292	1.53e-245	674.0	GO:0000408,GO:0002949,GO:0005575,GO:0005622,GO:0005623,GO:0006139,GO:0006396,GO:0006399,GO:0006400,GO:0006725,GO:0006807,GO:0008033,GO:0008150,GO:0008152,GO:0009451,GO:0009987,GO:0010467,GO:0016070,GO:0032991,GO:0034470,GO:0034641,GO:0034660,GO:0043170,GO:0043412,GO:0044237,GO:0044238,GO:0044424,GO:0044464,GO:0046483,GO:0070525,GO:0071704,GO:0090304,GO:1901360	2.3.1.234	ko:K01409	-	-	R10648	RC00070,RC00416	ko00000,ko01000,ko03016	-	-	-	Peptidase_M22	Required for the formation of a threonylcarbamoyl group on adenosine at position 37 (t(6)A37) in tRNAs that read codons beginning with adenine. Is involved in the transfer of the threonylcarbamoyl moiety of threonylcarbamoyl-AMP (TC-AMP) to the N6 group of A37, together with TsaE and TsaB. TsaD likely plays a direct catalytic role in this reaction
sp|Q2FWL6|REX_STAA8	rex	K	1280.SAXN108_2289	5.9e-144	406.0	-	-	ko:K01926	-	-	-	-	ko00000,ko03000	-	-	-	CoA_binding,Put_DNA-bind_N	Modulates transcription in response to changes in cellular NADH NAD( ) redox state
sp|Q2FWM7|AGRB_STAA8	agrB	KOT	1280.SAXN108_2129	2.34e-121	347.0	-	-	ko:K07813	ko02020,ko02024,map02020,map02024	-	-	-	ko00000,ko00001,ko01002	-	-	-	AgrB	Essential for the production of a quorum sensing system signal molecule, the autoinducing peptide (AIP). This quorum sensing system is responsible for the regulation of the expression of virulence factor genes. Involved in the proteolytic processing of AgrD, the precursor of AIP
sp|Q2FWN4|CH60_STAA8	groL	O	1280.SAXN108_2121	0.0	1012.0	GO:0001817,GO:0001819,GO:0001871,GO:0002791,GO:0002793,GO:0003674,GO:0005488,GO:0005515,GO:0005575,GO:0005622,GO:0005623,GO:0005737,GO:0005829,GO:0006457,GO:0006458,GO:0008150,GO:0009986,GO:0009987,GO:0016465,GO:0030246,GO:0030247,GO:0032677,GO:0032757,GO:0032879,GO:0032880,GO:0032991,GO:0044183,GO:0044424,GO:0044444,GO:0044445,GO:0044464,GO:0044764,GO:0046812,GO:0048518,GO:0048522,GO:0050707,GO:…	-	ko:K04077	ko03018,ko04212,ko04940,ko05134,ko05152,map03018,map04212,map04940,map05134,map05152	-	-	-	ko00000,ko00001,ko03019,ko03029,ko03110,ko04147	-	-	-	Cpn60_TCP1	Prevents misfolding and promotes the refolding and proper assembly of unfolded polypeptides generated under stress conditions
sp|Q2FWN9|LUKL2_STAA8	-	S	1280.SAXN108_2110	3.8e-251	689.0	-	-	-	-	-	-	-	-	-	-	-	-	cell killing
sp|Q2FWP0|LUKL1_STAA8	-	M	1280.SAXN108_2109	1.95e-251	689.0	GO:0008150,GO:0009405,GO:0044419,GO:0051704	-	ko:K11032,ko:K11038	ko05150,map05150	-	-	-	ko00000,ko00001,ko02000,ko02042	1.C.3.1,1.C.3.2,1.C.3.3,1.C.3.4	-	-	Leukocidin	cell killing
sp|Q2FWY1|PPAC_STAA8	ppaC	C	1280.SAXN108_2020	3.21e-215	595.0	GO:0003674,GO:0003824,GO:0004427,GO:0005575,GO:0005622,GO:0005623,GO:0005737,GO:0006793,GO:0008150,GO:0008152,GO:0009987,GO:0016462,GO:0016787,GO:0016817,GO:0016818,GO:0044237,GO:0044424,GO:0044464	3.6.1.1	ko:K15986	ko00190,map00190	-	-	-	ko00000,ko00001,ko01000	-	-	-	DHH,DHHA2	Inorganic pyrophosphatase
sp|Q2FWY9|GATA_STAA8	gatA	J	1280.SAXN108_1999	0.0	947.0	-	6.3.5.6,6.3.5.7	ko:K02433	ko00970,ko01100,map00970,map01100	-	R03905,R04212	RC00010	ko00000,ko00001,ko01000,ko03029	-	-	-	Amidase	Allows the formation of correctly charged Gln-tRNA(Gln) through the transamidation of misacylated Glu-tRNA(Gln) in organisms which lack glutaminyl-tRNA synthetase. The reaction takes place in the presence of glutamine and ATP through an activated gamma-phospho-Glu-tRNA(Gln)
sp|Q2FWZ0|GATB_STAA8	gatB	J	1280.SAXN108_1998	0.0	944.0	GO:0003674,GO:0003824,GO:0006082,GO:0006139,GO:0006399,GO:0006520,GO:0006725,GO:0006807,GO:0008150,GO:0008152,GO:0009987,GO:0016070,GO:0016874,GO:0016879,GO:0016884,GO:0019752,GO:0034641,GO:0034660,GO:0043038,GO:0043039,GO:0043170,GO:0043436,GO:0044237,GO:0044238,GO:0044281,GO:0046483,GO:0050567,GO:0070681,GO:0071704,GO:0090304,GO:0140098,GO:0140101,GO:1901360,GO:1901564	6.3.5.6,6.3.5.7	ko:K02434	ko00970,ko01100,map00970,map01100	-	R03905,R04212	RC00010	ko00000,ko00001,ko01000,ko03029	-	-	-	GatB_N,GatB_Yqey	Allows the formation of correctly charged Asn-tRNA(Asn) or Gln-tRNA(Gln) through the transamidation of misacylated Asp- tRNA(Asn) or Glu-tRNA(Gln) in organisms which lack either or both of asparaginyl-tRNA or glutaminyl-tRNA synthetases. The reaction takes place in the presence of glutamine and ATP through an activated phospho-Asp-tRNA(Asn) or phospho-Glu-tRNA(Gln)
sp|Q2FWZ2|DAGK_STAA8	dagK	I	1280.SAXN108_1996	1.89e-226	624.0	GO:0003674,GO:0003824,GO:0004143,GO:0006793,GO:0006796,GO:0008150,GO:0008152,GO:0009987,GO:0016301,GO:0016310,GO:0016740,GO:0016772,GO:0016773,GO:0044237	2.7.1.107	ko:K07029	ko00561,ko00564,ko01100,ko01110,map00561,map00564,map01100,map01110	-	R02240	RC00002,RC00017	ko00000,ko00001,ko01000	-	-	-	DAGK_cat	Catalyzes the phosphorylation of diacylglycerol (DAG) into phosphatidic acid. Is a key enzyme involved in the production of lipoteichoic acid by reintroducing DAG formed from the breakdown of membrane phospholipids into the phosphatidylglycerol biosynthetic pathway (By similarity)
sp|Q2FWZ8|FTN_STAA8	ftnA	P	1280.SAXN108_1991	3.62e-116	332.0	GO:0003674,GO:0005488,GO:0005506,GO:0005575,GO:0005622,GO:0005623,GO:0005737,GO:0006873,GO:0006875,GO:0006879,GO:0006880,GO:0008150,GO:0009987,GO:0019725,GO:0030003,GO:0042592,GO:0043167,GO:0043169,GO:0044424,GO:0044464,GO:0046872,GO:0046914,GO:0046916,GO:0048878,GO:0050801,GO:0051179,GO:0051235,GO:0051238,GO:0051641,GO:0051651,GO:0055065,GO:0055072,GO:0055076,GO:0055080,GO:0055082,GO:0065007,GO:…	1.16.3.2	ko:K02217	-	-	-	-	ko00000,ko01000	-	-	-	Ferritin	Iron-storage protein
sp|Q2FX09|VRAR_STAA8	vraR	K	1280.SAXN108_1981	7.73e-139	393.0	-	-	ko:K07694,ko:K11618	ko02020,map02020	M00480,M00481,M00754	-	-	ko00000,ko00001,ko00002,ko02022	-	-	-	GerE,Response_reg	response regulator
sp|Q2FXA3|DCUP_STAA8	hemE	H	1280.SAXN108_1863	3.99e-259	709.0	GO:0003674,GO:0003824,GO:0004853,GO:0005575,GO:0005622,GO:0005623,GO:0005737,GO:0005829,GO:0006725,GO:0006778,GO:0006779,GO:0006783,GO:0006807,GO:0008150,GO:0008152,GO:0009058,GO:0009987,GO:0016829,GO:0016830,GO:0016831,GO:0018130,GO:0019438,GO:0033013,GO:0033014,GO:0034641,GO:0042168,GO:0042440,GO:0044237,GO:0044249,GO:0044271,GO:0044424,GO:0044444,GO:0044464,GO:0046148,GO:0046483,GO:0051186,GO:…	4.1.1.37	ko:K01599	ko00860,ko01100,ko01110,map00860,map01100,map01110	M00121	R03197,R04972	RC00872	ko00000,ko00001,ko00002,ko01000	-	-	-	URO-D	Catalyzes the decarboxylation of four acetate groups of uroporphyrinogen-III to yield coproporphyrinogen-III
sp|Q2FXA5|CGOX_STAA8	hemY	H	1280.SAXN108_1861	0.0	929.0	-	1.3.3.15,1.3.3.4	ko:K00231	ko00860,ko01100,ko01110,map00860,map01100,map01110	M00121	R03222,R04178	RC00885	ko00000,ko00001,ko00002,ko01000	-	-	iSB619.SA_RS09325	Amino_oxidase	Catalyzes the 6-electron oxidation of protoporphyrinogen-IX to form protoporphyrin-IX
sp|Q2FXH9|PEPVL_STAA8	ytjP	E	1280.SAXN108_1782	0.0	966.0	-	3.5.1.18	ko:K01439	ko00300,ko01100,ko01120,ko01230,map00300,map01100,map01120,map01230	M00016	R02734	RC00064,RC00090	ko00000,ko00001,ko00002,ko01000	-	-	-	M20_dimer,Peptidase_M20	Dipeptidase
sp|Q2FXJ5|SYY_STAA8	tyrS	J	1280.SAXN108_1757	1.54e-310	845.0	GO:0003674,GO:0003824,GO:0004812,GO:0004831,GO:0005575,GO:0005622,GO:0005623,GO:0005737,GO:0005829,GO:0006082,GO:0006139,GO:0006399,GO:0006520,GO:0006725,GO:0006807,GO:0008150,GO:0008152,GO:0009987,GO:0016070,GO:0016874,GO:0016875,GO:0019752,GO:0034641,GO:0034660,GO:0043038,GO:0043039,GO:0043170,GO:0043436,GO:0044237,GO:0044238,GO:0044281,GO:0044424,GO:0044444,GO:0044464,GO:0046483,GO:0071704,GO:…	6.1.1.1	ko:K01866	ko00970,map00970	M00359,M00360	R02918	RC00055,RC00523	ko00000,ko00001,ko00002,ko01000,ko01007,ko03016,ko03029	-	-	-	S4,tRNA-synt_1b	Catalyzes the attachment of tyrosine to tRNA(Tyr) in a two-step reaction tyrosine is first activated by ATP to form Tyr- AMP and then transferred to the acceptor end of tRNA(Tyr)
sp|Q2FXK6|RS4_STAA8	rpsD	J	1280.SAXN108_1748	1.58e-138	392.0	GO:0003674,GO:0003676,GO:0003723,GO:0003735,GO:0005198,GO:0005488,GO:0005575,GO:0005622,GO:0005623,GO:0005737,GO:0005840,GO:0006417,GO:0006450,GO:0008150,GO:0009889,GO:0009891,GO:0009893,GO:0010468,GO:0010556,GO:0010557,GO:0010604,GO:0010608,GO:0010628,GO:0015935,GO:0019222,GO:0019843,GO:0031323,GO:0031325,GO:0031326,GO:0031328,GO:0032268,GO:0032270,GO:0032991,GO:0034248,GO:0034250,GO:0043226,GO:…	-	ko:K02986	ko03010,map03010	M00178,M00179	-	-	br01610,ko00000,ko00001,ko00002,ko03011	-	-	-	Ribosomal_S4,S4	One of the primary rRNA binding proteins, it binds directly to 16S rRNA where it nucleates assembly of the body of the 30S subunit
sp|Q2FXK8|EZRA_STAA8	ezrA	D	1280.SAXN108_1746	0.0	988.0	GO:0000278,GO:0000281,GO:0000910,GO:0000917,GO:0000918,GO:0000921,GO:0005575,GO:0005623,GO:0005886,GO:0006996,GO:0007010,GO:0007049,GO:0008150,GO:0009987,GO:0016020,GO:0016043,GO:0022402,GO:0022607,GO:0031106,GO:0032185,GO:0032506,GO:0034622,GO:0043933,GO:0044085,GO:0044464,GO:0048518,GO:0048522,GO:0050789,GO:0050794,GO:0051301,GO:0051302,GO:0051781,GO:0061640,GO:0065003,GO:0065007,GO:0070925,GO:…	-	ko:K06286	-	-	-	-	ko00000,ko03036	-	-	-	EzrA	modulates the frequency and position of FtsZ ring formation. Inhibits FtsZ ring formation at polar sites. Interacts either with FtsZ or with one of its binding partners to promote depolymerization
sp|Q2FXL1|THII_STAA8	thiI	H	1280.SAXN108_1743	6.3e-292	797.0	-	2.8.1.4	ko:K03151	ko00730,ko01100,ko04122,map00730,map01100,map04122	-	R07461	-	ko00000,ko00001,ko01000,ko03016	-	-	-	THUMP,ThiI	Catalyzes the ATP-dependent transfer of a sulfur to tRNA to produce 4-thiouridine in position 8 of tRNAs, which functions as a near-UV photosensor. Also catalyzes the transfer of sulfur to the sulfur carrier protein ThiS, forming ThiS-thiocarboxylate. This is a step in the synthesis of thiazole, in the thiamine biosynthesis pathway. The sulfur is donated as persulfide by IscS
sp|Q2FXL5|ACKA_STAA8	ackA	F	1280.SAXN108_1739	2.26e-286	782.0	-	2.7.2.1	ko:K00925	ko00430,ko00620,ko00640,ko00680,ko00720,ko01100,ko01120,ko01200,map00430,map00620,map00640,map00680,map00720,map01100,map01120,map01200	M00357,M00579	R00315,R01353	RC00002,RC00043	ko00000,ko00001,ko00002,ko01000	-	-	-	Acetate_kinase	Catalyzes the formation of acetyl phosphate from acetate and ATP. Can also catalyze the reverse reaction
sp|Q2FXL6|Y1819_STAA8	uspA	T	1280.SAXN108_1738	8.2e-113	324.0	-	-	-	-	-	-	-	-	-	-	-	Usp	Universal stress protein
sp|Q2FXM6|ACCD_STAA8	accD	I	1280.SAXN108_1729	5.74e-206	569.0	-	2.1.3.15,6.4.1.2	ko:K01963	ko00061,ko00620,ko00640,ko00720,ko01100,ko01110,ko01120,ko01130,ko01200,ko01212,map00061,map00620,map00640,map00720,map01100,map01110,map01120,map01130,map01200,map01212	M00082,M00376	R00742,R04386	RC00040,RC00253,RC00367	ko00000,ko00001,ko00002,ko01000	-	-	-	Carboxyl_trans	Component of the acetyl coenzyme A carboxylase (ACC) complex. Biotin carboxylase (BC) catalyzes the carboxylation of biotin on its carrier protein (BCCP) and then the CO(2) group is transferred by the transcarboxylase to acetyl-CoA to form malonyl- CoA
sp|Q2FXM7|ACCA_STAA8	accA	I	1280.SAXN108_1728	7.63e-221	609.0	-	2.1.3.15,6.4.1.2	ko:K01962	ko00061,ko00620,ko00640,ko00720,ko01100,ko01110,ko01120,ko01130,ko01200,ko01212,map00061,map00620,map00640,map00720,map01100,map01110,map01120,map01130,map01200,map01212	M00082,M00376	R00742,R04386	RC00040,RC00253,RC00367	ko00000,ko00001,ko00002,ko01000	-	-	-	ACCA	Component of the acetyl coenzyme A carboxylase (ACC) complex. First, biotin carboxylase catalyzes the carboxylation of biotin on its carrier protein (BCCP) and then the CO(2) group is transferred by the carboxyltransferase to acetyl-CoA to form malonyl-CoA
sp|Q2FXM8|PFKA_STAA8	pfkA	F	1280.SAXN108_1727	1.06e-231	637.0	GO:0003674,GO:0003824,GO:0003872,GO:0005975,GO:0006082,GO:0006090,GO:0006091,GO:0006096,GO:0006116,GO:0006139,GO:0006163,GO:0006164,GO:0006165,GO:0006725,GO:0006732,GO:0006733,GO:0006734,GO:0006753,GO:0006754,GO:0006757,GO:0006793,GO:0006796,GO:0006807,GO:0008150,GO:0008152,GO:0008443,GO:0009056,GO:0009058,GO:0009108,GO:0009117,GO:0009123,GO:0009124,GO:0009126,GO:0009127,GO:0009132,GO:0009135,GO:…	2.7.1.11	ko:K00850	ko00010,ko00030,ko00051,ko00052,ko00680,ko01100,ko01110,ko01120,ko01130,ko01200,ko01230,ko03018,ko04152,ko05230,map00010,map00030,map00051,map00052,map00680,map01100,map01110,map01120,map01130,map01200,map01230,map03018,map04152,map05230	M00001,M00345	R00756,R03236,R03237,R03238,R03239,R04779	RC00002,RC00017	ko00000,ko00001,ko00002,ko01000,ko01009,ko03019	-	-	iYO844.BSU29190	PFK	Catalyzes the phosphorylation of D-fructose 6-phosphate to fructose 1,6-bisphosphate by ATP, the first committing step of glycolysis
sp|Q2FXM9|KPYK_STAA8	pyk	F	1280.SAXN108_1726	0.0	1115.0	GO:0001871,GO:0003674,GO:0003824,GO:0004743,GO:0005488,GO:0005575,GO:0005622,GO:0005623,GO:0005737,GO:0005829,GO:0005975,GO:0006082,GO:0006090,GO:0006091,GO:0006096,GO:0006116,GO:0006139,GO:0006163,GO:0006164,GO:0006165,GO:0006725,GO:0006732,GO:0006733,GO:0006734,GO:0006753,GO:0006754,GO:0006757,GO:0006793,GO:0006796,GO:0006807,GO:0008150,GO:0008152,GO:0009056,GO:0009058,GO:0009108,GO:0009117,GO:…	2.7.1.40	ko:K00873	ko00010,ko00230,ko00620,ko01100,ko01110,ko01120,ko01130,ko01200,ko01230,ko04922,ko04930,ko05165,ko05203,ko05230,map00010,map00230,map00620,map01100,map01110,map01120,map01130,map01200,map01230,map04922,map04930,map05165,map05203,map05230	M00001,M00002,M00049,M00050	R00200,R00430,R01138,R01858,R02320	RC00002,RC00015	ko00000,ko00001,ko00002,ko01000,ko04131,ko04147	-	-	-	PEP-utilizers,PK,PK_C	Belongs to the pyruvate kinase family
sp|Q2FXP9|IF3_STAA8	infC	J	1280.SAXN108_1707	2.12e-115	332.0	GO:0003674,GO:0003676,GO:0003723,GO:0003743,GO:0005488,GO:0005575,GO:0005622,GO:0005623,GO:0005737,GO:0005829,GO:0006412,GO:0006413,GO:0006518,GO:0006807,GO:0006996,GO:0008135,GO:0008150,GO:0008152,GO:0009058,GO:0009059,GO:0009987,GO:0010467,GO:0016020,GO:0016043,GO:0019538,GO:0022411,GO:0032790,GO:0032984,GO:0032988,GO:0034641,GO:0034645,GO:0043021,GO:0043022,GO:0043043,GO:0043170,GO:0043603,GO:…	-	ko:K02520	-	-	-	-	ko00000,ko03012,ko03029	-	-	-	IF3_C,IF3_N	IF-3 binds to the 30S ribosomal subunit and shifts the equilibrum between 70S ribosomes and their 50S and 30S subunits in favor of the free subunits, thus enhancing the availability of 30S subunits on which protein synthesis initiation begins
sp|Q2FXQ0|RL35_STAA8	rpmI	J	1280.SAXN108_1706	1.09e-34	119.0	GO:0003674,GO:0003735,GO:0005198,GO:0005575,GO:0005622,GO:0005623,GO:0005737,GO:0005829,GO:0005840,GO:0015934,GO:0022625,GO:0022626,GO:0032991,GO:0043226,GO:0043228,GO:0043229,GO:0043232,GO:0044391,GO:0044422,GO:0044424,GO:0044444,GO:0044445,GO:0044446,GO:0044464,GO:1990904	-	ko:K02916	ko03010,map03010	M00178	-	-	br01610,ko00000,ko00001,ko00002,ko03011	-	-	-	Ribosomal_L35p	Belongs to the bacterial ribosomal protein bL35 family
sp|Q2FXQ1|RL20_STAA8	rplT	J	1280.SAXN108_1705	2.05e-74	223.0	GO:0000027,GO:0003674,GO:0003735,GO:0005198,GO:0005575,GO:0005622,GO:0005623,GO:0005737,GO:0005829,GO:0005840,GO:0006996,GO:0008150,GO:0009987,GO:0015934,GO:0016043,GO:0022607,GO:0022613,GO:0022618,GO:0022625,GO:0022626,GO:0032991,GO:0034622,GO:0042254,GO:0042255,GO:0042273,GO:0043226,GO:0043228,GO:0043229,GO:0043232,GO:0043933,GO:0044085,GO:0044391,GO:0044422,GO:0044424,GO:0044444,GO:0044445,GO:…	-	ko:K02887	ko03010,map03010	M00178	-	-	br01610,ko00000,ko00001,ko00002,ko03011	-	-	-	Ribosomal_L20	Binds directly to 23S ribosomal RNA and is necessary for the in vitro assembly process of the 50S ribosomal subunit. It is not involved in the protein synthesizing functions of that subunit
sp|Q2FXQ7|CLPX_STAA8	clpX	O	1280.SAXN108_1701	9.41e-296	808.0	GO:0000166,GO:0003674,GO:0003824,GO:0004176,GO:0005488,GO:0005524,GO:0006508,GO:0006807,GO:0008144,GO:0008150,GO:0008152,GO:0008233,GO:0009056,GO:0009057,GO:0009987,GO:0016462,GO:0016787,GO:0016817,GO:0016818,GO:0016887,GO:0017076,GO:0017111,GO:0019538,GO:0030163,GO:0030554,GO:0032553,GO:0032555,GO:0032559,GO:0035639,GO:0036094,GO:0042623,GO:0043167,GO:0043168,GO:0043170,GO:0044238,GO:0051301,GO:…	-	ko:K03544	ko04112,map04112	-	-	-	ko00000,ko00001,ko03110	-	-	-	AAA_2,ClpB_D2-small,zf-C4_ClpX	ATP-dependent specificity component of the Clp protease. It directs the protease to specific substrates. Can perform chaperone functions in the absence of ClpP
sp|Q2FXR3|HEM2_STAA8	hemB	H	1280.SAXN108_1695	5.71e-237	651.0	GO:0003674,GO:0003824,GO:0004655,GO:0005488,GO:0005575,GO:0005622,GO:0005623,GO:0005737,GO:0005829,GO:0006725,GO:0006778,GO:0006779,GO:0006783,GO:0006807,GO:0008150,GO:0008152,GO:0008270,GO:0009058,GO:0009987,GO:0016829,GO:0016835,GO:0016836,GO:0018130,GO:0019438,GO:0033013,GO:0033014,GO:0034641,GO:0042168,GO:0042440,GO:0043167,GO:0043169,GO:0044237,GO:0044249,GO:0044271,GO:0044424,GO:0044444,GO:…	4.2.1.24	ko:K01698	ko00860,ko01100,ko01110,ko01120,map00860,map01100,map01110,map01120	M00121	R00036	RC00918,RC01781	ko00000,ko00001,ko00002,ko01000,ko04147	-	-	-	ALAD	Delta-aminolevulinic acid dehydratase
sp|Q2FXR4|GSA1_STAA8	hemL	H	1280.SAXN108_1694	9.71e-317	861.0	-	5.4.3.8	ko:K01845	ko00860,ko01100,ko01110,ko01120,map00860,map01100,map01110,map01120	M00121	R02272	RC00677	ko00000,ko00001,ko00002,ko01000,ko01007	-	-	iSB619.SA_RS08395	Aminotran_3	Glutamate-1-semialdehyde aminotransferase
sp|Q2FXT1|OBG_STAA8	obg	S	1280.SAXN108_1671	1.68e-310	846.0	GO:0000003,GO:0000160,GO:0000166,GO:0001882,GO:0001883,GO:0003674,GO:0005488,GO:0005525,GO:0007154,GO:0007165,GO:0008150,GO:0009987,GO:0017076,GO:0019001,GO:0019954,GO:0023052,GO:0030436,GO:0032502,GO:0032549,GO:0032550,GO:0032553,GO:0032555,GO:0032561,GO:0035556,GO:0035639,GO:0036094,GO:0043167,GO:0043168,GO:0043934,GO:0050789,GO:0050794,GO:0050896,GO:0051716,GO:0065007,GO:0097159,GO:0097367,GO:…	-	ko:K03979	-	-	-	-	ko00000,ko01000,ko03009	-	-	-	DUF1967,GTP1_OBG,MMR_HSR1	An essential GTPase which binds GTP, GDP and possibly (p)ppGpp with moderate affinity, with high nucleotide exchange rates and a fairly low GTP hydrolysis rate. Plays a role in control of the cell cycle, stress response, ribosome biogenesis and in those bacteria that undergo differentiation, in morphogenesis control
sp|Q2FXT4|RUVB_STAA8	ruvB	L	1280.SAXN108_1668	9.14e-239	656.0	-	3.6.4.12	ko:K03551	ko03440,map03440	-	-	-	ko00000,ko00001,ko01000,ko03400	-	-	-	RuvB_C,RuvB_N	The RuvA-RuvB complex in the presence of ATP renatures cruciform structure in supercoiled DNA with palindromic sequence, indicating that it may promote strand exchange reactions in homologous recombination. RuvAB is a helicase that mediates the Holliday junction migration by localized denaturation and reannealing
sp|Q2FXT6|TGT_STAA8	tgt	F	1280.SAXN108_1666	1.11e-289	789.0	GO:0005575,GO:0005622,GO:0005623,GO:0005737,GO:0006139,GO:0006725,GO:0006807,GO:0008150,GO:0008152,GO:0008616,GO:0009058,GO:0009116,GO:0009119,GO:0009163,GO:0009987,GO:0018130,GO:0019438,GO:0034404,GO:0034641,GO:0034654,GO:0042455,GO:0044237,GO:0044238,GO:0044249,GO:0044271,GO:0044281,GO:0044283,GO:0044424,GO:0044464,GO:0046116,GO:0046483,GO:0055086,GO:0071704,GO:1901135,GO:1901137,GO:1901360,GO:…	2.4.2.29	ko:K00773	-	-	R03789,R10209	RC00063	ko00000,ko01000,ko03016	-	-	-	TGT	Catalyzes the base-exchange of a guanine (G) residue with the queuine precursor 7-aminomethyl-7-deazaguanine (PreQ1) at position 34 (anticodon wobble position) in tRNAs with GU(N) anticodons (tRNA-Asp, -Asn, -His and -Tyr). Catalysis occurs through a double-displacement mechanism. The nucleophile active site attacks the C1' of nucleotide 34 to detach the guanine base from the RNA, forming a coval…
sp|Q2FXU0|APT_STAA8	apt	F	1280.SAXN108_1662	5.29e-121	345.0	GO:0003674,GO:0003824,GO:0003999,GO:0005575,GO:0005622,GO:0005623,GO:0005737,GO:0006139,GO:0006144,GO:0006168,GO:0006725,GO:0006807,GO:0008150,GO:0008152,GO:0009058,GO:0009112,GO:0009113,GO:0009987,GO:0016740,GO:0016757,GO:0016763,GO:0018130,GO:0019438,GO:0034641,GO:0034654,GO:0042440,GO:0043094,GO:0043096,GO:0043101,GO:0044237,GO:0044238,GO:0044249,GO:0044271,GO:0044281,GO:0044424,GO:0044464,GO:…	2.4.2.7	ko:K00759	ko00230,ko01100,map00230,map01100	-	R00190,R01229,R04378	RC00063	ko00000,ko00001,ko01000,ko04147	-	-	-	Pribosyltran	Catalyzes a salvage reaction resulting in the formation of AMP, that is energically less costly than de novo synthesis
sp|Q2FXU3|LYTH_STAA8	lytH	M	1280.SAXN108_1659	2.07e-202	561.0	GO:0005575,GO:0005623,GO:0030288,GO:0030313,GO:0031975,GO:0042597,GO:0044464	3.5.1.28	ko:K01448	ko01503,map01503	M00727	R04112	RC00064,RC00141	ko00000,ko00001,ko00002,ko01000,ko01011,ko03036	-	-	-	Amidase_3,SH3_3	Probably involved in cell-wall metabolism
sp|Q2FXU4|SYH_STAA8	hisS	J	1280.SAXN108_1658	1.32e-311	848.0	-	6.1.1.21	ko:K01892	ko00970,map00970	M00359,M00360	R03655	RC00055,RC00523	ko00000,ko00001,ko00002,ko01000,ko01007,ko03016	-	-	-	HGTP_anticodon,tRNA-synt_2b,tRNA-synt_His	histidyl-tRNA synthetase
sp|Q2FXU5|SYD_STAA8	aspS	J	1280.SAXN108_1657	0.0	1158.0	-	6.1.1.12	ko:K01876	ko00970,map00970	M00359,M00360	R05577	RC00055,RC00523	ko00000,ko00001,ko00002,ko01000,ko01007,ko03016,ko03029	-	-	-	GAD,tRNA-synt_2,tRNA_anti-codon	Catalyzes the attachment of L-aspartate to tRNA(Asp) in a two-step reaction L-aspartate is first activated by ATP to form Asp-AMP and then transferred to the acceptor end of tRNA(Asp)
sp|Q2FXV6|MNMA_STAA8	mnmA	J	1280.SAXN108_1649	1.34e-282	770.0	GO:0002097,GO:0002098,GO:0002143,GO:0006139,GO:0006396,GO:0006399,GO:0006400,GO:0006725,GO:0006807,GO:0008033,GO:0008150,GO:0008152,GO:0009451,GO:0009987,GO:0010467,GO:0016070,GO:0034227,GO:0034470,GO:0034641,GO:0034660,GO:0043170,GO:0043412,GO:0044237,GO:0044238,GO:0046483,GO:0071704,GO:0090304,GO:1901360	2.8.1.13	ko:K00566	ko04122,map04122	-	R08700	RC02313,RC02315	ko00000,ko00001,ko01000,ko03016	-	-	-	tRNA_Me_trans	Catalyzes the 2-thiolation of uridine at the wobble position (U34) of tRNA, leading to the formation of s(2)U34
sp|Q2FXV9|SYA_STAA8	alaS	J	1280.SAXN108_1646	0.0	1714.0	GO:0003674,GO:0003824,GO:0004812,GO:0004813,GO:0005488,GO:0005575,GO:0005622,GO:0005623,GO:0005737,GO:0005829,GO:0006082,GO:0006139,GO:0006396,GO:0006399,GO:0006400,GO:0006412,GO:0006418,GO:0006419,GO:0006518,GO:0006520,GO:0006725,GO:0006807,GO:0008033,GO:0008150,GO:0008152,GO:0009058,GO:0009059,GO:0009451,GO:0009987,GO:0010467,GO:0016070,GO:0016597,GO:0016874,GO:0016875,GO:0019538,GO:0019752,GO:…	6.1.1.7	ko:K01872	ko00970,map00970	M00359,M00360	R03038	RC00055,RC00523	ko00000,ko00001,ko00002,ko01000,ko01007,ko03016	-	-	-	DHHA1,tRNA-synt_2c,tRNA_SAD	Catalyzes the attachment of alanine to tRNA(Ala) in a two-step reaction alanine is first activated by ATP to form Ala- AMP and then transferred to the acceptor end of tRNA(Ala). Also edits incorrectly charged Ser-tRNA(Ala) and Gly-tRNA(Ala) via its editing domain
sp|Q2FXW6|URK_STAA8	udk	F	1280.SAXN108_1639	4.35e-144	406.0	GO:0003674,GO:0003824,GO:0004849,GO:0005575,GO:0005622,GO:0005623,GO:0005737,GO:0005829,GO:0006139,GO:0006206,GO:0006213,GO:0006220,GO:0006221,GO:0006222,GO:0006725,GO:0006753,GO:0006793,GO:0006796,GO:0006807,GO:0008150,GO:0008152,GO:0008655,GO:0009058,GO:0009112,GO:0009116,GO:0009117,GO:0009119,GO:0009123,GO:0009124,GO:0009129,GO:0009130,GO:0009156,GO:0009161,GO:0009163,GO:0009165,GO:0009173,GO:…	2.7.1.48	ko:K00876	ko00240,ko00983,ko01100,map00240,map00983,map01100	-	R00513,R00516,R00517,R00962,R00964,R00967,R00968,R00970,R01548,R01549,R01880,R02091,R02096,R02097,R02327,R02332,R02371,R02372,R08232	RC00002,RC00017	ko00000,ko00001,ko01000	-	-	-	PRK	Cytidine monophosphokinase
sp|Q2FXY7|LEPA_STAA8	lepA	M	1280.SAXN108_1610	0.0	1181.0	-	-	ko:K03596	ko05134,map05134	-	-	-	ko00000,ko00001	-	-	-	EFG_C,EFG_II,GTP_EFTU,GTP_EFTU_D2,LepA_C	Required for accurate and efficient protein synthesis under certain stress conditions. May act as a fidelity factor of the translation reaction, by catalyzing a one-codon backward translocation of tRNAs on improperly translocated ribosomes. Back- translocation proceeds from a post-translocation (POST) complex to a pre-translocation (PRE) complex, thus giving elongation factor G a second chance to…
sp|Q2FXZ0|HRCA_STAA8	hrcA	K	1280.SAXN108_1608	8.65e-228	628.0	GO:0006355,GO:0008150,GO:0009889,GO:0009890,GO:0009892,GO:0010468,GO:0010556,GO:0010558,GO:0010605,GO:0010629,GO:0019219,GO:0019222,GO:0031323,GO:0031324,GO:0031326,GO:0031327,GO:0045892,GO:0045934,GO:0048519,GO:0048523,GO:0050789,GO:0050794,GO:0051171,GO:0051172,GO:0051252,GO:0051253,GO:0060255,GO:0065007,GO:0080090,GO:1902679,GO:1903506,GO:1903507,GO:2000112,GO:2000113,GO:2001141	-	ko:K03705	-	-	-	-	ko00000,ko03000	-	-	-	HrcA,HrcA_DNA-bdg	Negative regulator of class I heat shock genes (grpE- dnaK-dnaJ and groELS operons). Prevents heat-shock induction of these operons
sp|Q2FXZ3|DNAJ_STAA8	dnaJ	O	1280.SAXN108_1605	8.4e-260	713.0	-	-	ko:K03686	-	-	-	-	ko00000,ko03029,ko03110	-	-	-	DnaJ,DnaJ_C,DnaJ_CXXCXGXG	ATP binding to DnaK triggers the release of the substrate protein, thus completing the reaction cycle. Several rounds of ATP-dependent interactions between DnaJ, DnaK and GrpE are required for fully efficient folding. Also involved, together with DnaK and GrpE, in the DNA replication of plasmids through activation of initiation proteins
sp|Q2FXZ7|RS21_STAA8	rpsU	J	1034809.SLUG_13360	2.71e-27	99.8	GO:0005575,GO:0005622,GO:0005623,GO:0005737,GO:0005840,GO:0032991,GO:0043226,GO:0043228,GO:0043229,GO:0043232,GO:0044391,GO:0044422,GO:0044424,GO:0044444,GO:0044446,GO:0044464,GO:1990904	-	ko:K02970	ko03010,map03010	M00178	-	-	br01610,ko00000,ko00001,ko00002,ko03011	-	-	-	Ribosomal_S21	Belongs to the bacterial ribosomal protein bS21 family
sp|Q2FXZ9|FLOA_STAA8	yqfA	S	1280.SAXN108_1598	7.63e-208	578.0	-	-	-	-	-	-	-	-	-	-	-	YdfA_immunity	UPF0365 protein
sp|Q2FY06|ERA_STAA8	era	S	1280.SAXN108_1589	1.8e-216	597.0	GO:0000166,GO:0001882,GO:0001883,GO:0003674,GO:0003824,GO:0003924,GO:0005488,GO:0005525,GO:0005575,GO:0005622,GO:0005623,GO:0005737,GO:0005886,GO:0006275,GO:0008150,GO:0008156,GO:0009889,GO:0009890,GO:0009892,GO:0010556,GO:0010558,GO:0010605,GO:0016020,GO:0016462,GO:0016787,GO:0016817,GO:0016818,GO:0017076,GO:0017111,GO:0019001,GO:0019003,GO:0019219,GO:0019222,GO:0030174,GO:0031323,GO:0031324,GO:…	-	ko:K03595	-	-	-	-	ko00000,ko03009,ko03029	-	-	-	KH_2,MMR_HSR1	An essential GTPase that binds both GDP and GTP, with rapid nucleotide exchange. Plays a role in 16S rRNA processing and 30S ribosomal subunit biogenesis and possibly also in cell cycle regulation and energy metabolism
sp|Q2FY08|SYG_STAA8	glyQS	J	1280.SAXN108_1587	0.0	959.0	GO:0003674,GO:0003824,GO:0004812,GO:0004820,GO:0005488,GO:0005515,GO:0005575,GO:0005622,GO:0005623,GO:0005737,GO:0006082,GO:0006139,GO:0006399,GO:0006412,GO:0006418,GO:0006426,GO:0006518,GO:0006520,GO:0006725,GO:0006807,GO:0008150,GO:0008152,GO:0009058,GO:0009059,GO:0009987,GO:0010467,GO:0016070,GO:0016874,GO:0016875,GO:0019538,GO:0019752,GO:0034641,GO:0034645,GO:0034660,GO:0043038,GO:0043039,GO:…	6.1.1.14	ko:K01880	ko00970,map00970	M00359,M00360	R03654	RC00055,RC00523	ko00000,ko00001,ko00002,ko01000,ko01007,ko03016,ko03029	-	-	iSB619.SA_RS07880	HGTP_anticodon,tRNA-synt_2b	Belongs to the class-II aminoacyl-tRNA synthetase family
sp|Q2FY15|CSHB_STAA8	cshB	JKL	1280.SAXN108_1580	4.4e-290	796.0	GO:0000166,GO:0003674,GO:0003676,GO:0003723,GO:0003724,GO:0003824,GO:0004004,GO:0004386,GO:0005488,GO:0005524,GO:0005575,GO:0005622,GO:0005623,GO:0005737,GO:0006139,GO:0006725,GO:0006807,GO:0006950,GO:0008026,GO:0008144,GO:0008150,GO:0008152,GO:0008186,GO:0009266,GO:0009295,GO:0009409,GO:0009628,GO:0009987,GO:0010501,GO:0016070,GO:0016462,GO:0016787,GO:0016817,GO:0016818,GO:0016887,GO:0017076,GO:…	3.6.4.13	ko:K05592,ko:K18692	ko03018,map03018	-	-	-	ko00000,ko00001,ko01000,ko03009,ko03019	-	-	-	DEAD,Helicase_C	DEAD-box RNA helicase. May work in conjunction with the cold shock proteins to ensure proper initiation of transcription at low and optimal temperatures
sp|Q2FY16|END4_STAA8	nfo	L	1280.SAXN108_1579	1.66e-215	594.0	GO:0003674,GO:0003824,GO:0003906,GO:0006139,GO:0006259,GO:0006281,GO:0006284,GO:0006725,GO:0006807,GO:0006950,GO:0006974,GO:0008081,GO:0008150,GO:0008152,GO:0009987,GO:0016787,GO:0016788,GO:0033554,GO:0034641,GO:0042578,GO:0043170,GO:0044237,GO:0044238,GO:0044260,GO:0046483,GO:0050896,GO:0051716,GO:0071704,GO:0090304,GO:0140097,GO:1901360	3.1.21.2	ko:K01151	ko03410,map03410	-	-	-	ko00000,ko00001,ko01000,ko03400	-	-	-	AP_endonuc_2	Endonuclease IV plays a role in DNA repair. It cleaves phosphodiester bonds at apurinic or apyrimidinic sites (AP sites) to produce new 5'-ends that are base-free deoxyribose 5-phosphate residues. It preferentially attacks modified AP sites created by bleomycin and neocarzinostatin
sp|Q2FY34|GCSPA_STAA8	gcvPA	E	1280.SAXN108_1559	0.0	889.0	-	1.4.4.2	ko:K00282	ko00260,ko00630,ko01100,ko01110,ko01130,ko01200,map00260,map00630,map01100,map01110,map01130,map01200	-	R01221,R03425	RC00022,RC00929,RC02834,RC02880	ko00000,ko00001,ko01000	-	-	-	GDC-P	The glycine cleavage system catalyzes the degradation of glycine. The P protein binds the alpha-amino group of glycine through its pyridoxal phosphate cofactor
sp|Q2FY35|GCSPB_STAA8	gcvPB	E	1280.SAXN108_1558	0.0	983.0	-	1.4.4.2	ko:K00283	ko00260,ko00630,ko01100,ko01110,ko01130,ko01200,map00260,map00630,map01100,map01110,map01130,map01200	-	R01221,R03425	RC00022,RC00929,RC02834,RC02880	ko00000,ko00001,ko01000	-	-	-	GDC-P	The glycine cleavage system catalyzes the degradation of glycine. The P protein binds the alpha-amino group of glycine through its pyridoxal phosphate cofactor
sp|Q2FY46|EX7L_STAA8	xseA	L	1280.SAXN108_1547	2.3e-311	849.0	-	3.1.11.6	ko:K03601	ko03430,map03430	-	-	-	ko00000,ko00001,ko01000,ko03400	-	-	-	Exonuc_VII_L,tRNA_anti_2	Bidirectionally degrades single-stranded DNA into large acid-insoluble oligonucleotides, which are then degraded further into small acid-soluble oligonucleotides
sp|Q2FY49|ARGR_STAA8	argR	K	1280.SAXN108_1544	9.92e-104	300.0	GO:0005575,GO:0005622,GO:0005623,GO:0005737,GO:0006082,GO:0006355,GO:0006520,GO:0006525,GO:0006807,GO:0008150,GO:0008152,GO:0009064,GO:0009889,GO:0009987,GO:0010468,GO:0010556,GO:0019219,GO:0019222,GO:0019752,GO:0031323,GO:0031326,GO:0043436,GO:0044237,GO:0044238,GO:0044281,GO:0044424,GO:0044464,GO:0050789,GO:0050794,GO:0051171,GO:0051252,GO:0060255,GO:0065007,GO:0071704,GO:0080090,GO:1901564,GO:…	-	ko:K03402	-	-	-	-	ko00000,ko03000	-	-	-	Arg_repressor,Arg_repressor_C	Regulates arginine biosynthesis genes
sp|Q2FY79|SRRA_STAA8	resD	T	1280.SAXN108_1515	6.36e-172	479.0	-	-	ko:K07775	ko02020,map02020	M00458	-	-	ko00000,ko00001,ko00002,ko02022	-	-	-	Response_reg,Trans_reg_C	COG0745 Response regulators consisting of a CheY-like receiver domain and a winged-helix DNA-binding domain
sp|Q2FY80|SRRB_STAA8	resE	T	1280.SAXN108_1514	0.0	1077.0	-	2.7.13.3	ko:K07651	ko02020,map02020	M00458	-	-	ko00000,ko00001,ko00002,ko01000,ko01001,ko02022	-	-	-	HAMP,HATPase_c,HisKA,PAS,PAS_4	Histidine kinase
sp|Q2FYF1|EBPS_STAA8	ebpS	M	1280.SAXN108_1502	1.24e-222	628.0	-	-	-	-	-	-	-	-	-	-	-	LysM	Lysin motif
sp|Q2FYG0|DER_STAA8	der	S	1280.SAXN108_1496	4.84e-313	853.0	-	-	ko:K03977	-	-	-	-	ko00000,ko03009	-	-	-	KH_dom-like,MMR_HSR1	GTPase that plays an essential role in the late steps of ribosome biogenesis
sp|Q2FYG7|NDK_STAA8	ndk	F	1280.SAXN108_1490	3.21e-104	301.0	GO:0003674,GO:0003824,GO:0004550,GO:0005575,GO:0005622,GO:0005623,GO:0006139,GO:0006163,GO:0006165,GO:0006220,GO:0006725,GO:0006753,GO:0006793,GO:0006796,GO:0006807,GO:0008150,GO:0008152,GO:0009117,GO:0009132,GO:0009987,GO:0016301,GO:0016310,GO:0016740,GO:0016772,GO:0016776,GO:0019205,GO:0019637,GO:0034641,GO:0044237,GO:0044238,GO:0044281,GO:0044464,GO:0046483,GO:0046939,GO:0055086,GO:0071704,GO:…	2.7.4.6	ko:K00940	ko00230,ko00240,ko00983,ko01100,ko01110,ko01130,ko04016,map00230,map00240,map00983,map01100,map01110,map01130,map04016	M00049,M00050,M00052,M00053	R00124,R00139,R00156,R00330,R00570,R00722,R01137,R01857,R02093,R02326,R02331,R03530,R11894,R11895	RC00002	ko00000,ko00001,ko00002,ko01000,ko04131	-	-	-	NDK	Major role in the synthesis of nucleoside triphosphates other than ATP. The ATP gamma phosphate is transferred to the NDP beta phosphate via a ping-pong mechanism, using a phosphorylated active-site intermediate
sp|Q2FYG9|AROC_STAA8	aroC	E	1280.SAXN108_1489	2.6e-279	763.0	GO:0000166,GO:0003674,GO:0003824,GO:0004107,GO:0005488,GO:0005575,GO:0005622,GO:0005623,GO:0005737,GO:0005829,GO:0006082,GO:0006520,GO:0006725,GO:0006807,GO:0008150,GO:0008152,GO:0008652,GO:0009058,GO:0009072,GO:0009073,GO:0009423,GO:0009987,GO:0010181,GO:0016053,GO:0016829,GO:0016835,GO:0016838,GO:0019438,GO:0019752,GO:0032553,GO:0036094,GO:0043167,GO:0043168,GO:0043436,GO:0043648,GO:0043650,GO:…	4.2.3.5	ko:K01736	ko00400,ko01100,ko01110,ko01130,ko01230,map00400,map01100,map01110,map01130,map01230	M00022	R01714	RC00586	ko00000,ko00001,ko00002,ko01000	-	-	-	Chorismate_synt	Catalyzes the anti-1,4-elimination of the C-3 phosphate and the C-6 proR hydrogen from 5-enolpyruvylshikimate-3-phosphate (EPSP) to yield chorismate, which is the branch point compound that serves as the starting substrate for the three terminal pathways of aromatic amino acid biosynthesis. This reaction introduces a second double bond into the aromatic ring system
sp|Q2FYH5|DING_STAA8	dinG	L	1280.SAXN108_1478	0.0	1740.0	GO:0003674,GO:0003824,GO:0004518,GO:0004527,GO:0005575,GO:0005622,GO:0005623,GO:0005737,GO:0005829,GO:0006139,GO:0006259,GO:0006260,GO:0006261,GO:0006281,GO:0006725,GO:0006807,GO:0006950,GO:0006974,GO:0008150,GO:0008152,GO:0008408,GO:0009058,GO:0009059,GO:0009360,GO:0009987,GO:0016787,GO:0016788,GO:0032991,GO:0033554,GO:0034641,GO:0034645,GO:0042575,GO:0043170,GO:0044237,GO:0044238,GO:0044249,GO:…	3.6.4.12	ko:K03722	-	-	-	-	ko00000,ko01000,ko03400	-	-	-	DEAD,Helicase_C_2,RNase_T,ResIII	helicase involved in DNA repair and perhaps also replication
sp|Q2FYH6|SYN_STAA8	asnS	J	525378.HMPREF0793_2205	5.74e-302	824.0	GO:0005575,GO:0005622,GO:0005623,GO:0005737,GO:0044424,GO:0044464	6.1.1.22	ko:K01893	ko00970,map00970	M00359,M00360	R03648	RC00055,RC00523	ko00000,ko00001,ko00002,ko01000,ko01007,ko03016	-	-	-	tRNA-synt_2,tRNA_anti-codon	asparaginyl-tRNA
sp|Q2FYL5|MURG_STAA8	murG	M	1280.SAXN108_1439	1.32e-249	686.0	-	2.4.1.227	ko:K02563	ko00550,ko01100,ko01502,ko04112,map00550,map01100,map01502,map04112	-	R05032,R05662	RC00005,RC00049	ko00000,ko00001,ko01000,ko01011	-	GT28	-	Glyco_tran_28_C,Glyco_transf_28	Cell wall formation. Catalyzes the transfer of a GlcNAc subunit on undecaprenyl-pyrophosphoryl-MurNAc-pentapeptide (lipid intermediate I) to form undecaprenyl-pyrophosphoryl-MurNAc- (pentapeptide)GlcNAc (lipid intermediate II)
sp|Q2FYM7|TELL_STAA8	telA1	P	1280.SAXN108_1423	7.96e-253	696.0	-	-	-	-	-	-	-	-	-	-	-	TelA	Belongs to the TelA family
sp|Q2FYP3|CVFB_STAA8	yitL	S	1280.SAXN108_1406	8.6e-220	605.0	-	-	ko:K00243	-	-	-	-	ko00000	-	-	-	S1_2	Virulence factor B
sp|Q2FYR1|FEMB_STAA8	femB	V	1280.SAXN108_1391	3.86e-299	816.0	-	2.3.2.18	ko:K11695,ko:K12554	ko00550,ko01100,map00550,map01100	-	R08778,R08780	RC00055,RC00064,RC00096	ko00000,ko00001,ko01000,ko01011	-	-	-	FemAB	Methicillin resistance
sp|Q2FYR2|FEMA_STAA8	femA	V	1280.SAXN108_1390	4.61e-312	849.0	-	2.3.2.17	ko:K11694	ko00550,ko01100,map00550,map01100	-	R08777	RC00055,RC00096	ko00000,ko00001,ko01000,ko01011	-	-	-	FemAB	Methicillin resistance
sp|Q2FYS4|PARC_STAA8	parC	L	1280.SAXN108_1372	0.0	1526.0	-	-	ko:K02621	-	-	-	-	ko00000,ko01000,ko02048,ko03032,ko03036	-	-	-	DNA_gyraseA_C,DNA_topoisoIV	Topoisomerase IV is essential for chromosome segregation. It relaxes supercoiled DNA. Performs the decatenation events required during the replication of a circular DNA molecule
sp|Q2FYS5|PARE_STAA8	parE	L	435838.HMPREF0786_00438	0.0	1188.0	GO:0003674,GO:0003824,GO:0003916,GO:0003918,GO:0005575,GO:0006139,GO:0006259,GO:0006265,GO:0006725,GO:0006807,GO:0006996,GO:0007059,GO:0008094,GO:0008150,GO:0008152,GO:0009295,GO:0009987,GO:0016043,GO:0016462,GO:0016787,GO:0016817,GO:0016818,GO:0016853,GO:0016887,GO:0017111,GO:0034641,GO:0042623,GO:0043170,GO:0044237,GO:0044238,GO:0044260,GO:0046483,GO:0051276,GO:0061505,GO:0071103,GO:0071704,GO:…	-	ko:K02622	-	-	-	-	ko00000,ko01000,ko02048,ko03032,ko03036	-	-	-	DNA_gyraseB,DNA_gyraseB_C,HATPase_c,Toprim	Topoisomerase IV is essential for chromosome segregation. It relaxes supercoiled DNA. Performs the decatenation events required during the replication of a circular DNA molecule
sp|Q2FYU4|GUAC_STAA8	-	S	320837.Q4ZCY7_9CAUD	1.52e-237	652.0	-	-	-	-	-	-	-	-	-	-	iSB619.SA_RS06660	-	purine nucleotide metabolic process
sp|Q2FYU7|CATA_STAA8	katA	P	1280.SAXN108_1351	0.0	1055.0	GO:0000302,GO:0003674,GO:0003824,GO:0004096,GO:0004601,GO:0005488,GO:0005575,GO:0005622,GO:0005623,GO:0005737,GO:0006950,GO:0006979,GO:0008150,GO:0008152,GO:0009056,GO:0009636,GO:0009987,GO:0010035,GO:0016209,GO:0016491,GO:0016684,GO:0016999,GO:0017001,GO:0017144,GO:0020037,GO:0042221,GO:0042493,GO:0042542,GO:0042737,GO:0042743,GO:0042744,GO:0044237,GO:0044248,GO:0044424,GO:0044464,GO:0046677,GO:…	1.11.1.6	ko:K03781	ko00380,ko00630,ko01110,ko01130,ko01200,ko04011,ko04016,ko04068,ko04146,ko04211,ko04212,ko04213,ko05014,map00380,map00630,map01110,map01130,map01200,map04011,map04016,map04068,map04146,map04211,map04212,map04213,map05014	M00532	R00009,R00602,R02670	RC00034,RC00767,RC02141,RC02755	ko00000,ko00001,ko00002,ko01000	-	-	-	Catalase,Catalase-rel	serves to protect cells from the toxic effects of hydrogen peroxide
sp|Q2FYZ4|GLPD_STAA8	glpD	C	1280.SAXN108_1306	0.0	1102.0	GO:0005575,GO:0005622,GO:0005623,GO:0005737,GO:0005886,GO:0016020,GO:0044424,GO:0044464,GO:0071944	1.1.3.21,1.1.5.3	ko:K00105,ko:K00111	ko00564,ko01110,map00564,map01110	-	R00846,R00848	RC00029	ko00000,ko00001,ko01000	-	-	-	DAO,DAO_C	Belongs to the FAD-dependent glycerol-3-phosphate dehydrogenase family
sp|Q2FYZ5|GLPK_STAA8	glpK	F	1280.SAXN108_1305	0.0	1001.0	GO:0003674,GO:0003824,GO:0004370,GO:0005975,GO:0006066,GO:0006071,GO:0006793,GO:0006796,GO:0008150,GO:0008152,GO:0009987,GO:0016301,GO:0016310,GO:0016740,GO:0016772,GO:0016773,GO:0019400,GO:0019751,GO:0044237,GO:0044238,GO:0044262,GO:0044281,GO:0071704,GO:1901615	2.7.1.30	ko:K00864	ko00561,ko01100,ko03320,ko04626,map00561,map01100,map03320,map04626	-	R00847	RC00002,RC00017	ko00000,ko00001,ko01000,ko04147	-	-	-	FGGY_C,FGGY_N	Key enzyme in the regulation of glycerol uptake and metabolism. Catalyzes the phosphorylation of glycerol to yield sn- glycerol 3-phosphate
sp|Q2FYZ9|MUTS_STAA8	mutS	L	1280.SAXN108_1300	0.0	1679.0	GO:0003674,GO:0003676,GO:0003677,GO:0003684,GO:0003690,GO:0003824,GO:0005488,GO:0005575,GO:0005622,GO:0005623,GO:0006139,GO:0006259,GO:0006281,GO:0006298,GO:0006725,GO:0006807,GO:0006950,GO:0006974,GO:0008094,GO:0008150,GO:0008152,GO:0009987,GO:0016462,GO:0016787,GO:0016817,GO:0016818,GO:0016887,GO:0017111,GO:0030983,GO:0032300,GO:0032991,GO:0033554,GO:0034641,GO:0042623,GO:0043170,GO:0044237,GO:…	-	ko:K03555	ko03430,map03430	-	-	-	ko00000,ko00001,ko03400	-	-	-	MutS_I,MutS_II,MutS_III,MutS_IV,MutS_V	that it carries out the mismatch recognition step. This protein has a weak ATPase activity
sp|Q2FZ02|MIAB_STAA8	miaB	J	1280.SAXN108_1297	0.0	1027.0	GO:0003674,GO:0003824,GO:0006139,GO:0006396,GO:0006399,GO:0006400,GO:0006725,GO:0006807,GO:0008033,GO:0008150,GO:0008152,GO:0009451,GO:0009987,GO:0010467,GO:0016070,GO:0016740,GO:0016782,GO:0034470,GO:0034641,GO:0034660,GO:0035596,GO:0035597,GO:0035600,GO:0043170,GO:0043412,GO:0044237,GO:0044238,GO:0046483,GO:0050497,GO:0071704,GO:0090304,GO:1901360	2.8.4.3	ko:K06168	-	-	R10645,R10646,R10647	RC00003,RC00980,RC03221,RC03222	ko00000,ko01000,ko03016	-	-	-	Radical_SAM,TRAM,UPF0004	Catalyzes the methylthiolation of N6- (dimethylallyl)adenosine (i(6)A), leading to the formation of 2- methylthio-N6-(dimethylallyl)adenosine (ms(2)i(6)A) at position 37 in tRNAs that read codons beginning with uridine
sp|Q2FZ08|RNY_STAA8	rny	S	1280.SAXN108_1291	3.57e-302	832.0	GO:0003674,GO:0005488,GO:0005515,GO:0042802	-	ko:K18682	ko03018,map03018	-	-	-	ko00000,ko00001,ko01000,ko03019	-	-	-	DUF3552,HD,KH_1	Endoribonuclease that initiates mRNA decay
sp|Q2FZ19|RNJ2_STAA8	rnjB	J	1280.SAXN108_1279	0.0	1092.0	GO:0003674,GO:0003824,GO:0004518,GO:0004519,GO:0004521,GO:0004540,GO:0006139,GO:0006396,GO:0006397,GO:0006725,GO:0006807,GO:0008150,GO:0008152,GO:0009987,GO:0010467,GO:0016070,GO:0016071,GO:0016787,GO:0016788,GO:0034641,GO:0043170,GO:0044237,GO:0044238,GO:0046483,GO:0071704,GO:0090304,GO:0090305,GO:0090501,GO:0090502,GO:0140098,GO:1901360	-	ko:K12574	ko03018,map03018	-	-	-	ko00000,ko00001,ko01000,ko03019	-	-	-	Lactamase_B,RMMBL	An RNase that has 5'-3' exonuclease and possibly endonuclease activity. Involved in maturation of rRNA and in some organisms also mRNA maturation and or decay
sp|Q2FZ20|PNP_STAA8	pnp	J	1280.SAXN108_1278	0.0	1351.0	GO:0003674,GO:0003676,GO:0003723,GO:0003729,GO:0003824,GO:0004654,GO:0005488,GO:0005575,GO:0005622,GO:0005623,GO:0005737,GO:0006139,GO:0006401,GO:0006402,GO:0006725,GO:0006807,GO:0008150,GO:0008152,GO:0009056,GO:0009057,GO:0009892,GO:0009987,GO:0010468,GO:0010605,GO:0010629,GO:0016070,GO:0016071,GO:0016740,GO:0016772,GO:0016779,GO:0019222,GO:0019439,GO:0034641,GO:0034655,GO:0043170,GO:0044237,GO:…	2.7.7.8	ko:K00962	ko00230,ko00240,ko03018,map00230,map00240,map03018	M00394	R00437,R00438,R00439,R00440	RC02795	ko00000,ko00001,ko00002,ko01000,ko03016,ko03019	-	-	-	KH_1,PNPase,RNase_PH,RNase_PH_C,S1	Involved in mRNA degradation. Catalyzes the phosphorolysis of single-stranded polyribonucleotides processively in the 3'- to 5'-direction
sp|Q2FZ22|PYRH_STAA8	pyrH	F	1280.SAXN108_1260	1.81e-166	466.0	-	2.7.4.22	ko:K09903	ko00240,ko01100,map00240,map01100	-	R00158	RC00002	ko00000,ko00001,ko01000	-	-	iSB619.SA_RS06240	AA_kinase	Catalyzes the reversible phosphorylation of UMP to UDP
sp|Q2FZ25|RS2_STAA8	rpsB	J	1280.SAXN108_1258	4.11e-175	489.0	GO:0003674,GO:0003735,GO:0005198,GO:0005575,GO:0005622,GO:0005623,GO:0005737,GO:0005829,GO:0005840,GO:0006412,GO:0006518,GO:0006807,GO:0008150,GO:0008152,GO:0009058,GO:0009059,GO:0009987,GO:0010467,GO:0015935,GO:0019538,GO:0022626,GO:0022627,GO:0032991,GO:0034641,GO:0034645,GO:0043043,GO:0043170,GO:0043226,GO:0043228,GO:0043229,GO:0043232,GO:0043603,GO:0043604,GO:0044237,GO:0044238,GO:0044249,GO:…	-	ko:K02967	ko03010,map03010	M00178,M00179	-	-	br01610,ko00000,ko00001,ko00002,ko03011	-	-	-	Ribosomal_S2	Belongs to the universal ribosomal protein uS2 family
sp|Q2FZ27|CODY_STAA8	codY	K	1280.SAXN108_1257	5.36e-172	481.0	GO:0000976,GO:0001067,GO:0001130,GO:0001216,GO:0001217,GO:0003674,GO:0003676,GO:0003677,GO:0003690,GO:0003700,GO:0005488,GO:0005575,GO:0005622,GO:0005623,GO:0005737,GO:0006355,GO:0008150,GO:0009889,GO:0009890,GO:0009891,GO:0009892,GO:0009893,GO:0010468,GO:0010556,GO:0010557,GO:0010558,GO:0010604,GO:0010605,GO:0010628,GO:0010629,GO:0019219,GO:0019222,GO:0031323,GO:0031324,GO:0031325,GO:0031326,GO:…	-	ko:K03706	-	-	-	-	ko00000,ko03000	-	-	-	CodY,HTH_CodY	DNA-binding protein that represses the expression of many genes that are induced as cells make the transition from rapid exponential growth to stationary phase. It is a GTP-binding protein that senses the intracellular GTP concentration as an indicator of nutritional limitations. At low GTP concentration it no longer binds GTP and stop to act as a transcriptional repressor
sp|Q2FZ28|HSLU_STAA8	hslU	O	1280.SAXN108_1256	0.0	871.0	-	-	ko:K03667	-	-	-	-	ko00000,ko03110	-	-	-	AAA_2,ClpB_D2-small	this subunit has chaperone activity. The binding of ATP and its subsequent hydrolysis by HslU are essential for unfolding of protein substrates subsequently hydrolyzed by HslV. HslU recognizes the N-terminal part of its protein substrates and unfolds these before they are guided to HslV for hydrolysis
sp|Q2FZ31|TRMFO_STAA8	trmFO	J	1280.SAXN108_1253	0.0	867.0	GO:0000166,GO:0001510,GO:0002097,GO:0002098,GO:0003674,GO:0005488,GO:0005575,GO:0005622,GO:0005623,GO:0005737,GO:0005829,GO:0006139,GO:0006396,GO:0006399,GO:0006400,GO:0006725,GO:0006807,GO:0008033,GO:0008150,GO:0008152,GO:0009451,GO:0009987,GO:0010467,GO:0016070,GO:0030488,GO:0032259,GO:0034470,GO:0034641,GO:0034660,GO:0036094,GO:0043167,GO:0043168,GO:0043170,GO:0043412,GO:0043414,GO:0044237,GO:…	2.1.1.74	ko:K04094	-	-	-	-	ko00000,ko01000,ko03016,ko03036	-	-	-	GIDA	Catalyzes the folate-dependent formation of 5-methyl- uridine at position 54 (M-5-U54) in all tRNAs
sp|Q2FZ32|TOP1_STAA8	topA	L	1280.SAXN108_1252	0.0	1305.0	-	5.99.1.2	ko:K03168	-	-	-	-	ko00000,ko01000,ko03032,ko03400	-	-	-	Topoisom_bac,Toprim,zf-C4_Topoisom	Releases the supercoiling and torsional tension of DNA, which is introduced during the DNA replication and transcription, by transiently cleaving and rejoining one strand of the DNA duplex. Introduces a single-strand break via transesterification at a target site in duplex DNA. The scissile phosphodiester is attacked by the catalytic tyrosine of the enzyme, resulting in the formation of a DNA-(5'…
[truncated: 405 more rows]

## Sheet: Suppl Table 5 - Cluster 1
Supplementary Table 5. MCL cluster analysis using STRING v.12
Cluster 1 - 80 proteins
[truncated: 137 more rows]

## Sheet: Suppl Table 5 - Cluster 2
Supplementary Table 5. MCL cluster analysis using STRING v.12
[truncated: 139 more rows]

[truncated: 7 more sheets: Suppl Table 5 - Cluster 3, Suppl Table 5 - Cluster 4, Suppl Table 5 - Cluster 5, Suppl Table 5 - Cluster 6, Suppl Table 5 - Cluster 7, Suppl Table 5 - Cluster 8, Supplementary Table 6]
